# Supplementary material for: Elevated histone demethylase KDM5C increases recurrent miscarriage risk by preventing trophoblast proliferation and invasion
Source: Cell Death Discov. 2022 Dec 22;8:495. doi: 10.1038/s41420-022-01284-y (PMC9780362; doi:10.1038/s41420-022-01284-y)
Supplement: Supplementary file 3 — Supplementary Table 1 [file 41420_2022_1284_MOESM3_ESM.xls]

## Sheet: Treat_vs_control_diff
gene_id	Vector-1	Vector-2	Vector-3	KDM5C-1	KDM5C-2	KDM5C-3	baseMean	log2FoldChange	lfcSE	stat	pvalue	padj
CDKN1A	1694.47	1763.88	1790.55	7742.11	7880.34	8036.71	4818.01	2.17263	0.0550184	39.4891	0	0
KDM5C	3445.83	3641.59	3758.68	60635.5	71682.7	76890.2	36675.8	4.26982	0.0712963	59.8884	0	0
COL3A1	1186.54	1158.32	1180.88	115.484	95.5933	116.618	642.238	-3.42115	0.121232	-28.2199	3.33354e-175	1.65866e-171
THBS2	2112.39	2463.33	2428.49	449.537	408.814	452.008	1385.76	-2.41595	0.0892336	-27.0745	1.96644e-161	7.33825e-158
TIMP3	5336.84	5535.74	5462.13	1989.59	2090.85	2035.85	3741.83	-1.4177	0.0558375	-25.3898	3.26647e-142	9.75171e-139
MARCKSL1	5313.05	5197.75	5174.83	1950.06	1761.36	1767.35	3527.4	-1.51639	0.0611742	-24.7881	1.20442e-135	2.99639e-132
PPME1	13846.4	14335.2	14538.1	6584.16	6834.92	6686.11	10470.8	-1.08747	0.0469563	-23.1592	1.17399e-118	2.3854e-115
ANKRD1	1177.23	1100.81	1126.58	3834.24	3563.39	3365.65	2361.32	1.66043	0.0717076	23.1555	1.27844e-118	2.3854e-115
AMIGO2	109.654	109.142	74.6532	900.624	968.136	910.345	512.092	3.24116	0.143191	22.6352	1.95113e-113	3.23606e-110
PTX3	3795.48	3654.5	3739.45	8671.41	8003.39	8155.13	6003.23	1.15008	0.0538519	21.3564	3.40331e-101	5.08012e-98
KRTAP2-3	381.72	346.204	360.824	1558.65	1544.75	1384.95	929.517	2.04247	0.0970323	21.0493	2.31908e-98	3.14699e-95
LAMB3	955.852	967.023	998.77	2664.67	2601.36	2718.38	1817.67	1.45076	0.0690919	20.9975	6.91241e-98	8.59846e-95
CPA4	91.0335	110.316	101.8	753.362	711.865	784.687	425.51	2.8955	0.142663	20.296	1.39485e-91	1.60161e-88
FHL2	2269.63	2218.05	2409.26	5369.64	5173.22	5038.99	3746.47	1.17601	0.0594164	19.7926	3.44635e-87	3.67455e-84
VEGFC	538.96	492.9	542.932	1715.99	1833.56	1651.64	1129.33	1.72248	0.0876343	19.6553	5.20702e-86	5.18168e-83
CCDC85B	2284.11	2372.96	2495.23	5513.8	5090.85	5247.82	3834.13	1.14886	0.0605891	18.9616	3.54508e-80	3.30734e-77
STC2	1074.82	1134.84	1224.99	2804.95	2956.27	2902.8	2016.45	1.33514	0.0715506	18.6602	1.04425e-77	9.16913e-75
SERPINH1	7234.06	7704.5	7977.71	3845.86	3791.19	3844.78	5733.02	-0.996759	0.054674	-18.2309	2.93247e-74	2.43183e-71
SREBF1	5449.6	6083.8	6320.64	2627.46	2676.61	2765.39	4320.58	-1.1456	0.0644592	-17.7725	1.15514e-70	9.07518e-68
NPAS1	617.58	645.465	691.108	117.81	99.6611	126.562	383.031	-2.50143	0.141735	-17.6486	1.0426e-69	7.78145e-67
RCC2	5147.53	5353.84	5311.69	2740.62	2673.56	2772.62	3999.98	-0.949387	0.0541934	-17.5185	1.03561e-68	7.3612e-66
CITED2	2720.66	2872.9	2771.22	5268.11	5553.56	5428.62	4102.51	0.958064	0.0556412	17.2186	1.92604e-66	1.30682e-63
MMP1	83.7922	53.9843	91.6199	673.53	585.763	555.066	340.626	2.97978	0.175474	16.9813	1.1301e-64	7.33437e-62
MIR31HG	231.722	211.243	238.664	835.518	893.899	875.992	547.84	1.93296	0.115094	16.7946	2.67376e-63	1.66296e-60
SERPINE2	3697.2	3748.39	3828.81	6619.82	6607.12	6637.29	5189.77	0.81723	0.0503286	16.2379	2.72185e-59	1.62516e-56
CKB	1964.46	2211.01	2218.11	912.25	774.916	866.048	1491.13	-1.3219	0.0850093	-15.55	1.59026e-54	9.12991e-52
RGMB	3159.28	3420.96	3440.83	5968.76	6483.05	6413.09	4814.33	0.912697	0.0593784	15.3708	2.56792e-53	1.41968e-50
VIM	48628.5	48307.8	48515.5	87663.5	79647.5	78601.5	65227.4	0.757643	0.0495886	15.2786	1.06261e-52	5.66483e-50
CDC42EP3	3135.49	3147.52	3231.58	5686.64	6482.04	6570.39	4708.94	0.977448	0.0640972	15.2495	1.65975e-52	8.54313e-50
WNT5B	2290.32	2464.5	2397.95	4541.87	4314.92	4434.2	3407.29	0.894563	0.0587989	15.2139	2.85835e-52	1.42222e-49
DIRAS3	724.131	697.102	749.925	204.617	152.542	148.259	446.096	-2.09594	0.13829	-15.1561	6.90847e-52	3.32654e-49
COL18A1	4573.4	5013.5	5408.96	2393.4	2307.46	2540.29	3706.17	-1.04983	0.0697857	-15.0436	3.80159e-51	1.77332e-48
DKK1	10115.1	10124.4	10197	16058.5	15699.7	15915.2	13018.3	0.647455	0.0432763	14.961	1.32124e-50	5.97639e-48
SRGN	5295.46	5014.67	4851.33	9960.34	9166.78	8843.09	7188.61	0.883524	0.0592984	14.8996	3.31388e-50	1.45489e-47
NEAT1	2348.25	2211.01	2342.53	1020.76	1082.03	1136.35	1690.16	-1.09239	0.0733658	-14.8896	3.85169e-50	1.63004e-47
ADGRL1	1721.36	1860.11	1929.67	695.232	721.017	819.943	1291.22	-1.30157	0.0874226	-14.8882	3.93124e-50	1.63004e-47
SPTBN2	669.303	830.889	921.854	196.866	212.542	185.323	502.796	-2.02643	0.137528	-14.7347	3.86122e-49	1.55774e-46
BRSK2	627.925	733.483	705.812	179.04	196.271	154.587	432.853	-1.96508	0.133747	-14.6926	7.19501e-49	2.82631e-46
B4GALNT4	770.682	748.739	832.496	223.993	230.848	257.645	510.734	-1.72376	0.117654	-14.6511	1.32554e-48	5.07341e-46
QSOX1	11194	11837.8	12139.1	20760.8	19013.9	19566.5	15752	0.754889	0.0520734	14.4966	1.27234e-47	4.74806e-45
RGS4	125.171	131.44	114.242	571.997	498.305	567.723	334.813	2.14445	0.148601	14.4309	3.30631e-47	1.20374e-44
SLC6A8	4756.5	4762.36	5075.29	2561.58	2557.63	2798.84	3752.03	-0.882153	0.0611627	-14.4231	3.70471e-47	1.31667e-44
LOX	1085.16	1221.69	1194.45	2408.9	2930.85	2808.78	1941.64	1.21845	0.0846812	14.3887	6.09473e-47	2.11572e-44
PHLDA1	3235.83	3370.5	3283.61	5447.15	5700	5846.28	4480.56	0.780888	0.0552159	14.1424	2.07934e-45	7.05417e-43
NTN4	653.786	694.755	556.506	1512.15	1581.36	1681.47	1113.34	1.32548	0.0946906	13.998	1.60327e-44	5.31821e-42
ARHGDIG	319.652	323.906	340.464	52.7043	31.5254	30.7366	183.165	-3.07809	0.220275	-13.9739	2.25083e-44	7.30394e-42
AKAP12	1359.3	1314.4	1482.88	561.921	614.238	543.314	979.342	-1.27481	0.0915922	-13.9184	4.89921e-44	1.55597e-41
SPARC	19683.9	20704.2	20962.8	13179.2	13395.3	13058.5	16830.7	-0.630365	0.0457356	-13.7828	3.23505e-43	1.00603e-40
RHOC	6597.86	6784.42	7145.22	12132.8	11024.8	11433.1	9186.37	0.753157	0.0546583	13.7794	3.39265e-43	1.03351e-40
SEMA6B	604.132	653.68	554.244	172.839	140.339	122.946	374.697	-2.04934	0.149091	-13.7456	5.41542e-43	1.61672e-40
PRNP	4750.3	4538.2	4811.74	7633.6	7640.34	7393.95	6128.02	0.684802	0.05107	13.4091	5.34879e-41	1.56552e-38
NOLC1	9156.11	9199.63	9448.16	5673.46	6035.6	5869.78	7563.79	-0.661769	0.0493793	-13.4017	5.90624e-41	1.69543e-38
IER5L	1555.85	1668.82	1668.39	779.714	808.475	782.878	1210.69	-1.04537	0.0789096	-13.2477	4.64976e-40	1.30956e-37
TNFAIP3	392.065	369.675	380.053	892.873	983.39	973.626	665.28	1.31809	0.102786	12.8236	1.20927e-37	3.34274e-35
FAM210B	1326.19	1443.49	1286.07	2577.09	2503.73	2486.95	1937.25	0.900546	0.0702365	12.8216	1.24072e-37	3.36731e-35
SLC16A3	4498.92	5044.01	4970.09	2666.99	2771.19	2876.58	3804.63	-0.803592	0.0632461	-12.7058	5.49102e-37	1.46365e-34
ERRFI1	358.962	359.113	331.415	842.494	1020	940.177	642.027	1.41541	0.111761	12.6646	9.28743e-37	2.43217e-34
EDIL3	869.991	788.64	801.957	1636.93	2046.1	2061.16	1367.46	1.22143	0.0967607	12.6232	1.57331e-36	4.04909e-34
CAV1	4404.78	4189.65	4334.41	6704.3	6748.48	6640	5503.6	0.63586	0.0505954	12.5675	3.18475e-36	8.05742e-34
AIF1L	295.859	284.004	302.006	59.6799	43.7288	48.8169	172.349	-2.52454	0.202477	-12.4682	1.11253e-35	2.76778e-33
SCD	3569.96	3810.59	3704.38	2079.5	2211.87	2229.31	2934.27	-0.765893	0.0614689	-12.4598	1.23606e-35	3.02471e-33
GYG2	635.166	596.175	625.503	206.167	208.475	226.004	416.248	-1.53597	0.123454	-12.4416	1.55284e-35	3.7386e-33
ISYNA1	3537.89	3708.49	3911.38	2150.03	1795.93	1968.95	2845.44	-0.914131	0.0735363	-12.431	1.77363e-35	4.20237e-33
TRNP1	158.274	170.168	160.618	510.767	565.424	522.522	347.962	1.70869	0.138154	12.368	3.89295e-35	9.0797e-33
LOC728392	453.099	483.512	476.197	1167.25	1036.27	1060.41	779.456	1.20976	0.0978499	12.3634	4.1242e-35	9.47106e-33
DNER	135.516	120.878	111.98	444.886	441.356	488.169	290.464	1.89754	0.15453	12.2794	1.16837e-34	2.64247e-32
GPRC5B	1145.16	1140.71	1223.86	482.089	533.899	556.874	847.099	-1.15961	0.094748	-12.2388	1.92747e-34	4.29422e-32
HBEGF	1388.26	1476.35	1540.57	2686.37	2713.22	2517.69	2053.74	0.846243	0.0701677	12.0603	1.71159e-33	3.75719e-31
MFI2	1267.23	1249.85	1273.63	604.549	527.797	632.812	925.978	-1.10085	0.0927153	-11.8735	1.62566e-32	3.51684e-30
PRSS23	1162.75	1294.45	1336.97	593.699	612.204	546.026	924.349	-1.11466	0.0940639	-11.85	2.15087e-32	4.58658e-30
ALDH1A3	2510.66	2372.96	2477.13	1305.21	1429.83	1437.39	1922.2	-0.820237	0.0702367	-11.6782	1.64782e-31	3.46436e-29
DHRS2	56.896	49.29	44.1133	317.001	260.339	271.205	166.474	2.49575	0.21451	11.6346	2.74753e-31	5.69616e-29
ANXA2	21166.3	21539.7	21534.1	34709.7	31139	31265.4	26892.4	0.596329	0.0513846	11.6052	3.87766e-31	7.92903e-29
PLTP	1422.4	1356.65	1520.21	614.625	705.763	728.637	1058.05	-1.0711	0.092366	-11.5962	4.30721e-31	8.68834e-29
SLC7A5	24222.2	26872.5	27711	15647.8	16684.1	17198	21389.3	-0.670032	0.0579449	-11.5633	6.32593e-31	1.25903e-28
F3	740.682	756.954	619.848	1433.09	1473.56	1491.63	1085.96	1.05419	0.0913556	11.5394	8.3494e-31	1.63989e-28
NOTCH3	611.373	663.068	665.092	172.064	230.848	241.372	430.636	-1.5947	0.139288	-11.449	2.37896e-30	4.61179e-28
DNM1	504.822	571.53	579.128	196.091	170.848	197.98	370.066	-1.5477	0.135424	-11.4285	3.01186e-30	5.70985e-28
FKBP4	11292.3	11279.2	11707	8052.91	7566.11	7704.93	9600.4	-0.5552	0.0485814	-11.4282	3.02189e-30	5.70985e-28
TFPI	1373.78	1342.57	1356.2	2246.91	2408.14	2313.38	1840.16	0.774184	0.0680636	11.3744	5.60711e-30	1.04622e-27
TP53INP2	604.132	672.457	667.355	1289.71	1267.12	1304.5	967.544	0.991275	0.0872405	11.3626	6.42401e-30	1.18384e-27
TFPI2	2596.53	2473.89	2466.95	4108.61	4241.7	3859.25	3291.15	0.695457	0.0613862	11.3292	9.40504e-30	1.71206e-27
PGPEP1	328.962	339.162	320.104	860.32	757.627	761.182	561.226	1.26894	0.112186	11.311	1.15756e-29	2.0818e-27
EVI5L	1277.57	1387.16	1444.43	2439.12	2352.2	2353.16	1875.61	0.798893	0.0713591	11.1954	4.29504e-29	7.59971e-27
PLOD2	3312.38	3185.07	3080.01	4848.8	4897.63	5054.36	4063.04	0.627653	0.0560669	11.1947	4.32756e-29	7.59971e-27
GADD45A	2377.22	2540.78	2434.15	4131.86	3876.61	3806.81	3194.57	0.685107	0.0614995	11.1401	8.00743e-29	1.38985e-26
ANGPTL4	306.204	362.634	295.22	822.342	747.458	792.823	554.447	1.29537	0.116485	11.1205	9.96744e-29	1.71016e-26
CACNA1H	605.166	634.903	587.046	214.693	233.898	251.317	421.17	-1.386	0.124675	-11.1169	1.03842e-28	1.76143e-26
TCOF1	11625.4	12403.5	13381	8083.14	7769.5	8212.09	10245.8	-0.636284	0.0574874	-11.0682	1.7886e-28	2.99983e-26
WDR6	3136.52	3456.17	3560.73	1902.01	2084.75	1995.16	2689.22	-0.763715	0.0690478	-11.0607	1.94634e-28	3.22811e-26
BCAM	1238.26	1489.26	1387.87	671.98	688.475	683.437	1026.55	-1.00925	0.0914921	-11.031	2.70746e-28	4.44113e-26
NR2F2	3410.65	3513.68	3425	5606.81	5097.97	5280.36	4389.08	0.627762	0.057216	10.9718	5.22305e-28	8.47441e-26
KLF6	2462.04	2336.58	2405.87	4058.23	3745.43	3720.03	3121.36	0.677862	0.0620191	10.9299	8.29557e-28	1.33148e-25
UACA	1132.75	1154.8	1100.57	1890.38	2150.85	2015.05	1574.07	0.837073	0.0766068	10.9269	8.57528e-28	1.36174e-25
PALD1	906.198	1002.23	991.983	460.388	474.915	444.776	713.415	-1.07141	0.09822	-10.9083	1.05232e-27	1.65347e-25
SCARB1	5003.74	5283.42	5518.68	3474.61	3431.19	3425.32	4356.16	-0.613169	0.0567589	-10.803	3.32972e-27	5.17736e-25
PDZD4	956.887	1096.12	1067.77	491.39	523.729	463.761	766.608	-1.07765	0.0998994	-10.7873	3.95061e-27	6.07946e-25
KPNB1	33104.1	32590.1	32028.5	24270.3	23248.5	23192.5	28072.4	-0.466688	0.0433516	-10.7652	5.02612e-27	7.65561e-25
CDKN2C	1109.99	943.552	1076.82	1909.76	1862.03	1902.96	1467.52	0.857441	0.0797685	10.7491	5.98325e-27	9.02141e-25
COL4A1	2559.28	2875.25	2819.86	1350.16	1596.61	1598.3	2133.24	-0.86188	0.0803615	-10.725	7.76483e-27	1.15906e-24
DCBLD2	8034.75	8436.81	8262.75	11953	14592.2	14374.8	10942.4	0.726097	0.0678345	10.7039	9.75437e-27	1.44162e-24
KISS1	259.653	299.261	287.302	775.838	668.136	662.644	492.139	1.31863	0.123275	10.6967	1.05479e-26	1.54362e-24
KIAA1644	174.826	165.474	191.157	11.626	20.339	27.1205	98.4237	-3.18687	0.298919	-10.6613	1.54383e-26	2.23735e-24
SMTN	3193.42	3276.61	3780.17	5614.56	5453.9	5666.38	4497.51	0.707495	0.0664204	10.6518	1.71061e-26	2.45521e-24
MAP3K7CL	374.479	320.385	291.826	759.562	834.916	773.838	559.168	1.26053	0.118714	10.6182	2.45215e-26	3.48602e-24
FAM60A	2798.25	2689.83	2595.9	1616.78	1720.68	1638.98	2176.74	-0.700844	0.0660397	-10.6125	2.60765e-26	3.67211e-24
COL4A6	36.2065	34.0336	74.6532	289.874	298.983	278.437	168.698	2.58374	0.243733	10.6007	2.95815e-26	4.12676e-24
TRIM65	1279.64	1391.86	1474.97	725.459	734.238	739.486	1057.61	-0.914591	0.0864473	-10.5797	3.69958e-26	5.11329e-24
WDR90	2601.7	2744.99	2904.69	1595.86	1623.05	1735.71	2201	-0.735802	0.0698344	-10.5364	5.87094e-26	8.03996e-24
GRPR	1202.06	1411.81	1336.97	503.016	654.916	640.948	958.286	-1.13741	0.108415	-10.4913	9.47257e-26	1.28543e-23
DIRAS1	250.342	315.691	272.597	53.4794	76.2712	55.145	170.588	-2.18957	0.208864	-10.4832	1.03164e-25	1.38732e-23
NME4	4918.92	5475.89	5595.6	3478.48	3399.66	3300.57	4361.52	-0.651213	0.0621396	-10.4798	1.06931e-25	1.42514e-23
LPAR1	1349.99	1449.36	1326.79	2191.1	2516.95	2455.31	1881.58	0.795321	0.0765834	10.385	2.90079e-25	3.83186e-23
MYBL2	16266	16838.4	18118.1	11923.6	11644.1	11913.1	14450.6	-0.529622	0.0511827	-10.3477	4.28787e-25	5.61447e-23
PRR3	640.338	786.293	751.057	310.025	272.542	317.31	512.928	-1.27204	0.122999	-10.3418	4.55691e-25	5.91487e-23
PDIA2	138.619	144.349	179.846	18.6015	5.08475	5.4241	81.9876	-3.93361	0.380708	-10.3323	5.03198e-25	6.4752e-23
MEGF6	1400.68	1565.55	1700.06	708.408	801.356	843.448	1169.91	-0.988518	0.0960626	-10.2903	7.78944e-25	9.93786e-23
MSI1	605.166	747.565	766.892	304.6	279.661	282.053	497.656	-1.28833	0.125898	-10.2331	1.40941e-24	1.7829e-22
TP53	4427.54	4606.27	4768.76	2766.2	3073.22	3048.34	3781.72	-0.635641	0.062261	-10.2093	1.8017e-24	2.25999e-22
EFNB3	280.342	387.279	377.791	98.433	88.4746	62.3772	215.783	-2.06385	0.202631	-10.1853	2.30714e-24	2.86989e-22
CHD5	168.619	144.349	219.435	24.802	26.4407	17.1763	100.137	-2.96151	0.290901	-10.1805	2.42398e-24	2.9903e-22
LOXL2	6440.62	6867.74	7317.15	3974.52	4470.51	4522.8	5598.89	-0.669862	0.0658437	-10.1735	2.6034e-24	3.18532e-22
PTPRS	2502.39	2709.78	2744.07	1306.76	1567.12	1596.49	2071.1	-0.832874	0.0821675	-10.1363	3.81263e-24	4.62692e-22
COL13A1	101.378	107.969	92.751	368.155	312.204	339.91	220.394	1.75788	0.173947	10.1059	5.20308e-24	6.26342e-22
DUSP4	70.3441	61.0258	82.571	311.575	273.559	270.301	178.229	1.99982	0.198321	10.0838	6.51601e-24	7.78116e-22
HEXIM1	3288.59	3324.73	3523.41	2249.23	2166.1	2215.75	2794.63	-0.611805	0.060729	-10.0743	7.17364e-24	8.49849e-22
MALAT1	13126.4	11661.8	11643.6	6163.3	7077.97	7986.99	9610.02	-0.77956	0.0777624	-10.0249	1.18475e-23	1.3925e-21
TMEM40	133.447	111.489	110.849	416.209	394.576	338.102	250.779	1.68926	0.168706	10.013	1.33619e-23	1.55823e-21
ANXA1	6045.46	5684.78	5508.5	9058.17	8371.53	8243.73	7152.03	0.574672	0.0575131	9.99202	1.65176e-23	1.91131e-21
FLJ32255	238.963	222.979	252.237	616.175	578.644	539.698	408.116	1.28042	0.12822	9.98605	1.75432e-23	2.01436e-21
GYLTL1B	328.962	279.31	302.006	86.032	60	89.4977	190.968	-1.94372	0.194664	-9.98498	1.77332e-23	2.02064e-21
FAM69B	571.029	665.415	748.794	265.072	285.763	254.933	465.168	-1.3012	0.130807	-9.94749	2.58631e-23	2.92469e-21
FRMD6	2424.8	2390.57	2396.82	3502.51	4112.54	4078.92	3151.03	0.696502	0.0701885	9.92331	3.29645e-23	3.6997e-21
DENND3	812.061	868.443	920.723	1464.09	1569.15	1658.87	1215.56	0.85112	0.0857809	9.92202	3.33931e-23	3.71984e-21
MYC	10469.9	11144.2	11357.5	7619.65	7819.33	7887.55	9383.02	-0.499237	0.0503438	-9.91656	3.52713e-23	3.89996e-21
IGFBP5	242.066	252.318	272.597	52.7043	69.1526	68.7053	159.591	-2.01572	0.203553	-9.90268	4.05259e-23	4.44801e-21
CAV2	857.577	793.335	782.728	1618.33	1477.63	1374.11	1150.62	0.877285	0.0892558	9.82888	8.45573e-23	9.21304e-21
CASKIN1	196.55	300.434	243.189	46.5038	60	47.9129	149.098	-2.26571	0.230871	-9.81376	9.82335e-23	1.06256e-20
TSPAN5	297.928	294.567	307.662	637.877	664.068	651.796	475.65	1.11755	0.114176	9.7879	1.26899e-22	1.36275e-20
TGM2	4815.47	5366.75	5709.84	7775.44	8673.56	8672.23	6835.55	0.660621	0.0675998	9.77253	1.47713e-22	1.57494e-20
RAB15	1815.5	1746.28	1983.97	2940.59	2877.97	2919.97	2380.71	0.656104	0.067161	9.76913	1.52765e-22	1.61725e-20
PLXND1	1773.09	1857.76	1878.77	1090.51	1140	1139.97	1480.02	-0.709331	0.072648	-9.76394	1.60783e-22	1.69015e-20
LOXL1	992.059	1023.35	1163.91	1838.45	1775.59	1966.24	1459.93	0.812224	0.083236	9.75809	1.7033e-22	1.77798e-20
IL11	1583.78	1655.91	1732.86	2691.8	2584.07	2545.71	2132.35	0.654154	0.067074	9.75273	1.79576e-22	1.86148e-20
PAPSS2	1085.16	1093.77	1062.11	1728.39	1773.56	1920.13	1443.85	0.742151	0.0763839	9.71606	2.57548e-22	2.65132e-20
NAT10	3557.55	3420.96	3527.93	2404.25	2344.07	2380.28	2939.17	-0.559477	0.0576921	-9.69763	3.08572e-22	3.1467e-20
FGF5	1946.88	1956.34	1812.04	2832.08	3294.92	3236.38	2513.11	0.711392	0.0733605	9.6972	3.09884e-22	3.1467e-20
SLC19A1	2962.73	3213.24	3513.23	2026.79	1964.75	2022.29	2617.17	-0.687533	0.0711003	-9.66991	4.04749e-22	4.08222e-20
CLDN1	236.894	280.484	304.268	623.926	713.899	621.059	463.422	1.2542	0.129819	9.66115	4.40873e-22	4.41672e-20
KCNH3	446.892	489.38	587.046	189.115	195.254	196.172	350.643	-1.39166	0.144362	-9.64006	5.41545e-22	5.3891e-20
IER3	2236.53	2321.33	2361.76	3729.6	3453.56	3385.54	2914.72	0.61174	0.0635133	9.63168	5.87604e-22	5.80872e-20
MAP1A	374.479	455.346	376.659	790.565	890.848	885.032	628.822	1.08944	0.113371	9.60954	7.28712e-22	7.15624e-20
GREM1	4674.78	4646.17	4794.77	6400.47	6836.95	6869.62	5703.8	0.510109	0.0531071	9.6053	7.59377e-22	7.36413e-20
FAM83H	2575.84	2980.87	2918.26	1462.54	1695.26	1750.18	2230.49	-0.788759	0.0821175	-9.60525	7.59748e-22	7.36413e-20
MOK	1870.33	1793.22	1861.81	3102.58	2735.59	2871.16	2372.45	0.65709	0.068538	9.58723	9.04823e-22	8.71374e-20
ADTRP	52.7581	53.9843	54.2932	214.693	243.051	221.484	140.044	2.07568	0.216557	9.58488	9.25649e-22	8.85716e-20
PPAP2B	611.373	593.828	633.421	239.495	296.949	272.109	441.196	-1.18919	0.124486	-9.55274	1.26315e-21	1.20096e-19
SLC29A1	4968.57	5291.64	5660.07	3590.87	3385.43	3587.14	4413.95	-0.591249	0.0619032	-9.55118	1.2823e-21	1.21145e-19
TAGLN	12704.4	13287.2	13926.2	9753.4	8551.53	8801.51	11170.7	-0.557989	0.0591029	-9.44098	3.69308e-21	3.46708e-19
IRS1	680.683	847.319	817.792	1350.94	1827.46	1839.67	1227.31	1.09694	0.116218	9.43864	3.77646e-21	3.5232e-19
SH3RF1	1429.64	1517.43	1541.7	2243.81	2623.73	2577.35	1988.94	0.729393	0.0773122	9.43438	3.93323e-21	3.64667e-19
TNPO2	5025.47	5582.68	5768.66	3285.49	3515.59	3730.88	4484.8	-0.636997	0.0675652	-9.42789	4.18435e-21	3.84954e-19
SKP2	3306.17	3420.96	3341.3	2108.17	2344.07	2222.07	2790.46	-0.59399	0.0630068	-9.4274	4.20363e-21	3.84954e-19
PATZ1	1451.36	1592.54	1534.92	771.188	868.475	927.521	1191	-0.835826	0.0887529	-9.41745	4.62167e-21	4.20657e-19
OPTN	793.44	748.739	873.216	1481.92	1417.63	1364.16	1113.18	0.820087	0.0871124	9.41412	4.77045e-21	4.31567e-19
SLC48A1	671.372	681.845	694.501	1236.23	1137.97	1233.98	942.649	0.818201	0.0871744	9.3858	6.24431e-21	5.61499e-19
KLF7	1068.61	1003.4	1092.65	575.872	606.102	563.202	818.307	-0.859712	0.0918837	-9.35652	8.24097e-21	7.36604e-19
CTPS1	4674.78	4661.43	4749.53	3378.5	3066.1	2937.15	3911.25	-0.585621	0.0627613	-9.33092	1.04951e-20	9.32505e-19
DPYSL4	345.514	373.196	391.364	148.037	104.746	120.234	247.182	-1.56566	0.169185	-9.25412	2.16005e-20	1.90787e-18
SV2A	1083.09	1164.18	1133.37	607.65	634.577	666.26	881.522	-0.825192	0.0894837	-9.2217	2.92425e-20	2.56766e-18
RLTPR	508.96	465.908	536.146	227.869	152.542	177.187	344.769	-1.43166	0.155533	-9.20485	3.42159e-20	2.98679e-18
PHLDA3	582.408	526.934	623.241	1116.09	1005.76	1152.62	834.51	0.918632	0.0998839	9.197	3.68092e-20	3.19449e-18
LARP6	1086.2	1179.44	1151.47	2055.47	1809.15	1817.07	1516.47	0.735001	0.0801914	9.16558	4.92801e-20	4.25204e-18
RHPN1	721.027	785.12	820.054	397.608	381.356	402.287	584.575	-0.976405	0.106773	-9.14466	5.98158e-20	5.13144e-18
DDN	303.1	247.624	300.875	89.9074	68.1356	90.4017	183.341	-1.77232	0.193897	-9.14054	6.2139e-20	5.30028e-18
CAPN1	4215.47	4383.29	4543.67	6234.61	6010.17	6143.7	5255.15	0.484936	0.0533271	9.09361	9.58014e-20	8.12515e-18
ANKRD30B	82.7578	95.0593	79.1777	276.698	267.458	287.477	181.438	1.696	0.186604	9.08874	1.00193e-19	8.4496e-18
PLA2G16	964.128	843.798	889.052	1971.76	1530.51	1584.74	1297.33	0.916107	0.100841	9.08464	1.04039e-19	8.72468e-18
NRP1	340.341	397.841	398.15	741.736	746.441	790.111	569.103	1.00504	0.111056	9.0499	1.43105e-19	1.19336e-17
WNT10B	277.239	301.608	302.006	93.7827	107.797	90.4017	195.472	-1.59571	0.176853	-9.02279	1.83363e-19	1.52059e-17
COL6A1	22737.7	24936.1	25850.4	17283.9	17623.7	17838.1	21045	-0.479122	0.0531178	-9.02001	1.88078e-19	1.55107e-17
SLC16A1	4429.61	4101.63	3940.78	2850.68	2867.8	2727.42	3486.32	-0.562687	0.062437	-9.01208	2.02186e-19	1.65826e-17
DDA1	2398.94	2435.16	2407	3468.41	3445.43	3413.57	2928.08	0.51233	0.0569785	8.99165	2.43555e-19	1.98664e-17
MYH14	1804.12	1898.84	1962.47	1189.72	1124.75	1234.89	1535.8	-0.673728	0.0749335	-8.99101	2.44962e-19	1.98725e-17
TNS1	466.547	549.232	590.439	212.367	247.119	218.772	380.746	-1.24543	0.138805	-8.97252	2.89801e-19	2.3383e-17
KITLG	439.651	430.701	394.757	768.863	818.644	874.184	621.133	0.959344	0.107017	8.96441	3.11957e-19	2.50354e-17
DLK2	377.582	342.683	435.477	147.262	148.475	138.315	264.966	-1.41316	0.158078	-8.93965	3.90416e-19	3.11644e-17
CYFIP2	231.722	179.557	261.286	524.718	535.932	600.267	388.914	1.30257	0.146089	8.91629	4.82175e-19	3.82842e-17
ITGB5	1424.47	1390.68	1339.23	2098.1	2093.9	2138.9	1747.55	0.607526	0.0682089	8.90684	5.2507e-19	4.14694e-17
CXCL8	77.5854	61.0258	72.391	258.871	246.102	232.332	158.051	1.80258	0.202629	8.89598	5.79082e-19	4.54945e-17
ARNTL2	2776.52	2708.6	2374.2	3976.08	3906.1	3982.19	3287.28	0.593996	0.0668026	8.89181	6.01238e-19	4.69879e-17
C10orf54	442.754	518.719	499.95	220.893	199.322	211.54	348.863	-1.20704	0.135854	-8.8848	6.40379e-19	4.97861e-17
2020-03-02	250.342	321.559	322.366	627.026	664.068	652.7	473.01	1.12202	0.126455	8.87281	7.13219e-19	5.51617e-17
EMP1	4882.71	4977.12	5025.52	3514.91	3641.7	3612.45	4275.73	-0.467207	0.0526883	-8.86739	7.48816e-19	5.76164e-17
FOXC2	675.51	737.003	786.121	1215.3	1302.71	1287.32	1000.66	0.791654	0.0894279	8.85243	8.56354e-19	6.55528e-17
SQSTM1	16150.2	16055.6	16388.6	21559.2	20693.9	21042.8	18648.4	0.381403	0.0431326	8.84258	9.35331e-19	7.12331e-17
COL27A1	1498.95	1628.92	1697.8	937.052	1010.85	990.802	1294.06	-0.716021	0.0811136	-8.82739	1.0715e-18	8.11896e-17
P3H2	1251.71	1180.61	1165.04	1860.15	1831.53	1902.05	1531.85	0.636493	0.0722436	8.81037	1.24733e-18	9.4035e-17
ADAMTSL1	166.55	195.987	174.191	406.133	445.424	449.296	306.263	1.27791	0.145117	8.80609	1.29591e-18	9.72061e-17
MDK	5893.39	5957.05	6053.7	4388.41	3890.85	3638.67	4970.34	-0.586536	0.066791	-8.78166	1.61083e-18	1.20224e-16
LRRC4B	161.378	147.87	156.093	34.1028	21.3559	32.5446	92.224	-2.39042	0.272504	-8.77206	1.75427e-18	1.30278e-16
STK40	1835.15	1918.79	2125.35	1264.9	1209.15	1203.25	1592.77	-0.676188	0.0777717	-8.69453	3.48283e-18	2.57367e-16
PYGL	2456.87	2442.2	2218.11	1620.66	1432.88	1473.55	1940.71	-0.651655	0.0751001	-8.67716	4.0578e-18	2.98378e-16
PHLDB2	342.41	396.667	360.824	130.986	131.187	158.203	253.379	-1.38717	0.159938	-8.67317	4.20249e-18	3.07503e-16
OSTF1	399.306	390.8	401.544	885.122	720	758.47	592.54	0.989713	0.114156	8.66986	4.32636e-18	3.15022e-16
PLEKHA2	2359.63	2280.25	2042.78	3286.27	3665.09	3338.53	2828.76	0.621951	0.0717858	8.66399	4.55533e-18	3.30085e-16
AOX1	99.3093	91.5386	88.2265	268.172	275.593	289.285	185.354	1.57609	0.182019	8.6589	4.7635e-18	3.43501e-16
NUCKS1	12780.9	12066.7	11830.3	9152.72	8688.82	9192.04	10618.6	-0.440088	0.0508296	-8.6581	4.79691e-18	3.44247e-16
PARP1	9195.42	9321.68	9813.5	7116.63	6928.48	7050.43	8237.69	-0.425239	0.0491503	-8.65181	5.06876e-18	3.62016e-16
C2CD4C	234.825	198.334	190.026	44.1786	54.9153	61.4731	130.625	-1.96312	0.227241	-8.63895	5.67296e-18	4.03239e-16
TRAPPC5	2300.67	2437.51	2471.47	3377.73	3514.58	3439.78	2923.62	0.519215	0.0601875	8.62663	6.31877e-18	4.47016e-16
ZAK	2416.53	2350.67	2358.36	3293.24	3438.31	3372.89	2871.67	0.50343	0.0584606	8.61146	7.21385e-18	5.0793e-16
HSPA1B	2425.84	2525.53	2413.79	1730.72	1576.27	1556.72	2038.14	-0.59752	0.069446	-8.60409	7.69266e-18	5.391e-16
COL5A3	241.032	214.764	297.482	73.631	70.1695	78.6495	162.621	-1.75894	0.204861	-8.58601	9.00382e-18	6.28038e-16
PALLD	445.857	490.553	494.295	814.592	934.577	1026.06	700.989	0.955616	0.111361	8.58124	9.38522e-18	6.51596e-16
KRT34	205.86	218.284	252.237	562.696	503.39	476.417	369.814	1.19148	0.13892	8.57673	9.7611e-18	6.74555e-16
HSPB1	13696.4	13999.5	14183	10770.3	9720	9307.76	11946.2	-0.490706	0.0572243	-8.57513	9.89758e-18	6.80835e-16
KLHDC3	2861.35	3246.1	3307.36	2154.68	1918.98	2015.05	2583.92	-0.627551	0.0736255	-8.52356	1.54727e-17	1.05945e-15
LMNB1	4868.23	4946.61	5031.17	3668.37	3642.71	3597.08	4292.36	-0.444523	0.0521876	-8.5178	1.62617e-17	1.10839e-15
POLR3G	3440.65	3369.33	3256.46	4523.27	5022.71	4769.59	4063.67	0.507394	0.0596115	8.51168	1.71433e-17	1.15835e-15
PHF19	2592.39	2645.23	2756.51	1886.5	1747.12	1794.47	2237.04	-0.557559	0.0655055	-8.51164	1.71498e-17	1.15835e-15
C1R	220.343	172.515	183.24	49.6041	53.8983	37.9687	119.595	-2.02891	0.238883	-8.49334	2.00782e-17	1.35004e-15
FAM214B	507.926	544.537	568.948	954.878	938.645	941.985	742.82	0.807315	0.0954349	8.45932	2.68931e-17	1.80015e-15
CST3	1604.47	1577.28	1625.4	2443.77	2349.15	2289.87	1981.66	0.559417	0.0661726	8.4539	2.8172e-17	1.86997e-15
TFAP4	850.336	937.684	811.005	434.035	468.814	497.209	666.514	-0.893313	0.10567	-8.45384	2.81868e-17	1.86997e-15
SSFA2	2800.32	2886.99	2798.36	3801.69	4130.85	4225.37	3440.6	0.518445	0.0613672	8.44824	2.95721e-17	1.9532e-15
IL7R	1113.09	963.503	1029.31	1610.58	1684.07	1670.62	1345.2	0.67552	0.0800049	8.44348	3.0802e-17	2.02547e-15
PTHLH	128.275	111.489	128.946	324.752	317.288	329.062	223.302	1.39598	0.165361	8.442	3.11945e-17	2.04228e-15
NR2F1-AS1	182.067	127.919	157.224	443.336	378.305	393.247	280.35	1.37666	0.163251	8.43277	3.37578e-17	2.20045e-15
DAP	3527.55	3457.34	3590.14	4804.62	4849.83	4743.38	4162.14	0.445078	0.0528806	8.41666	3.87374e-17	2.51406e-15
DUS3L	2150.67	2291.99	2558.57	1556.33	1326.1	1412.98	1882.77	-0.703245	0.0837042	-8.40155	4.40636e-17	2.84735e-15
TTYH2	649.649	707.664	670.748	330.177	355.932	370.647	514.136	-0.941347	0.11211	-8.39663	4.5946e-17	2.95619e-15
TCF19	2176.53	2288.47	2106.13	3228.14	3052.88	3186.66	2673.13	0.527426	0.0628241	8.39528	4.6477e-17	2.97752e-15
FRMD4A	1569.29	1506.87	1529.26	2194.2	2304.41	2290.78	1899.14	0.559254	0.0666563	8.39012	4.85637e-17	3.09791e-15
DFFA	2482.73	2354.19	2456.77	1713.67	1595.59	1647.12	2041.68	-0.556792	0.0663969	-8.38582	5.03743e-17	3.19973e-15
PBX2	3065.14	3063.02	3271.17	2101.97	2247.46	2184.1	2655.48	-0.525254	0.0628605	-8.35587	6.49523e-17	4.10823e-15
NR2F1	644.476	627.861	648.126	1128.49	1070.85	1031.48	858.548	0.750847	0.0899628	8.34619	7.04983e-17	4.4402e-15
TACC1	3231.69	3176.86	3356	4340.35	5062.38	5071.53	4039.8	0.567284	0.0681577	8.32311	8.56826e-17	5.37388e-15
KCTD15	1670.67	1885.93	1866.33	1109.89	1107.46	1206.86	1474.52	-0.662789	0.0796733	-8.31883	8.88353e-17	5.5483e-15
CYBA	2315.15	2519.66	2472.61	1716.77	1596.61	1560.33	2030.19	-0.583219	0.0702643	-8.30036	1.03795e-16	6.45097e-15
MT2A	4939.6	4709.55	4923.72	9254.26	7264.07	6977.2	6344.73	0.689439	0.0830654	8.29995	1.04152e-16	6.45097e-15
PTTG1IP	4306.51	4376.25	4274.46	5886.61	5770.17	5689.88	5050.65	0.42107	0.0507395	8.29865	1.05298e-16	6.49498e-15
PLAUR	2001.7	2137.07	2326.69	3620.32	3301.02	3087.22	2745.67	0.631181	0.0762698	8.27563	1.27777e-16	7.84906e-15
POLD4	504.822	442.437	504.475	954.103	830.848	870.568	684.542	0.871573	0.105527	8.25922	1.46627e-16	8.97009e-15
MYADM	6076.49	6561.44	6612.47	4572.87	4416.61	4829.26	5511.52	-0.477915	0.0579121	-8.25241	1.55233e-16	9.4578e-15
FLOT2	1700.67	1824.9	1836.92	1215.3	1148.14	1125.5	1475.24	-0.619008	0.0751773	-8.23398	1.81098e-16	1.09888e-14
ANKRD52	5433.05	5869.03	6312.72	3595.52	3907.12	4240.74	4893.03	-0.585125	0.0711787	-8.22051	2.02639e-16	1.22461e-14
ANTXR2	988.955	995.189	1060.98	1505.17	1645.42	1770.97	1327.78	0.692092	0.0843905	8.20107	2.38256e-16	1.43405e-14
SEMA3C	281.376	328.6	273.728	580.522	596.949	591.227	442.067	1.00202	0.12254	8.17713	2.90677e-16	1.74254e-14
FLJ23867	141.723	193.639	149.306	396.832	386.441	402.287	278.372	1.29371	0.158228	8.17625	2.92812e-16	1.74832e-14
SSBP3	1389.3	1496.3	1606.18	2297.29	2265.76	2218.46	1878.88	0.594994	0.072782	8.17502	2.95818e-16	1.75647e-14
PLAT	346.548	330.947	415.117	685.931	716.949	719.597	535.848	0.95767	0.11715	8.17473	2.96531e-16	1.75647e-14
SLC25A13	1432.74	1414.15	1373.17	868.846	944.746	849.776	1147.24	-0.665225	0.0813895	-8.17334	2.99957e-16	1.76974e-14
SRRM3	350.686	399.015	417.379	141.837	156.61	180.803	274.388	-1.28527	0.157471	-8.16194	3.29682e-16	1.93747e-14
SLC16A2	257.584	305.129	309.924	571.997	672.204	571.339	448.029	1.05718	0.129625	8.15571	3.47125e-16	2.03032e-14
NMNAT2	182.067	183.077	178.715	375.131	433.221	435.736	297.991	1.19226	0.146194	8.15534	3.48202e-16	2.03032e-14
DSEL	951.714	990.495	956.919	1450.92	1538.64	1489.82	1229.75	0.627389	0.0773248	8.11369	4.91049e-16	2.8521e-14
FAM171B	409.651	489.38	443.395	750.261	1141.02	999.843	705.591	1.10576	0.136459	8.10323	5.35205e-16	3.09597e-14
LIF	305.169	348.551	280.515	613.85	592.882	667.164	468.022	1.00532	0.124071	8.10278	5.37186e-16	3.09597e-14
DUSP6	658.959	663.068	704.681	1080.44	1172.54	1092.05	895.29	0.722279	0.0893467	8.08401	6.26719e-16	3.59809e-14
SLFN5	107.585	88.0179	95.0132	282.898	266.441	263.973	183.988	1.4828	0.183564	8.07784	6.59263e-16	3.77043e-14
ICAM3	418.961	450.652	445.657	803.741	772.882	759.374	608.544	0.829858	0.102859	8.06791	7.15113e-16	4.07424e-14
PTPRF	11637.8	12823.6	13303	6846.91	8349.16	8978.69	10323.2	-0.643763	0.0798908	-8.05803	7.75309e-16	4.4004e-14
CXCL16	971.369	1028.05	961.443	570.447	623.39	554.162	784.81	-0.761349	0.0946646	-8.0426	8.79517e-16	4.97293e-14
MYO7B	521.374	543.364	551.981	885.122	911.187	1002.55	735.931	0.791857	0.0985049	8.03876	9.0752e-16	5.11191e-14
NEK7	5917.18	5547.48	5192.92	7370.85	8352.21	8006.88	6731.25	0.51002	0.0635128	8.0302	9.73134e-16	5.46089e-14
PRR16	670.338	707.664	668.486	1081.99	1137.97	1100.19	894.439	0.697967	0.0873743	7.98824	1.36875e-15	7.65221e-14
TRPC4	397.237	456.52	437.739	200.741	208.475	173.571	312.381	-1.14773	0.144008	-7.96989	1.58814e-15	8.84558e-14
PPT1	3801.69	3683.84	3507.57	2684.04	2628.81	2630.69	3156.11	-0.468737	0.0590349	-7.93999	2.02195e-15	1.12199e-13
HIST1H1C	228.618	159.606	205.862	469.688	501.356	421.272	331.067	1.2253	0.154556	7.92788	2.22926e-15	1.23245e-13
GAL	308.273	313.344	285.04	132.536	110.848	94.9218	207.494	-1.41799	0.178948	-7.924	2.29992e-15	1.26682e-13
PODXL	13740.9	14290.6	15228.1	8772.17	10386.1	10619.5	12172.9	-0.539037	0.0680757	-7.9182	2.4098e-15	1.32247e-13
GDF15	40.3444	62.1993	49.7688	176.714	176.949	243.181	124.859	1.97541	0.249539	7.91626	2.44759e-15	1.33828e-13
ARHGEF28	867.922	842.625	942.214	1321.48	1449.15	1488.92	1152.05	0.682427	0.0862176	7.91517	2.46914e-15	1.34514e-13
EPAS1	2453.77	2717.99	2681.86	1283.5	1715.59	1676.05	2088.13	-0.749741	0.094828	-7.90633	2.65093e-15	1.43892e-13
SNTA1	798.612	782.773	884.528	1292.03	1314.92	1309.92	1063.8	0.667498	0.0844466	7.90438	2.69263e-15	1.45627e-13
RABAC1	1488.61	1481.05	1542.83	2305.81	2096.95	2203.09	1853.06	0.550603	0.0697931	7.88907	3.04453e-15	1.64064e-13
RBM24	335.169	354.419	328.022	633.227	709.831	601.171	493.64	0.933303	0.118357	7.88551	3.1325e-15	1.68197e-13
DGCR6	456.202	454.172	487.508	865.746	797.289	783.783	640.783	0.80868	0.102844	7.86316	3.7457e-15	2.00402e-13
ULK1	2119.63	2446.9	2456.77	3273.87	3519.66	3746.25	2927.18	0.585859	0.0745141	7.86239	3.76881e-15	2.00918e-13
LINC01468	17.586	8.21501	36.1955	180.59	122.034	140.123	84.1238	2.8365	0.360908	7.85934	3.86165e-15	2.05135e-13
ADAMTS1	748.958	725.268	788.383	1184.3	1176.61	1236.69	976.702	0.668981	0.0852718	7.84528	4.31975e-15	2.28656e-13
HIST1H2BK	933.094	1010.45	885.659	1532.3	1482.71	1419.31	1210.59	0.649023	0.0828365	7.83499	4.68874e-15	2.4731e-13
FAM3A	1550.67	1496.3	1529.26	2427.5	2132.54	2220.27	1892.76	0.567931	0.0725931	7.82349	5.13799e-15	2.70052e-13
SMPD1	661.028	789.814	760.105	1270.33	1146.1	1275.57	983.824	0.741739	0.0948578	7.81949	5.30383e-15	2.7779e-13
FAM84B	1423.43	1403.59	1468.18	721.584	953.899	857.912	1138.1	-0.764367	0.0981179	-7.79029	6.68558e-15	3.48936e-13
NCL	35763.8	34404.4	34521.5	28404.5	26781.4	26462.4	31056.3	-0.358566	0.0460949	-7.77887	7.31765e-15	3.80594e-13
SIRT2	1393.43	1376.6	1569.98	2280.24	2129.49	2112.69	1810.4	0.588313	0.0756661	7.77511	7.53805e-15	3.90696e-13
TCERG1	4399.61	4406.76	4099.14	2978.57	3207.46	3174.91	3711.07	-0.463852	0.0598592	-7.74905	9.25857e-15	4.7821e-13
ALCAM	4520.64	4037.09	4062.94	5528.53	6753.56	6689.72	5265.41	0.587379	0.075813	7.74773	9.35468e-15	4.81508e-13
PLXNA2	281.376	319.212	335.939	542.544	676.272	676.205	471.925	1.01626	0.131322	7.73874	1.00403e-14	5.15024e-13
BTG1	522.408	542.19	520.31	885.122	882.712	869.664	703.735	0.735094	0.0950174	7.73642	1.02255e-14	5.22728e-13
IER5	905.163	1079.69	1091.52	1691.19	1587.46	1615.48	1328.42	0.671393	0.0868066	7.73435	1.03933e-14	5.29493e-13
ESPL1	2743.42	2871.73	3121.86	1930.68	2049.15	2060.25	2462.85	-0.532833	0.0689185	-7.73135	1.06413e-14	5.4028e-13
NQO1	3399.28	3433.87	3366.18	4946.45	4435.93	4596.02	4029.62	0.455311	0.0592277	7.68746	1.50087e-14	7.5944e-13
LRFN4	2308.94	2475.06	2714.66	1716.77	1606.78	1714.92	2089.52	-0.57277	0.0747649	-7.66094	1.8457e-14	9.3077e-13
ATHL1	776.889	844.972	926.379	521.618	403.729	435.736	651.554	-0.901025	0.118026	-7.6341	2.27396e-14	1.14287e-12
CD63	6583.38	6391.27	6311.59	9361.99	8432.55	8309.72	7565.08	0.436949	0.0572494	7.63237	2.30471e-14	1.15444e-12
MATN2	1562.05	1592.54	1727.2	1097.49	1053.56	1093.86	1354.45	-0.588534	0.0771286	-7.63055	2.33757e-14	1.16698e-12
DDB2	415.858	387.279	359.693	741.736	663.051	701.517	544.856	0.857291	0.11249	7.62106	2.51609e-14	1.25192e-12
FKBP11	869.991	786.293	876.61	510.767	499.322	482.745	670.955	-0.762803	0.100116	-7.61917	2.55305e-14	1.26609e-12
PRR36	307.238	415.445	451.313	151.137	156.61	169.955	275.283	-1.29643	0.170235	-7.61554	2.62589e-14	1.2979e-12
MEST	970.335	976.412	899.232	1429.99	1471.53	1420.21	1194.62	0.602312	0.079113	7.61331	2.67155e-14	1.31611e-12
NOP2	2812.73	2965.62	3030.24	1919.06	2143.73	2108.17	2496.59	-0.514138	0.0676716	-7.59756	3.01774e-14	1.48177e-12
NKD2	443.789	445.957	558.768	202.292	238.983	235.044	354.139	-1.10117	0.145213	-7.58315	3.3726e-14	1.65058e-12
LAMB1	1947.91	1948.13	2043.91	1366.44	1368.81	1404.84	1680.01	-0.520765	0.06871	-7.57917	3.4776e-14	1.69641e-12
COL8A1	183.102	204.202	187.764	402.258	396.61	410.424	297.393	1.0736	0.14184	7.56907	3.75917e-14	1.82747e-12
ADK	1300.33	1234.6	1183.14	1891.15	1807.12	1784.53	1533.48	0.560303	0.0740293	7.56867	3.77075e-14	1.82747e-12
ATAD3B	1096.54	1278.02	1237.43	792.89	682.373	698.805	964.344	-0.729894	0.0965284	-7.56144	3.98624e-14	1.92565e-12
THOC6	989.99	1063.26	1210.29	687.481	604.068	620.155	862.54	-0.769514	0.101826	-7.55716	4.11978e-14	1.98374e-12
SYNCRIP	9633	9115.13	8703.89	6797.31	7103.39	6857.87	8035.1	-0.403519	0.0533986	-7.55673	4.13335e-14	1.98387e-12
C15orf39	798.612	837.931	967.098	495.265	458.644	521.618	679.861	-0.817942	0.108422	-7.54407	4.55517e-14	2.17933e-12
PTPRR	22.7584	28.1657	19.2289	116.26	115.932	123.85	71.0325	2.34599	0.311037	7.5425	4.61063e-14	2.19882e-12
PDE4B	140.688	166.647	144.782	21.7018	47.7966	30.7366	92.0587	-2.19198	0.29101	-7.53233	4.98431e-14	2.36945e-12
NNMT	1791.71	1543.25	1760.01	1164.92	870.509	882.32	1335.45	-0.802316	0.106695	-7.51971	5.48991e-14	2.60152e-12
SLC38A3	262.756	273.442	292.957	110.059	83.3899	119.33	190.322	-1.40128	0.186534	-7.51223	5.81287e-14	2.74585e-12
UNG	4811.33	4794.04	4690.71	3712.55	3538.98	3559.11	4184.46	-0.402818	0.053649	-7.5084	5.98534e-14	2.81839e-12
LMO7	2435.15	2404.65	2429.62	3195.59	3302.04	3373.79	2856.81	0.4411	0.0587594	7.50689	6.05498e-14	2.84222e-12
CLUH	11454.7	12174.6	12959.1	8837.27	9307.12	9302.33	10672.5	-0.414802	0.0552625	-7.50603	6.09478e-14	2.85194e-12
CTXN1	2539.63	2595.94	2745.2	1934.56	1852.88	1792.67	2243.48	-0.497427	0.0664082	-7.49044	6.8644e-14	3.20203e-12
EFTUD2	4322.02	4364.51	4384.18	3307.2	3248.14	3352.09	3829.69	-0.399568	0.0533595	-7.48823	6.98078e-14	3.24617e-12
MCM2	7970.61	8510.75	8590.78	6498.91	6047.8	6411.29	7338.35	-0.402824	0.0538378	-7.48218	7.31019e-14	3.3888e-12
SUMO3	4937.54	5115.6	5103.57	3918.72	3759.66	3507.58	4390.45	-0.437862	0.0585489	-7.47857	7.51335e-14	3.47219e-12
TRADD	318.617	309.823	274.86	565.796	567.458	558.682	432.539	0.904754	0.121001	7.47725	7.58914e-14	3.49639e-12
PDGFC	382.755	387.279	328.022	690.581	647.797	653.604	515.006	0.859655	0.115082	7.46991	8.02514e-14	3.68589e-12
GNAI2	7300.27	7266.76	7796.74	10213.8	9637.63	9523.82	8623.17	0.39365	0.0527091	7.46836	8.12032e-14	3.71816e-12
STK17A	656.89	712.358	606.275	1070.36	1071.86	1050.47	861.37	0.692939	0.0928283	7.46474	8.34633e-14	3.80996e-12
HIF1A	11603.7	12128.9	11834.8	14644	17601.4	17188.1	14166.8	0.474756	0.0637566	7.44637	9.59405e-14	4.36617e-12
PRRX2	161.378	214.764	174.191	59.6799	42.7119	56.9531	118.28	-1.77949	0.239015	-7.44507	9.68939e-14	4.39616e-12
GCN1	5385.46	5822.09	6147.58	3687.75	4209.15	4264.25	4919.38	-0.513465	0.0689856	-7.44307	9.83691e-14	4.44956e-12
ADAM11	286.549	254.665	281.646	82.1567	78.3051	126.562	184.981	-1.51982	0.204249	-7.44104	9.9893e-14	4.50484e-12
CTSC	2020.32	2007.98	1938.72	1338.53	1368.81	1447.33	1686.95	-0.522656	0.0702603	-7.43885	1.01564e-13	4.56638e-12
ASF1B	2997.9	3126.4	3075.49	4461.26	4013.9	4112.37	3631.22	0.453072	0.0609266	7.43636	1.03498e-13	4.63937e-12
SLCO4A1	2300.67	2495.01	2620.78	1570.28	1752.2	1731.19	2078.36	-0.55399	0.0745794	-7.42819	1.10091e-13	4.92013e-12
RTN4RL1	214.136	308.649	227.353	72.0809	56.9492	99.4418	163.102	-1.71077	0.230344	-7.42704	1.11051e-13	4.94824e-12
DDX21	13468.8	12546.7	12477.3	10132.4	9955.94	9629.59	11368.4	-0.373308	0.0503326	-7.41682	1.19969e-13	5.3297e-12
SEC22B	2042.05	1968.08	1931.93	2677.84	2779.32	2730.13	2354.89	0.461855	0.0624079	7.40059	1.35582e-13	6.00543e-12
NET1	2961.69	2986.74	3008.75	2115.15	2285.09	2099.13	2576.09	-0.463416	0.0626841	-7.39289	1.43673e-13	6.345e-12
ZMAT3	554.477	563.315	585.915	879.697	983.39	928.425	749.203	0.711477	0.0962512	7.39188	1.44769e-13	6.37455e-12
TMEM170B	288.618	296.914	306.531	496.816	630.509	630.1	441.581	0.976552	0.132387	7.37649	1.62519e-13	7.13506e-12
ASXL1	3430.31	3546.54	3691.94	2436.8	2585.09	2699.39	3065.01	-0.466807	0.0633466	-7.36909	1.71803e-13	7.52052e-12
WDTC1	1289.99	1349.61	1347.15	1816.75	1977.97	2024.09	1634.26	0.545128	0.0741004	7.35662	1.88626e-13	8.23281e-12
FXYD5	5499.25	5432.47	5666.86	7699.48	7025.09	7166.14	6414.88	0.39961	0.0543244	7.35599	1.89514e-13	8.24743e-12
NRIP3	269.997	280.484	324.628	581.298	529.831	551.45	422.948	0.927581	0.126155	7.3527	1.94248e-13	8.42891e-12
LRP10	2498.25	2698.04	2779.14	3746.66	3566.44	3624.2	3152.12	0.456325	0.0622614	7.32918	2.31562e-13	1.00189e-11
RNF11	1781.36	1779.14	1835.79	2457.73	2612.54	2443.56	2151.69	0.477147	0.0651227	7.32688	2.35568e-13	1.01628e-11
RCC1	3960.99	3976.06	4100.27	3068.48	2826.1	3040.21	3495.35	-0.429345	0.0587156	-7.31228	2.62653e-13	1.12986e-11
GDI1	3933.06	4134.49	4053.9	5576.58	5149.83	5330.08	4696.33	0.406181	0.0555711	7.30922	2.687e-13	1.15255e-11
SMARCC1	4833.05	4744.75	4959.91	3421.9	3594.92	3800.49	4225.84	-0.426826	0.0584462	-7.3029	2.81637e-13	1.20458e-11
RELN	250.342	168.994	182.109	407.683	480	476.417	327.591	1.17662	0.161458	7.2875	3.15761e-13	1.34667e-11
SLC5A6	2769.28	2833	2939.75	2050.04	2047.12	2140.71	2463.32	-0.453388	0.0622546	-7.2828	3.26959e-13	1.39046e-11
FSD1	1439.99	1498.65	1600.52	1049.44	970.17	1007.98	1261.12	-0.582993	0.0801417	-7.27452	3.47647e-13	1.47424e-11
ENC1	598.959	674.804	607.406	968.054	1101.36	1001.65	825.372	0.706759	0.0972755	7.26554	3.71547e-13	1.57113e-11
ADAM9	6851.31	6783.25	6629.43	8321.08	9207.46	9085.37	7812.98	0.392901	0.0540941	7.26329	3.77774e-13	1.59295e-11
WDR43	2902.73	2818.92	2894.51	2140.73	2150.85	2055.73	2493.91	-0.441039	0.0607751	-7.25689	3.96077e-13	1.66542e-11
KCNMA1	147.93	150.217	157.224	326.302	348.814	323.638	242.354	1.13267	0.156096	7.25626	3.97937e-13	1.66854e-11
LACTB	375.513	361.46	383.446	695.232	676.272	608.403	516.721	0.821525	0.113425	7.2429	4.39187e-13	1.83634e-11
HNRNPH1	12556.4	12408.2	12092.7	10086.7	9512.55	9546.42	11033.8	-0.346292	0.0478311	-7.23988	4.49078e-13	1.87245e-11
TRAPPC9	1351.02	1414.15	1389	1893.48	2063.39	1979.8	1681.81	0.514659	0.0711446	7.234	4.68989e-13	1.95003e-11
GPR108	1166.88	1208.78	1256.66	1758.62	1693.22	1800.8	1480.83	0.532798	0.073695	7.22977	4.83816e-13	2.00609e-11
C10orf2	1257.92	1282.71	1346.02	886.672	772.882	858.816	1067.5	-0.624183	0.0863791	-7.22608	4.97127e-13	2.05557e-11
NEDD4L	559.649	621.993	602.881	904.499	1042.37	975.434	784.472	0.711102	0.0984692	7.22156	5.1394e-13	2.11721e-11
SALL2	477.926	481.165	480.721	209.267	256.271	264.877	361.705	-0.982507	0.13606	-7.22113	5.15582e-13	2.11721e-11
CDK2AP2	1730.67	1756.84	1821.09	2618.16	2361.36	2480.62	2128.12	0.491771	0.0681035	7.22094	5.16289e-13	2.11721e-11
FLRT2	352.755	369.675	364.217	582.848	680.339	716.885	511.12	0.86463	0.119753	7.22012	5.19407e-13	2.12416e-11
GALNT3	38.2755	38.7279	39.5888	149.587	153.559	130.178	91.6529	1.89406	0.262395	7.21834	5.26265e-13	2.14633e-11
CD82	526.546	510.504	524.835	882.022	809.492	851.584	684.164	0.703979	0.0978167	7.19691	6.15902e-13	2.50506e-11
SLC39A1	2821.01	2875.25	3095.85	2194.98	2081.7	2076.53	2524.22	-0.468078	0.0650935	-7.19085	6.43878e-13	2.61173e-11
TESK1	800.681	957.635	908.281	1322.26	1383.05	1454.56	1137.74	0.642327	0.0893714	7.18716	6.61516e-13	2.676e-11
C2CD3	1972.74	2018.54	1988.49	1217.62	1437.97	1399.42	1672.46	-0.561906	0.0782152	-7.1841	6.76527e-13	2.72933e-11
MCOLN1	1576.54	1581.98	1788.28	2606.54	2300.34	2354.06	2034.62	0.554576	0.0772331	7.18054	6.94352e-13	2.79369e-11
DNASE1L1	329.997	410.75	359.693	722.359	616.271	674.396	518.911	0.874363	0.121775	7.18016	6.96322e-13	2.79408e-11
IL27RA	1423.43	1452.88	1556.41	954.878	842.034	1035.1	1210.79	-0.645049	0.0899379	-7.17216	7.38226e-13	2.95429e-11
DDX12P	1062.4	1113.72	1169.57	653.378	742.373	726.829	911.379	-0.657855	0.0918581	-7.16164	7.97166e-13	3.18163e-11
USP11	2551.01	2624.11	2736.15	1967.89	1907.8	1889.39	2279.39	-0.456048	0.0638405	-7.14355	9.09521e-13	3.62038e-11
VPS28	1427.57	1427.06	1450.08	2288.76	1953.56	2045.79	1765.47	0.54783	0.0767791	7.13515	9.6682e-13	3.83822e-11
MXRA7	1854.81	1765.05	1952.29	2460.05	2753.9	2724.71	2251.8	0.509824	0.0714824	7.13217	9.88014e-13	3.91196e-11
2020-03-03	344.479	391.973	321.235	720.034	620.339	607.499	500.927	0.883164	0.124139	7.11429	1.12487e-12	4.44206e-11
BACE1	1139.99	1150.1	1271.37	1678.79	1745.09	1770.06	1459.23	0.544261	0.0765905	7.10611	1.19358e-12	4.70094e-11
CD55	1656.19	1640.65	1493.06	1109.12	1095.25	977.242	1328.59	-0.590174	0.083087	-7.10308	1.22004e-12	4.79249e-11
LINC00657	3668.24	3715.53	3596.93	4568.22	5286.1	5316.52	4358.59	0.465802	0.0658464	7.07407	1.50452e-12	5.8945e-11
MEG3	519.305	587.96	618.717	280.573	303.051	339.006	441.435	-0.904105	0.127837	-7.07234	1.52345e-12	5.95304e-11
DLX4	113.792	110.316	142.52	28.6773	32.5424	28.0245	75.9786	-2.04169	0.288709	-7.07179	1.52944e-12	5.96084e-11
BLVRB	794.475	799.203	898.101	1329.23	1270.17	1222.23	1052.24	0.617719	0.0873888	7.06863	1.56474e-12	6.08251e-11
LINC01204	10.3447	7.04143	3.39333	72.0809	82.3729	65.9932	40.2044	3.39218	0.480611	7.05806	1.68839e-12	6.54612e-11
C9orf40	893.784	908.345	1055.33	1416.04	1467.46	1459.99	1200.16	0.604204	0.0859135	7.0327	2.0258e-12	7.83397e-11
CHD3	2773.42	2857.65	2965.77	2171.73	2077.63	2091.89	2489.68	-0.438414	0.062355	-7.03093	2.05165e-12	7.91343e-11
EFEMP1	102.413	138.482	140.258	31.0025	31.5254	32.5446	79.3707	-2.00203	0.284853	-7.02831	2.09052e-12	8.04259e-11
RAB11FIP4	189.308	242.929	184.371	71.3058	79.3221	51.529	136.461	-1.60975	0.229142	-7.02513	2.13875e-12	8.1929e-11
HABP4	525.512	559.794	533.884	896.748	817.627	894.977	704.757	0.689832	0.0981967	7.02501	2.14057e-12	8.1929e-11
WBP2	2266.53	2499.71	2522.37	3595.52	3234.92	3315.03	2905.68	0.478138	0.0681234	7.0187	2.23948e-12	8.54955e-11
TPMT	596.89	551.579	601.75	916.125	912.204	935.657	752.368	0.658697	0.0938652	7.01748	2.25911e-12	8.60247e-11
PACS2	1370.68	1313.23	1383.35	1843.88	1930.17	1973.47	1635.79	0.498244	0.0710172	7.01583	2.28587e-12	8.68224e-11
DCAF11	1154.47	1205.26	1227.25	1629.96	1763.39	1808.94	1464.88	0.536037	0.0764628	7.01043	2.37588e-12	9.00122e-11
ADAMTS2	1257.92	1415.33	1439.9	893.648	865.424	944.697	1136.15	-0.604325	0.0862167	-7.00937	2.39386e-12	9.04636e-11
TBX2	721.027	780.425	772.548	1091.29	1202.03	1209.57	962.816	0.623035	0.0889768	7.00222	2.51943e-12	9.49683e-11
FGFR4	266.894	289.872	321.235	130.986	104.746	135.603	208.223	-1.23696	0.176938	-6.99094	2.7305e-12	1.02665e-10
FOXG1	1284.81	1437.63	1458	1941.53	2025.76	2024.09	1695.31	0.519646	0.0744655	6.97835	2.98672e-12	1.12017e-10
ITGA2	475.857	492.9	520.31	750.261	937.628	855.2	672.026	0.7707	0.110457	6.97737	3.00751e-12	1.12514e-10
ADGRE5	1104.82	1194.7	1245.35	775.063	799.322	746.718	977.661	-0.610783	0.0876041	-6.97208	3.12282e-12	1.16536e-10
SYT3	80.6888	120.878	125.553	24.027	22.3729	21.6964	65.8694	-2.25981	0.324864	-6.95617	3.49658e-12	1.30158e-10
LIMD2	911.37	963.503	1023.65	620.826	622.373	607.499	791.537	-0.646823	0.0931292	-6.94543	3.77306e-12	1.40101e-10
PPP1R15A	3457.21	3385.76	3584.49	5535.5	4711.53	4534.55	4201.5	0.503941	0.0726024	6.94111	3.89039e-12	1.43831e-10
A4GALT	112.757	75.1086	91.6199	20.1516	16.2712	10.8482	54.4595	-2.55695	0.368383	-6.94102	3.8928e-12	1.43831e-10
PWP2	2996.87	2739.12	2884.33	2189.55	1938.31	2057.54	2467.62	-0.478177	0.0688997	-6.94018	3.91588e-12	1.44327e-10
NIPAL3	604.132	639.597	579.128	923.1	1010.85	944.697	783.584	0.658599	0.0949094	6.93924	3.94222e-12	1.4494e-10
NEGR1	76.5509	78.6293	85.9643	201.516	216.61	216.964	146.039	1.39691	0.201466	6.93371	4.09936e-12	1.50347e-10
MYRF	483.098	430.701	511.261	223.218	272.542	241.372	360.366	-0.954756	0.137829	-6.9271	4.29542e-12	1.57151e-10
ADAMTS7	242.066	245.277	245.451	96.1079	113.898	75.0334	169.639	-1.36548	0.19725	-6.92262	4.43356e-12	1.61809e-10
SLC43A2	1896.19	2061.97	2213.58	1381.16	1464.41	1433.77	1741.85	-0.528419	0.0763571	-6.92036	4.50488e-12	1.64011e-10
FAM111A	749.992	722.92	683.19	1081.99	1094.24	1100.19	905.42	0.603108	0.0871958	6.91671	4.62257e-12	1.67886e-10
KPTN	386.893	443.61	429.822	230.194	200.339	210.636	316.916	-0.971603	0.140492	-6.9157	4.65566e-12	1.68677e-10
TOP1MT	2529.28	2462.15	2568.75	1943.86	1673.9	1701.36	2146.55	-0.50599	0.0731766	-6.91464	4.69054e-12	1.6953e-10
MORF4L1	3734.44	3533.63	3263.25	2657.69	2515.93	2476.1	3030.17	-0.46105	0.0666826	-6.9141	4.7084e-12	1.69764e-10
VWA1	203.791	217.111	226.222	89.1323	86.4407	75.0334	149.622	-1.36714	0.197891	-6.90853	4.8969e-12	1.76135e-10
FN1	15488.1	16616.6	17018.7	19933.9	24908.1	25741.9	19951.2	0.522839	0.0757497	6.90219	5.1206e-12	1.83738e-10
STMN3	7616.82	7941.56	8172.27	6406.67	5925.77	6018.04	7013.52	-0.370462	0.0538663	-6.87743	6.09438e-12	2.18156e-10
GAS6	684.821	600.869	660.568	1048.66	955.933	1067.64	836.416	0.658486	0.0957553	6.87676	6.12272e-12	2.18646e-10
ITGB4	133.447	112.663	115.373	34.1028	16.2712	30.7366	73.7656	-2.14018	0.311244	-6.8762	6.14715e-12	2.18994e-10
FBRSL1	2848.94	3073.59	3279.09	2214.36	2288.14	2119.92	2637.34	-0.474438	0.0690524	-6.87068	6.38949e-12	2.27086e-10
MAZ	6471.66	6617.77	7010.62	5395.99	4812.21	4709.93	5836.36	-0.42956	0.0625812	-6.86404	6.69388e-12	2.37339e-10
ALDOC	384.824	357.94	339.333	190.666	132.203	168.147	262.185	-1.13448	0.165312	-6.86266	6.75894e-12	2.39078e-10
DGKA	289.652	213.59	245.451	484.415	498.305	472.801	367.369	0.956112	0.139533	6.85221	7.27177e-12	2.56609e-10
C4orf48	253.446	315.691	302.006	498.366	613.221	543.314	421.007	0.925822	0.135201	6.84777	7.50096e-12	2.64073e-10
UHRF1	6889.58	7848.85	7856.69	5403.74	5620.68	5830.91	6575.08	-0.422728	0.0617765	-6.84287	7.76235e-12	2.72632e-10
SARM1	1055.16	1065.6	1125.45	434.811	648.814	670.78	833.437	-0.890738	0.130229	-6.83977	7.93215e-12	2.7781e-10
ABHD4	351.721	375.543	434.346	657.254	718.983	651.796	531.607	0.804023	0.117556	6.8395	7.94699e-12	2.7781e-10
DGCR6L	1802.05	1691.12	1936.46	2602.66	2457.97	2509.55	2166.63	0.479696	0.0701613	6.83704	8.08466e-12	2.81962e-10
BASP1	3980.65	4118.06	4103.66	5040.24	5406.1	5387.04	4672.63	0.375577	0.0549541	6.83437	8.23659e-12	2.86591e-10
SLC7A11	2366.87	2336.58	2321.04	2949.89	3652.88	3544.65	2861.99	0.529737	0.0776496	6.82215	8.96885e-12	3.11344e-10
WDR59	1282.75	1335.53	1290.6	878.147	912.204	898.593	1099.63	-0.540039	0.0792971	-6.81032	9.73814e-12	3.37265e-10
RRP1B	4607.54	5008.81	4883	3265.34	3694.58	3716.41	4195.95	-0.442037	0.0649878	-6.80184	1.0329e-11	3.56899e-10
PBX3	919.646	929.469	944.476	1271.88	1438.98	1458.18	1160.44	0.576642	0.0848882	6.79296	1.09855e-11	3.78709e-10
POLR1A	1853.77	2012.68	1861.81	1223.83	1392.2	1362.35	1617.77	-0.526911	0.0775744	-6.79233	1.10337e-11	3.79493e-10
PDGFA	527.581	598.522	596.095	326.302	329.492	331.774	451.627	-0.801635	0.118047	-6.7908	1.11511e-11	3.82649e-10
CDC25B	5353.39	5405.47	5981.31	4241.15	4268.14	4223.57	4912.17	-0.3947	0.0582008	-6.78169	1.18781e-11	4.06342e-10
TRAPPC1	1472.05	1538.55	1625.4	2381.77	2108.14	2124.44	1875.06	0.513878	0.0757767	6.78147	1.1896e-11	4.06342e-10
LPPR3	196.55	220.632	240.926	48.0539	99.6611	61.4731	144.549	-1.66593	0.245758	-6.77872	1.21248e-11	4.13213e-10
PPRC1	5329.6	5907.76	6267.48	4062.88	4289.49	4468.55	5054.3	-0.449262	0.0663315	-6.77298	1.26156e-11	4.28961e-10
NRG1	276.204	288.699	261.286	481.314	515.593	493.593	386.115	0.850712	0.125646	6.77072	1.28147e-11	4.34739e-10
MVP	898.956	1012.79	938.821	1487.35	1350.51	1385.86	1179.05	0.568864	0.0840541	6.76783	1.30732e-11	4.42503e-10
MCM10	2529.28	2585.38	2705.61	1951.61	1952.54	1909.28	2272.29	-0.427656	0.0632621	-6.76006	1.3793e-11	4.65811e-10
TONSL	4138.92	4522.95	4690.71	3386.25	3281.7	3348.48	3894.83	-0.414251	0.0612973	-6.75807	1.39841e-11	4.71197e-10
KATNAL1	740.682	691.234	642.47	1020.76	1072.88	1112.84	880.145	0.627088	0.0930067	6.7424	1.55796e-11	5.23775e-10
ECH1	1447.23	1404.77	1342.63	1019.98	884.746	914.865	1169.04	-0.571557	0.0849934	-6.72471	1.75939e-11	5.90165e-10
EIF4G1	24006	25551	26365	19478.9	20046.1	20668.5	22685.9	-0.334901	0.0498041	-6.72437	1.76348e-11	5.90213e-10
HSPB8	27.9307	35.2072	26.0155	120.91	101.695	139.219	75.1628	2.02505	0.301246	6.72226	1.78932e-11	5.97521e-10
TBC1D10B	3172.73	3109.97	3438.57	4355.86	4161.36	4326.62	3760.85	0.402121	0.0598333	6.72069	1.80869e-11	6.0264e-10
BEND3	429.306	427.18	426.428	223.993	235.932	235.044	329.647	-0.885458	0.131843	-6.71599	1.86792e-11	6.20989e-10
GATAD2B	1617.91	1580.8	1567.72	1053.31	1135.93	1157.14	1352.14	-0.511409	0.0761764	-6.71349	1.90027e-11	6.30342e-10
SLC4A3	276.204	244.103	324.628	122.46	123.051	124.754	202.533	-1.1907	0.177769	-6.69799	2.11308e-11	6.99376e-10
RND3	4793.74	4527.64	4700.89	5940.86	6061.02	5842.66	5311.14	0.347468	0.0519263	6.69157	2.20793e-11	7.29155e-10
RAB3IP	460.34	490.553	447.919	800.64	738.305	729.542	611.217	0.698847	0.10457	6.68307	2.33988e-11	7.71023e-10
ZNF385A	436.547	388.452	394.757	227.094	195.254	209.732	308.639	-0.946451	0.141651	-6.68158	2.36377e-11	7.77179e-10
MED22	1745.15	1696.99	1920.62	1226.15	1227.46	1301.78	1519.69	-0.51405	0.0770938	-6.66786	2.59568e-11	8.51554e-10
PUS7	1191.71	1341.39	1203.5	699.882	872.543	806.383	1019.24	-0.653357	0.0980254	-6.66518	2.64339e-11	8.65304e-10
CRADD	166.55	179.557	162.88	378.231	305.085	376.975	261.546	1.06138	0.159354	6.66054	2.72828e-11	8.91138e-10
MYO5A	617.58	576.224	610.799	838.619	1133.9	1137.25	819.062	0.783063	0.117757	6.64981	2.93477e-11	9.56491e-10
ATP6V1D	2560.32	2485.63	2392.3	3590.87	3316.27	3175.81	2920.2	0.439188	0.0660707	6.64724	2.98644e-11	9.71211e-10
INPP5K	894.818	898.956	942.214	1327.68	1280.34	1344.27	1114.71	0.531111	0.0799768	6.64082	3.11951e-11	1.01228e-09
CPS1	365.169	397.841	358.562	203.067	176.949	191.652	282.206	-0.969268	0.14597	-6.64019	3.13289e-11	1.01442e-09
FDFT1	1105.85	935.337	1116.4	1693.51	1564.07	1497.05	1318.7	0.59035	0.0889554	6.63648	3.21267e-11	1.038e-09
FAM102A	584.477	582.092	679.797	916.9	1012.88	988.994	794.19	0.660056	0.0995907	6.62769	3.40981e-11	1.09931e-09
CHAC1	42.4134	50.4636	56.5555	173.614	144.407	149.163	102.769	1.64923	0.249145	6.61956	3.60274e-11	1.15901e-09
ADAMTS6	616.545	541.017	507.868	845.594	898.983	960.066	728.346	0.697781	0.105493	6.61447	3.72894e-11	1.19703e-09
DLG4	534.822	597.348	538.408	316.226	340.678	305.558	438.84	-0.796149	0.120448	-6.60992	3.84524e-11	1.23171e-09
TNFRSF10D	1433.78	1546.77	1584.68	2064.77	2140.68	2087.37	1809.68	0.463269	0.0701191	6.60689	3.92486e-11	1.25453e-09
FLNB	6288.56	6860.7	7199.51	4169.07	4857.97	5268.61	5774.07	-0.509673	0.0771528	-6.60602	3.9479e-11	1.25919e-09
WNK2	117.93	168.994	160.618	48.829	44.7458	43.3928	97.4182	-1.70394	0.257974	-6.6051	3.97252e-11	1.26434e-09
RBCK1	1910.67	1970.43	2052.96	2716.6	2549.49	2738.27	2323.07	0.432449	0.0654818	6.6041	3.99937e-11	1.26928e-09
FMN1	521.374	498.768	503.344	723.909	935.594	1017.02	700.001	0.811128	0.122826	6.60389	4.00504e-11	1.26928e-09
PIANP	157.24	200.681	158.355	49.6041	52.8814	69.6093	114.728	-1.58556	0.240264	-6.59923	4.1331e-11	1.30709e-09
TMCC2	158.274	192.466	179.846	391.407	331.526	356.183	268.284	1.02789	0.155804	6.59733	4.1864e-11	1.32115e-09
TMEM63B	1037.58	1103.16	1122.06	1564.85	1630.17	1479.88	1322.95	0.518976	0.0787174	6.5929	4.31315e-11	1.35828e-09
SEMA4C	1372.74	1330.83	1553.01	940.152	1005.76	918.481	1186.83	-0.572154	0.0868844	-6.58523	4.54191e-11	1.42731e-09
TCIRG1	1352.06	1620.7	1559.8	999.057	1023.05	1037.81	1265.41	-0.566292	0.0860031	-6.58455	4.56269e-11	1.43082e-09
ABCF1	7987.16	8477.89	8182.44	6730.65	6212.55	6443.83	7339.09	-0.345867	0.052556	-6.58092	4.6753e-11	1.46307e-09
TAF1C	1787.57	1835.47	1838.05	1257.93	1389.15	1253.87	1560.34	-0.48632	0.0739517	-6.57618	4.82683e-11	1.50732e-09
ABHD14B	1682.05	1553.81	1701.19	2314.34	2217.97	2218.46	1947.97	0.451379	0.0686448	6.57557	4.84658e-11	1.50753e-09
EDN1	361.031	330.947	392.495	175.164	192.203	181.707	272.258	-0.983943	0.149637	-6.57554	4.84769e-11	1.50753e-09
ST5	296.894	370.849	355.168	131.761	173.898	169.051	249.603	-1.111	0.169347	-6.56049	5.36301e-11	1.66432e-09
ZNF512B	3405.48	3788.29	4108.19	2750.7	2726.44	2740.07	3253.2	-0.459452	0.0700525	-6.55868	5.42866e-11	1.68119e-09
WNK4	589.649	618.473	623.241	904.499	917.289	979.954	772.184	0.613669	0.0936053	6.55593	5.52965e-11	1.70893e-09
PDLIM4	2346.18	2592.42	2447.72	3401.75	3240	3202.93	2871.84	0.415258	0.0633746	6.55244	5.66056e-11	1.74577e-09
NUAK2	743.785	756.954	784.99	478.214	486.102	490.881	623.488	-0.651539	0.0994807	-6.54941	5.77659e-11	1.77788e-09
LRFN1	610.339	779.252	784.99	450.312	382.373	398.671	567.656	-0.817303	0.1249	-6.54368	6.00237e-11	1.84357e-09
COL5A2	13609.5	13805.9	14773.4	9632.49	10930.2	11301.1	12342.1	-0.405166	0.0619611	-6.53903	6.19193e-11	1.89788e-09
SIPA1	1730.67	1946.96	1824.48	1337.76	1279.32	1309.92	1571.52	-0.48553	0.074477	-6.51919	7.06904e-11	2.16229e-09
GFPT2	491.374	503.462	530.49	279.023	294.915	303.75	400.502	-0.798108	0.122506	-6.51486	7.27558e-11	2.22091e-09
PAM	1244.47	1315.57	1278.15	1766.37	1744.07	1772.78	1520.24	0.461485	0.0708423	6.51425	7.30535e-11	2.22545e-09
CALD1	3768.58	3545.36	3487.21	2824.33	2724.41	2697.59	3174.58	-0.389322	0.0598618	-6.50368	7.83788e-11	2.38281e-09
EBF4	242.066	326.253	248.844	105.409	117.966	126.562	194.517	-1.22423	0.18829	-6.50186	7.93335e-11	2.40693e-09
KCNK2	246.204	271.095	289.564	129.436	121.017	118.426	195.957	-1.12694	0.173351	-6.50088	7.98528e-11	2.41777e-09
FUT8	1810.33	1783.83	1697.8	2296.51	2467.12	2391.12	2074.45	0.434366	0.0668251	6.50004	8.0297e-11	2.42507e-09
PXDN	1577.57	1755.66	1841.45	1041.69	1193.9	1239.41	1441.61	-0.575218	0.0884975	-6.49982	8.04187e-11	2.42507e-09
ASPH	2748.59	2619.41	2576.67	3295.57	3726.1	3685.68	3108.67	0.429659	0.0663042	6.48012	9.16503e-11	2.75393e-09
APC2	592.753	648.985	637.946	907.599	1014.92	961.874	794.012	0.617418	0.0952798	6.48005	9.1693e-11	2.75393e-09
GGA2	2080.32	2242.7	2375.33	1521.45	1602.71	1673.33	1915.97	-0.481648	0.0743374	-6.47921	9.22013e-11	2.76363e-09
HHAT	22.7584	37.5543	21.4911	127.11	93.5594	123.85	71.054	2.08304	0.321781	6.47346	9.57823e-11	2.86521e-09
PTCD3	1297.23	1261.59	1257.79	900.624	912.204	821.751	1075.2	-0.53499	0.0830222	-6.44393	1.16415e-10	3.47546e-09
CCAR2	6427.18	6715.18	7081.88	5399.87	5260.68	5193.58	6013.06	-0.350939	0.054467	-6.44314	1.17023e-10	3.48663e-09
TUBB4A	71.3786	75.1086	95.0132	8.5257	20.339	12.6562	47.1702	-2.56553	0.398267	-6.44173	1.18117e-10	3.51223e-09
SERPINB7	31.0342	32.86	31.6711	127.885	117.966	103.962	74.2298	1.8738	0.291014	6.43887	1.20367e-10	3.572e-09
HEATR1	2629.63	2524.35	2560.83	1712.11	1881.36	2006.01	2219.05	-0.463292	0.0719568	-6.43848	1.20678e-10	3.57412e-09
S100A16	3953.75	4101.63	4111.58	5981.94	5016.61	5356.3	4753.64	0.427465	0.0663984	6.43788	1.21155e-10	3.58116e-09
RASSF8	1102.75	1109.03	997.638	1429.99	1631.19	1640.79	1318.56	0.549859	0.0854331	6.43614	1.22554e-10	3.61534e-09
LRRC8E	992.059	1161.84	1064.37	727.785	706.78	692.477	890.885	-0.596225	0.0926971	-6.43196	1.25965e-10	3.70864e-09
SGPL1	1789.64	1722.8	1696.66	1285.06	1208.14	1276.47	1496.46	-0.466122	0.0725431	-6.42545	1.31478e-10	3.86334e-09
AP1G2	562.753	498.768	535.015	336.378	279.661	284.765	416.223	-0.823259	0.128139	-6.42476	1.3208e-10	3.87341e-09
ADCK3	792.406	802.723	805.35	534.019	514.577	510.769	659.974	-0.621632	0.0967949	-6.42216	1.34357e-10	3.93246e-09
ABHD15	377.582	374.37	427.559	611.525	671.187	679.821	523.674	0.733786	0.114264	6.42185	1.34627e-10	3.93265e-09
HOXB9	671.372	692.408	676.403	421.634	449.492	380.591	548.65	-0.705528	0.109913	-6.41898	1.37189e-10	3.99964e-09
IFITM1	132.412	98.5801	136.864	30.2275	36.6102	37.0647	78.6265	-1.83002	0.285204	-6.41652	1.39421e-10	4.05679e-09
FASN	9492.32	10633.7	10963.8	6859.31	7782.72	8175.02	8984.49	-0.446488	0.0696151	-6.41366	1.4207e-10	4.12583e-09
THBS3	437.582	506.983	445.657	250.345	273.559	247.701	360.305	-0.850061	0.132634	-6.40906	1.46419e-10	4.24387e-09
IRF2BPL	1399.64	1671.17	1589.21	2091.9	2302.37	2225.69	1880	0.506757	0.0791234	6.40465	1.50716e-10	4.35996e-09
MCAM	642.407	760.475	732.959	340.253	450.509	431.216	559.636	-0.808188	0.126284	-6.39976	1.55624e-10	4.49323e-09
FAM110A	525.512	597.348	574.604	904.499	857.289	857.912	719.527	0.627663	0.0980809	6.39944	1.55945e-10	4.4938e-09
IGF1R	541.029	623.167	545.195	283.673	343.729	344.43	446.87	-0.816877	0.127849	-6.38938	1.66557e-10	4.79035e-09
TMEM43	3635.14	3788.29	4124.02	2839.06	2979.66	2905.51	3378.61	-0.404602	0.0634522	-6.37649	1.81194e-10	5.20131e-09
ALDH18A1	3897.89	4207.26	4120.63	3054.52	3202.37	3196.6	3613.21	-0.371097	0.058231	-6.37285	1.85553e-10	5.31621e-09
MPC1	290.687	292.219	296.351	561.146	476.949	499.017	402.728	0.807742	0.126848	6.36777	1.91791e-10	5.48442e-09
TMEM123	8116.47	8050.71	7672.31	5564.18	6396.61	6288.34	7014.77	-0.386062	0.0606405	-6.36641	1.93507e-10	5.52292e-09
SRSF1	11344	10796.9	10545.3	8854.32	8811.87	8746.36	9849.8	-0.307553	0.0483113	-6.36606	1.93952e-10	5.52504e-09
LBH	88.9646	95.0593	100.669	8.5257	26.4407	20.7924	56.7419	-2.37817	0.373713	-6.36361	1.97064e-10	5.603e-09
ILK	1416.19	1554.98	1519.08	2081.82	1987.12	2052.12	1768.55	0.44796	0.0704292	6.36043	2.01185e-10	5.7093e-09
INF2	3178.93	3527.76	3568.65	4631	4317.97	4594.21	3969.75	0.399095	0.0627899	6.35604	2.07026e-10	5.86389e-09
PLCG1	1803.08	1931.7	1881.03	1284.28	1370.85	1412.98	1613.99	-0.465553	0.073309	-6.35055	2.14546e-10	6.0654e-09
MAPK3	1243.44	1294.45	1387.87	1766.37	1813.22	1864.08	1561.57	0.471763	0.0743015	6.3493	2.1629e-10	6.10315e-09
NPR3	530.684	522.24	528.228	321.651	321.356	288.381	418.757	-0.763474	0.120257	-6.34871	2.17132e-10	6.11535e-09
GIGYF1	2192.05	2107.74	2216.97	1620.66	1634.24	1629.94	1900.27	-0.416094	0.065546	-6.34811	2.17971e-10	6.12739e-09
RRAS	614.476	609.084	562.161	1002.16	867.458	897.689	758.838	0.633131	0.0997652	6.34621	2.20683e-10	6.19199e-09
MCM4	19759.5	19914.3	18814.9	16033	16097.3	15949.6	17761.4	-0.282742	0.0445883	-6.34116	2.28034e-10	6.38624e-09
TBKBP1	1810.33	1695.81	1845.97	1219.17	1257.97	1354.22	1530.58	-0.482866	0.0761523	-6.3408	2.2858e-10	6.38955e-09
TIMP1	2145.5	2234.48	2255.43	3732.71	2930.85	2974.22	2712.2	0.539554	0.0851032	6.34	2.29771e-10	6.41083e-09
MAP2K7	2647.21	2821.27	3001.96	2118.25	2083.73	2121.73	2465.69	-0.421206	0.0664629	-6.33747	2.33576e-10	6.50482e-09
GEMIN5	2534.46	2664.01	2516.72	1776.45	1861.02	2031.33	2230.66	-0.444945	0.0702797	-6.33106	2.43477e-10	6.76794e-09
ADGRB2	294.825	328.6	393.626	165.864	175.932	150.067	251.486	-1.0481	0.165616	-6.32847	2.47605e-10	6.8699e-09
WRB	319.652	287.525	273.728	555.72	496.271	493.593	404.415	0.81112	0.128209	6.32652	2.50746e-10	6.94412e-09
SOX12	1745.15	1802.61	1788.28	1326.13	1261.02	1326.19	1541.56	-0.446593	0.0707161	-6.3153	2.69631e-10	7.44683e-09
PITPNM3	141.723	118.531	109.718	40.3033	36.6102	33.4486	80.0555	-1.7437	0.276113	-6.31515	2.69896e-10	7.44683e-09
S100A6	2361.7	2351.84	2422.84	1883.4	1584.41	1659.77	2043.99	-0.475435	0.0752962	-6.31419	2.71575e-10	7.47934e-09
TOM1L2	2994.8	3082.97	3018.93	3795.49	3862.37	3929.76	3447.39	0.34917	0.0553593	6.30734	2.83866e-10	7.80345e-09
AK5	42.4134	37.5543	37.3266	124.01	133.22	123.85	83.0625	1.69724	0.269322	6.30188	2.94052e-10	8.0686e-09
COL1A1	991.024	974.065	1013.47	685.931	603.051	688.861	826.068	-0.58907	0.0935362	-6.29777	3.01956e-10	8.27027e-09
MAMDC4	215.17	275.789	237.533	112.384	110.848	84.0736	172.633	-1.24332	0.197437	-6.29731	3.02858e-10	8.2798e-09
FOXP1	81.7233	75.1086	88.2265	201.516	181.017	227.812	142.567	1.31691	0.209227	6.29416	3.0906e-10	8.4339e-09
HDGFRP3	773.785	751.086	691.108	1068.04	1097.29	1092.05	912.226	0.555054	0.0881993	6.29319	3.11011e-10	8.47165e-09
MAP3K6	876.198	867.27	838.152	558.821	561.356	590.323	715.353	-0.594111	0.0944193	-6.29226	3.1288e-10	8.50704e-09
CDKN2D	132.412	173.689	149.306	330.952	290.848	320.022	232.872	1.05223	0.167266	6.29076	3.15922e-10	8.57413e-09
MYL9	8535.43	8524.83	8719.72	7189.49	5868.82	5907.75	7457.67	-0.442277	0.070345	-6.28725	3.23137e-10	8.74755e-09
ST6GALNAC6	1407.92	1475.18	1558.67	1032.38	1020	1090.24	1264.07	-0.498727	0.0793257	-6.28708	3.23484e-10	8.74755e-09
PFN2	2467.22	2468.02	2293.89	3307.2	3120	3089.03	2790.89	0.396881	0.0631662	6.28313	3.31825e-10	8.95686e-09
NOP56	7637.51	7872.32	7924.55	6485.73	6250.17	6060.53	7038.47	-0.317883	0.0505975	-6.28259	3.32989e-10	8.97206e-09
LAMC3	331.031	380.237	342.726	181.365	191.187	178.995	267.59	-0.934443	0.148808	-6.27952	3.3962e-10	9.13425e-09
ZBTB2	756.199	713.532	780.465	486.74	460.678	494.497	615.352	-0.641507	0.102217	-6.27594	3.47538e-10	9.3304e-09
SLC7A6	2277.91	2351.84	2439.8	1387.36	1686.1	1782.72	1987.62	-0.542946	0.086644	-6.26641	3.69473e-10	9.90148e-09
CNNM4	765.509	874.311	830.234	517.742	542.034	538.794	678.104	-0.627669	0.100173	-6.26586	3.70767e-10	9.91834e-09
CRLF1	111.723	100.927	97.2754	27.9023	25.4237	30.7366	65.6647	-1.88105	0.300962	-6.25012	4.10127e-10	1.09516e-08
PXN	9729.21	10262.9	10505.7	12237.5	12668.1	13175.1	11429.8	0.320378	0.0512653	6.24942	4.11992e-10	1.09818e-08
TMEM8B	520.339	556.273	527.097	790.565	808.475	863.336	677.681	0.618865	0.0990583	6.24748	4.17134e-10	1.1099e-08
TPR	2540.66	2629.98	2632.09	1850.08	2040	1984.32	2279.52	-0.410308	0.0658153	-6.23423	4.5401e-10	1.20587e-08
S100A10	2379.29	2142.94	2085.77	3379.28	2858.65	2983.26	2638.2	0.481069	0.0772831	6.22477	4.82265e-10	1.27864e-08
ZC3H4	1992.39	2317.81	2241.86	1478.82	1557.97	1646.21	1872.51	-0.484418	0.0778426	-6.22304	4.87603e-10	1.2899e-08
MARVELD1	2063.77	2184.02	2140.06	2718.15	2768.14	2894.66	2461.47	0.391937	0.0629836	6.22284	4.88239e-10	1.2899e-08
JAG2	339.307	337.989	375.528	192.991	185.085	178.091	268.165	-0.919632	0.14781	-6.22173	4.91701e-10	1.29675e-08
MPP7	182.067	192.466	169.666	351.879	344.746	339.006	263.305	0.928887	0.149347	6.21966	4.98244e-10	1.31141e-08
ILF3	22087	22883.5	22924.2	18758.9	18936.6	18831.6	20737	-0.264334	0.0425014	-6.21941	4.99015e-10	1.31141e-08
RITA1	1286.88	1377.77	1487.41	951.003	886.78	1007.07	1166.15	-0.544367	0.0875401	-6.21848	5.01987e-10	1.3169e-08
AMER1	262.756	258.186	263.548	99.2081	141.356	115.714	190.128	-1.14549	0.184268	-6.21643	5.08588e-10	1.33188e-08
CCND3	3008.25	3343.51	3363.92	4389.18	4140	4177.46	3737.05	0.387925	0.0624428	6.21249	5.21524e-10	1.36106e-08
MSH6	3509.96	3246.1	3349.21	2527.48	2580	2672.27	2980.84	-0.377805	0.060814	-6.21248	5.21558e-10	1.36106e-08
KANSL3	3559.62	3622.82	3812.97	2553.83	2865.76	2875.68	3215.11	-0.407225	0.0656588	-6.20214	5.57005e-10	1.45103e-08
ACTA2	157.24	158.432	160.618	313.901	345.763	289.285	237.54	0.993573	0.160209	6.20174	5.58405e-10	1.45215e-08
PAQR4	1165.85	1280.37	1525.87	841.719	887.797	859.72	1093.55	-0.617336	0.0996205	-6.19688	5.75938e-10	1.49514e-08
IFFO2	487.236	462.387	475.066	244.92	273.559	296.517	373.281	-0.808025	0.130479	-6.19274	5.91268e-10	1.53033e-08
ARHGEF2	1873.43	2020.89	1976.05	1329.23	1412.54	1510.61	1687.13	-0.465487	0.0751674	-6.19267	5.91544e-10	1.53033e-08
NUP160	1724.47	1590.19	1721.55	1180.42	1163.39	1275.57	1442.6	-0.476823	0.0770019	-6.19235	5.92728e-10	1.53074e-08
GLI4	672.407	631.382	635.683	910.699	973.221	1021.54	807.489	0.581864	0.0939714	6.19193	5.9432e-10	1.5322e-08
PGAM5	3543.07	3912.69	3948.7	2949.12	2834.24	2939.86	3354.61	-0.386036	0.0623543	-6.191	5.9783e-10	1.53859e-08
TLE4	3550.31	3767.17	3844.64	2418.2	2836.27	2899.18	3219.29	-0.453802	0.0733036	-6.19072	5.98899e-10	1.53869e-08
GBE1	1554.81	1361.34	1382.22	1935.33	2056.27	1959.91	1708.31	0.468211	0.0757167	6.18372	6.26097e-10	1.6058e-08
ARHGAP31	209.998	174.862	263.548	381.331	444.407	478.225	325.395	1.0062	0.162731	6.1832	6.28159e-10	1.60832e-08
CPZ	414.823	415.445	481.853	232.519	267.458	209.732	336.972	-0.888546	0.143717	-6.18259	6.30593e-10	1.61179e-08
TMEM170A	1138.95	1080.86	1136.76	808.391	773.899	706.941	940.968	-0.551689	0.089244	-6.18181	6.33703e-10	1.61697e-08
ARID5A	866.888	849.666	899.232	1305.98	1201.02	1226.75	1058.26	0.514177	0.0832139	6.17898	6.45158e-10	1.64339e-08
HTR1D	167.584	200.681	197.944	75.9562	81.356	73.2254	132.791	-1.29656	0.210006	-6.17389	6.66279e-10	1.6943e-08
CXXC5	527.581	659.548	613.061	327.852	375.254	353.471	476.128	-0.769509	0.124655	-6.1731	6.69636e-10	1.69994e-08
FBN1	555.512	610.258	570.079	779.714	1127.8	1061.32	784.112	0.772737	0.125203	6.17185	6.74936e-10	1.71049e-08
SHKBP1	3236.86	3543.01	3458.93	4314.78	4362.71	4390.81	3884.52	0.352342	0.0572486	6.15459	7.52716e-10	1.90437e-08
TNFSF4	142.757	122.052	123.291	44.1786	40.678	43.3928	86.0582	-1.59658	0.259616	-6.14976	7.76005e-10	1.95738e-08
TBC1D2	1499.98	1604.27	1598.26	2094.22	2040	2181.39	1836.35	0.426122	0.0692915	6.1497	7.76292e-10	1.95738e-08
OSGIN1	129.309	137.308	143.651	274.372	258.305	344.43	214.563	1.09734	0.178454	6.14911	7.79176e-10	1.96134e-08
SCAMP5	337.238	340.336	325.759	192.216	170.848	150.067	252.744	-0.964915	0.157045	-6.1442	8.03687e-10	2.01964e-08
NLRX1	997.231	1044.48	1019.13	638.652	709.831	724.117	855.573	-0.563704	0.0917631	-6.14303	8.09622e-10	2.03113e-08
FAM193B	1002.4	984.627	1020.26	661.129	703.729	700.613	845.46	-0.542997	0.0884096	-6.14183	8.15747e-10	2.04306e-08
TMEM173	760.337	775.731	801.957	495.265	515.593	526.138	645.837	-0.60565	0.0986567	-6.13897	8.30602e-10	2.07678e-08
CHST11	353.789	332.121	387.971	558.046	626.441	597.555	475.987	0.729259	0.118801	6.13848	8.3313e-10	2.07962e-08
PNN	4208.23	4069.95	3938.52	3253.72	3229.83	3075.46	3629.29	-0.354004	0.0576961	-6.13567	8.48012e-10	2.11324e-08
MEPCE	3702.38	3607.56	3891.02	2892.54	2940	2929.92	3327.23	-0.354383	0.05781	-6.13014	8.78033e-10	2.1844e-08
RAB3D	122.068	115.01	118.766	23.2519	29.4915	46.1049	75.7821	-1.85383	0.302739	-6.12351	9.1535e-10	2.27345e-08
PDE4A	344.479	387.279	366.479	185.24	200.339	207.924	281.957	-0.888626	0.145384	-6.11227	9.82244e-10	2.43554e-08
SMAP2	1390.33	1289.76	1323.4	1770.24	1844.75	1808.03	1571.08	0.436952	0.0715468	6.10721	1.01387e-09	2.50979e-08
MMP24-AS1	460.34	471.776	445.657	868.846	710.848	681.629	606.516	0.716718	0.117405	6.10469	1.03e-09	2.5455e-08
AARS	4792.71	4589.84	4950.87	3869.12	3706.78	3748.96	4276.38	-0.339678	0.0556682	-6.10183	1.04859e-09	2.58715e-08
MPV17L2	1475.16	1435.28	1622.01	2085.7	1991.19	2089.18	1783.09	0.444421	0.0728489	6.10058	1.05681e-09	2.60314e-08
GRIN3B	108.62	127.919	110.849	39.5282	27.4576	36.1607	75.089	-1.74235	0.285741	-6.09764	1.07648e-09	2.64722e-08
PDLIM7	6780.96	7260.89	7448.36	5625.41	5725.43	5788.42	6438.24	-0.326279	0.0535229	-6.09607	1.08709e-09	2.66891e-08
WIPI1	308.273	303.955	294.088	501.466	511.526	497.209	402.753	0.736184	0.120975	6.0854	1.16201e-09	2.84816e-08
CEBPB	386.893	350.898	373.266	600.674	590.848	595.747	483.054	0.685154	0.112615	6.08405	1.17185e-09	2.86756e-08
ANKRD9	435.513	454.172	484.115	673.53	720	788.303	592.605	0.667169	0.109853	6.0733	1.25309e-09	3.06136e-08
TMEM106C	1819.64	1961.04	1910.44	2632.12	2490.51	2420.96	2205.78	0.407382	0.0671276	6.06878	1.28886e-09	3.14361e-08
PARP10	181.033	213.59	216.042	99.2081	75.2543	76.8414	143.661	-1.27397	0.209942	-6.06822	1.29338e-09	3.14949e-08
ARRB2	1137.92	1275.67	1263.45	913.025	703.729	765.702	1009.92	-0.623114	0.102716	-6.06637	1.30836e-09	3.18076e-08
DAB2	1559.98	1592.54	1601.65	1978.74	2470.17	2280.83	1913.99	0.500257	0.0825091	6.06305	1.33563e-09	3.24179e-08
DDAH2	1390.33	1157.14	1372.04	964.954	680.339	725.021	1048.3	-0.723406	0.119336	-6.0619	1.34519e-09	3.25968e-08
TOB2	2085.5	2112.43	1978.31	1343.18	1601.7	1503.38	1770.75	-0.475036	0.0785428	-6.04812	1.46549e-09	3.54544e-08
H1F0	3394.1	3634.55	3633.12	2833.63	2624.75	2778.95	3149.85	-0.371351	0.0614159	-6.04649	1.48037e-09	3.57564e-08
TRPV4	65.1717	75.1086	65.6043	13.9511	15.2542	7.23213	40.387	-2.4994	0.413472	-6.0449	1.49504e-09	3.60524e-08
GLCE	833.785	803.897	746.532	1050.99	1317.97	1269.24	1003.73	0.60782	0.100588	6.04266	1.51596e-09	3.64979e-08
SEMA4G	202.757	289.872	219.435	86.032	105.763	109.386	168.874	-1.24337	0.205784	-6.0421	1.52121e-09	3.65653e-08
H3F3B	11286.1	11252.2	10873.4	9386.79	8977.63	9091.7	10144.6	-0.283065	0.0468531	-6.04155	1.52639e-09	3.6631e-08
GPR137B	361.031	325.079	271.466	516.967	604.068	555.97	439.097	0.805745	0.133388	6.04059	1.53548e-09	3.679e-08
CYLD	395.168	354.419	351.775	595.249	613.221	575.859	480.948	0.69465	0.11501	6.03992	1.5419e-09	3.68845e-08
NRGN	604.132	579.745	642.47	1099.81	895.933	878.704	783.466	0.655867	0.108676	6.03504	1.58919e-09	3.79549e-08
KDM1B	456.202	420.139	456.968	627.801	824.746	759.374	590.872	0.727653	0.120728	6.02721	1.66817e-09	3.97775e-08
NBEAL2	1010.68	958.808	1039.49	599.124	675.255	725.021	834.73	-0.591399	0.0982815	-6.0174	1.77243e-09	4.21963e-08
BRSK1	376.548	355.592	489.77	204.617	204.407	227.812	309.791	-0.940094	0.156493	-6.00725	1.88694e-09	4.48509e-08
ADAM15	2123.77	2410.52	2407	3283.17	2986.78	3034.78	2707.67	0.423834	0.0705633	6.00643	1.89656e-09	4.50079e-08
CTSD	5683.39	6167.12	6034.47	8055.23	7224.41	7477.12	6773.62	0.348099	0.05796	6.00585	1.90336e-09	4.50975e-08
SLC41A3	711.717	717.053	730.697	1041.69	1031.19	1017.02	874.893	0.517119	0.0863141	5.99113	2.08393e-09	4.92976e-08
STOML2	3002.04	3000.82	3096.98	2467.8	2235.26	2284.45	2681.22	-0.380165	0.0635385	-5.98323	2.18758e-09	5.16129e-08
CELSR2	935.163	1107.85	1085.86	564.246	636.61	753.95	847.281	-0.67916	0.113512	-5.98314	2.18872e-09	5.16129e-08
SVEP1	81.7233	38.7279	45.2444	166.639	153.559	192.556	113.075	1.62176	0.272232	5.9573	2.56447e-09	6.03783e-08
PIN1	2581.01	2659.31	2969.16	4041.18	3544.07	3533.8	3221.42	0.438426	0.0736012	5.95678	2.57254e-09	6.04729e-08
DOCK2	53.7926	50.4636	32.8022	153.463	138.305	125.658	92.4141	1.6056	0.269631	5.9548	2.60388e-09	6.11134e-08
UBE2J1	2445.49	2463.33	2373.07	3015	3124.07	3183.95	2767.48	0.356197	0.0598253	5.95396	2.61734e-09	6.13329e-08
DHX37	2533.42	2719.17	3064.18	1983.39	2042.03	2077.43	2403.27	-0.446428	0.0750194	-5.95083	2.66787e-09	6.24191e-08
GLRX	280.342	206.549	192.289	494.49	426.102	400.479	333.375	0.958249	0.16108	5.94889	2.69965e-09	6.30637e-08
MCL1	6996.14	6872.44	7016.27	5538.6	5826.1	5676.32	6320.98	-0.293779	0.0494162	-5.94498	2.76489e-09	6.44867e-08
XPO5	4723.4	4941.91	5050.4	3769.13	3955.93	3977.67	4403.08	-0.33067	0.0556294	-5.94415	2.77887e-09	6.47117e-08
EFNA2	55.8615	73.935	61.0799	15.5013	4.0678	4.52008	35.8276	-2.93885	0.494566	-5.94227	2.81094e-09	6.53565e-08
CRABP2	53.7926	58.6786	70.1288	12.401	10.1695	4.52008	34.9484	-2.74178	0.461557	-5.94027	2.84546e-09	6.6025e-08
MYT1	88.9646	59.8522	58.8177	12.401	15.2542	10.8482	41.023	-2.43966	0.410711	-5.9401	2.84854e-09	6.6025e-08
CDK14	198.619	232.367	191.157	344.128	449.492	389.631	300.899	0.926089	0.155931	5.93909	2.86608e-09	6.63286e-08
TMEM2	400.341	456.52	386.839	620.826	660	736.774	543.55	0.69821	0.117794	5.92739	3.07788e-09	7.10013e-08
MPP4	39.3099	24.645	15.8355	99.2081	109.831	110.29	66.5199	1.99068	0.335857	5.92717	3.08201e-09	7.10013e-08
MGAT3	412.754	427.18	487.508	179.815	218.644	281.149	334.508	-0.968079	0.163329	-5.92716	3.08226e-09	7.10013e-08
KAT2B	127.24	185.424	121.029	254.221	374.237	362.511	237.444	1.19219	0.201295	5.92259	3.16908e-09	7.28889e-08
RBM28	1582.74	1411.81	1538.31	1109.12	1091.19	1088.44	1303.6	-0.463222	0.0782219	-5.92189	3.18261e-09	7.30874e-08
HNRNPU	21143.6	21582	20988.9	17885.4	17794.6	17975.5	19561.6	-0.247864	0.0418697	-5.91989	3.22155e-09	7.3868e-08
CYSTM1	784.13	698.275	710.337	1130.82	1017.97	1053.18	899.118	0.546312	0.092425	5.91087	3.40298e-09	7.79085e-08
TET3	650.683	837.931	765.761	344.903	443.39	497.209	589.979	-0.811918	0.137405	-5.90892	3.44352e-09	7.87157e-08
APBB2	1542.4	1749.8	1600.52	2031.44	2448.81	2445.37	1969.72	0.500842	0.0847728	5.90805	3.46179e-09	7.90124e-08
UNC93B1	935.163	1002.23	1074.55	1440.84	1371.87	1401.23	1204.31	0.485533	0.0822403	5.90383	3.5515e-09	8.09362e-08
LGR4	156.205	147.87	161.749	272.822	341.695	305.558	230.983	0.979196	0.165885	5.90285	3.57271e-09	8.12954e-08
STK11	2068.94	2141.77	2216.97	2850.68	2713.22	2745.5	2456.18	0.371083	0.0629021	5.89938	3.64881e-09	8.29007e-08
FAM127A	1221.71	1415.33	1273.63	1895.8	1733.9	1777.3	1552.94	0.46884	0.07955	5.89366	3.77737e-09	8.56912e-08
NBN	2207.56	2057.27	2067.67	1516.02	1612.88	1634.46	1849.31	-0.41181	0.0699737	-5.88521	3.97546e-09	9.00481e-08
TBC1D9	164.481	215.937	174.191	333.277	382.373	343.526	268.964	0.934357	0.159026	5.87548	4.21607e-09	9.53535e-08
KLC3	659.993	721.747	752.188	487.515	452.543	393.247	577.872	-0.676758	0.115321	-5.8685	4.39766e-09	9.931e-08
DHX9	8786.81	9054.11	9097.51	7406.51	7373.9	7510.57	8204.9	-0.273105	0.0466339	-5.85636	4.73113e-09	1.06679e-07
COL6A2	20994.6	22064.3	22992.1	18229.5	17979.7	18247.6	20084.6	-0.278382	0.0475731	-5.85167	4.86648e-09	1.09566e-07
PVRL1	778.958	814.459	899.232	536.344	574.577	545.122	691.449	-0.590476	0.100925	-5.85064	4.89698e-09	1.10086e-07
RCOR2	94.137	91.5386	116.504	30.2275	28.4746	29.8326	65.1191	-1.76936	0.302782	-5.84368	5.10595e-09	1.14611e-07
SERBP1	18981.5	18814.7	18817.1	16234.5	15735.3	15524.7	17351.3	-0.253309	0.043377	-5.8397	5.2295e-09	1.17208e-07
CD59	6716.83	6793.81	6527.63	8510.2	7975.94	8082.81	7434.54	0.294345	0.0504622	5.83299	5.44441e-09	1.21842e-07
SLC38A10	1713.09	2013.85	1913.84	2585.61	2452.88	2522.21	2200.25	0.423717	0.0726548	5.83192	5.47938e-09	1.22441e-07
COL4A2	4870.29	5430.12	5651.02	3421.9	3955.93	4260.63	4598.32	-0.455091	0.0781103	-5.82626	5.66824e-09	1.2644e-07
PTPN11	7551.65	7311.35	7502.65	5593.63	6176.95	6146.41	6713.77	-0.320464	0.0550052	-5.82606	5.67527e-09	1.2644e-07
PIK3CD	444.823	506.983	397.019	701.432	754.577	689.765	582.433	0.669816	0.115039	5.8225	5.79729e-09	1.28966e-07
GPR162	65.1717	84.4972	63.3421	17.0514	15.2542	5.4241	41.7901	-2.48995	0.428561	-5.81004	6.24595e-09	1.3874e-07
ZMYND8	1383.09	1383.64	1327.92	1877.98	1769.49	1796.28	1589.73	0.411354	0.0709031	5.80164	6.56714e-09	1.45658e-07
KCTD20	2061.7	2033.8	2043.91	1512.15	1583.39	1597.4	1805.39	-0.388228	0.0669319	-5.80034	6.61819e-09	1.46572e-07
AEBP1	1647.91	1837.81	1782.63	1206.77	1286.44	1352.41	1519	-0.454321	0.078334	-5.7998	6.63945e-09	1.46642e-07
FAHD2B	664.131	600.869	694.501	1028.51	981.356	901.305	811.779	0.571112	0.0984716	5.79976	6.64099e-09	1.46642e-07
MAP1LC3B	1509.29	1405.94	1323.4	1900.46	1941.36	1868.6	1658.17	0.429267	0.0740334	5.79829	6.6995e-09	1.47716e-07
TALDO1	2927.56	2813.05	3061.91	4090.01	3777.97	3594.37	3377.48	0.381266	0.065789	5.79529	6.82038e-09	1.50159e-07
CAD	3621.69	3944.38	4259.76	2850.68	2971.53	3131.51	3463.26	-0.40135	0.0693027	-5.79126	6.98598e-09	1.53455e-07
FOXN3	452.064	427.18	495.426	685.156	720	707.845	581.279	0.619491	0.106974	5.79104	6.99537e-09	1.53455e-07
ABCA1	290.687	288.699	273.728	124.01	161.695	147.355	214.362	-0.98317	0.169778	-5.7909	7.00094e-09	1.53455e-07
WDR35	788.268	772.21	774.81	482.089	512.543	557.778	647.95	-0.5902	0.101978	-5.78754	7.14251e-09	1.56329e-07
ORAI2	2484.8	2777.85	2985	2088.02	2007.46	2036.75	2396.65	-0.426845	0.0737807	-5.78533	7.23702e-09	1.58165e-07
DCAF5	2438.25	2868.21	2722.58	3334.32	3745.43	3658.56	3127.89	0.419497	0.072519	5.78465	7.26634e-09	1.58469e-07
ARHGEF4	118.964	105.621	105.193	34.8779	38.6441	33.4486	72.7916	-1.62763	0.281377	-5.78452	7.27215e-09	1.58469e-07
ECI2	345.514	366.155	364.217	654.929	535.932	564.106	471.809	0.708477	0.122567	5.78032	7.456e-09	1.62167e-07
UGDH	926.887	967.023	827.972	1234.68	1365.76	1280.99	1100.55	0.511199	0.0884405	5.78015	7.46355e-09	1.62167e-07
LSR	141.723	103.274	114.242	45.7287	34.5763	35.2567	79.1335	-1.63119	0.28275	-5.76903	7.97288e-09	1.72981e-07
STAT5A	144.826	178.383	117.635	52.7043	55.9322	51.529	100.168	-1.46111	0.253401	-5.76598	8.11857e-09	1.75887e-07
RAC3	394.134	396.667	447.919	182.14	228.814	258.549	318.037	-0.890781	0.154518	-5.76491	8.1703e-09	1.76652e-07
ADGRG6	3241	3530.11	3230.45	1998.89	2575.93	2526.73	2850.52	-0.495025	0.0858709	-5.76476	8.17758e-09	1.76652e-07
SERINC3	1481.36	1445.84	1525.87	1868.68	2028.81	2025	1729.26	0.410628	0.0712568	5.76265	8.28029e-09	1.78613e-07
CRIM1	7859.92	8473.19	8507.07	5482.8	6707.8	6551.41	7263.7	-0.406822	0.0706064	-5.76183	8.32089e-09	1.79229e-07
SAT1	155.171	151.391	170.798	310.8	307.119	285.669	230.158	0.920853	0.15993	5.75784	8.5198e-09	1.83249e-07
GPAA1	4041.68	4108.68	4385.31	5457.22	5177.29	5106.79	4712.83	0.328901	0.0571591	5.75413	8.70878e-09	1.87045e-07
ITM2B	1322.06	1339.05	1220.47	1760.17	1741.02	1701.36	1514.02	0.422631	0.0734771	5.75188	8.82569e-09	1.89283e-07
B3GAT3	445.857	447.131	429.822	713.833	652.882	657.22	557.791	0.61454	0.106862	5.75078	8.88334e-09	1.90246e-07
DDX11	3501.69	3638.07	3902.33	2839.06	2826.1	2959.75	3277.83	-0.356216	0.0619669	-5.74848	9.00488e-09	1.92573e-07
ANKRD27	1479.3	1415.33	1497.59	1052.54	1123.73	1059.51	1271.33	-0.441834	0.0768939	-5.74602	9.13698e-09	1.95118e-07
HSPA9	12599.9	12168.8	11957	10308.3	10212.2	10041.8	11214.7	-0.265069	0.0461614	-5.74224	9.34343e-09	1.99242e-07
GSTO1	1495.85	1420.02	1474.97	2215.13	1896.61	1905.67	1734.71	0.455486	0.0793357	5.74125	9.39799e-09	2.0012e-07
MARK4	1574.47	1509.21	1668.39	2046.17	2076.61	2163.31	1839.69	0.403354	0.0702616	5.74074	9.42613e-09	2.00433e-07
FSTL1	19398.4	19026	19277.5	22004	24266.5	24033.3	21334.3	0.284828	0.0496229	5.73985	9.47617e-09	2.0121e-07
SUPT16H	7416.13	7189.3	7308.1	6002.87	6064.07	6064.14	6674.1	-0.273505	0.0476527	-5.73954	9.49321e-09	2.01286e-07
NUMBL	1965.5	2128.86	2386.64	1539.28	1571.19	1618.19	1868.28	-0.454565	0.0792294	-5.73732	9.61844e-09	2.03652e-07
JPH3	178.964	193.639	188.895	88.3572	38.6441	73.2254	126.954	-1.47498	0.257163	-5.73559	9.71739e-09	2.05455e-07
CTBP2	1843.43	1931.7	1911.57	1418.37	1434.92	1473.55	1668.92	-0.39418	0.0687404	-5.73433	9.78975e-09	2.06692e-07
ATP9A	1356.19	1421.2	1353.94	1689.64	2086.78	2063.87	1661.94	0.498426	0.086934	5.73338	9.84473e-09	2.0756e-07
CBX6	3945.48	4071.12	4283.51	3223.49	3248.14	3319.55	3681.88	-0.329018	0.0573913	-5.73289	9.87343e-09	2.07871e-07
LENG8	1725.5	1706.37	2083.5	1160.27	1386.1	1266.53	1554.71	-0.533738	0.0931277	-5.73124	9.96976e-09	2.09604e-07
LZTR1	4227.89	4580.45	4573.08	3363.78	3530.85	3653.13	3988.2	-0.343359	0.0600314	-5.71966	1.06737e-08	2.23803e-07
UBL3	701.372	688.887	604.012	894.423	1085.09	1037.81	835.265	0.595565	0.104126	5.71964	1.06751e-08	2.23803e-07
TRIM47	1655.16	1800.26	1887.82	1338.53	1318.98	1300.88	1550.27	-0.432142	0.0756268	-5.71414	1.10258e-08	2.30831e-07
UBTF	4256.85	4486.57	4429.42	3629.62	3511.53	3388.25	3950.37	-0.322696	0.0565524	-5.70614	1.15565e-08	2.41602e-07
TICRR	886.543	916.56	970.492	471.239	662.034	608.403	752.545	-0.674354	0.118276	-5.70152	1.18743e-08	2.47898e-07
TXNIP	1405.85	1469.31	1339.23	1007.58	1055.59	1025.15	1217.12	-0.448935	0.0787521	-5.70061	1.19381e-08	2.48883e-07
SP1	2024.46	2164.07	2233.94	1367.21	1623.05	1648.02	1843.46	-0.470575	0.0825673	-5.69929	1.20308e-08	2.50465e-07
SMYD5	1834.12	1863.63	1905.92	1465.64	1388.14	1403.94	1643.57	-0.395514	0.0694093	-5.69829	1.21017e-08	2.5159e-07
CFL2	1450.33	1192.35	1203.5	1818.3	1771.53	1784.53	1536.76	0.481735	0.0846309	5.69218	1.25425e-08	2.60115e-07
GATA5	169.653	215.937	203.6	72.0809	90.5085	93.1137	140.816	-1.20729	0.212098	-5.69213	1.25466e-08	2.60115e-07
RUNX3	226.549	274.616	282.777	121.685	134.237	133.794	195.61	-1.00888	0.177295	-5.69044	1.26712e-08	2.62334e-07
FBLN2	675.51	867.27	705.812	436.361	486.102	488.169	609.871	-0.67294	0.118482	-5.6797	1.34928e-08	2.78637e-07
TGFB1I1	3044.45	3275.44	3199.91	2571.66	2488.48	2374.85	2825.8	-0.35601	0.0626815	-5.67966	1.3496e-08	2.78637e-07
POLD1	3987.89	4086.38	4513.13	3016.55	3311.19	3352.09	3711.2	-0.37932	0.0669423	-5.66638	1.45845e-08	3.00695e-07
CHCHD7	423.099	376.717	359.693	596.024	607.119	616.539	496.532	0.648695	0.11473	5.65411	1.56659e-08	3.22545e-07
GUCY1B3	331.031	238.235	230.746	438.686	546.102	488.169	378.828	0.876287	0.155032	5.65228	1.58334e-08	3.25544e-07
CD248	508.96	487.032	588.177	276.698	341.695	325.446	421.335	-0.750076	0.132722	-5.65148	1.5907e-08	3.26608e-07
OS9	3987.89	4078.16	4397.75	5682.76	5094.92	5155.61	4732.85	0.354866	0.0628271	5.6483	1.62039e-08	3.32246e-07
DUS2	695.165	756.954	739.746	520.843	471.865	449.296	605.645	-0.602007	0.106609	-5.64687	1.63391e-08	3.3456e-07
LRP3	2663.77	2661.66	2973.69	3583.12	3488.14	3554.59	3154.16	0.356823	0.0632	5.64593	1.64288e-08	3.35935e-07
PNKP	1010.68	1150.1	1100.57	776.613	758.644	768.414	927.504	-0.50049	0.0886722	-5.64427	1.65881e-08	3.38729e-07
DDX56	3115.83	3200.33	3130.91	2608.86	2417.29	2316.09	2798.22	-0.362901	0.0643251	-5.64167	1.68411e-08	3.43425e-07
CENPV	1111.02	1079.69	1093.78	784.364	759.661	814.519	940.506	-0.477551	0.0846599	-5.64082	1.69244e-08	3.44652e-07
HARS2	785.164	782.773	751.057	571.222	454.576	469.185	635.663	-0.630404	0.111783	-5.63955	1.70496e-08	3.46729e-07
VEPH1	72.4131	42.2486	71.2599	136.411	195.254	179.899	116.248	1.4531	0.257833	5.63583	1.74219e-08	3.53818e-07
DLGAP4	3884.44	4500.65	4655.65	5486.67	5633.9	5884.24	5007.59	0.383215	0.0680243	5.6335	1.76585e-08	3.58137e-07
PM20D2	1218.61	1174.75	1149.21	759.562	896.95	842.544	1006.94	-0.505625	0.0897618	-5.63296	1.77144e-08	3.58782e-07
ABCC5	866.888	901.303	910.543	547.195	622.373	649.084	749.564	-0.560167	0.0994876	-5.63052	1.79667e-08	3.634e-07
MOGS	1979.98	2099.52	2125.35	1539.28	1570.17	1632.65	1824.49	-0.387785	0.0689484	-5.62427	1.86291e-08	3.76287e-07
ITGA6	2149.63	2189.89	2142.32	2666.22	2846.44	2740.07	2455.76	0.348034	0.0618983	5.62268	1.88019e-08	3.79265e-07
PIP4K2A	474.823	469.429	438.87	640.202	723.051	808.191	592.428	0.649399	0.115607	5.61732	1.93945e-08	3.90691e-07
GOT2	25513.2	25744.7	26086.8	21944.4	22034.2	21979.4	23883.8	-0.229748	0.0409164	-5.61506	1.96493e-08	3.9529e-07
RYR2	79.6544	51.6372	52.031	8.5257	7.11865	15.3683	35.7225	-2.56366	0.456649	-5.61406	1.97633e-08	3.97047e-07
VCL	5369.94	5306.89	5565.06	3483.13	4326.1	4316.68	4727.97	-0.422379	0.075245	-5.61339	1.98404e-08	3.98061e-07
ZMIZ1	2505.49	2796.62	2989.52	1535.4	2076.61	2028.61	2322.04	-0.556842	0.0992088	-5.61283	1.99039e-08	3.988e-07
APOBEC3C	436.547	539.843	505.606	797.54	791.187	703.325	629.008	0.630774	0.112406	5.61155	2.00526e-08	4.00988e-07
YWHAG	4802.02	4762.36	4712.2	3497.09	3858.31	3948.75	4263.45	-0.337422	0.0601344	-5.61114	2.01002e-08	4.00988e-07
NPTX1	51.7236	38.7279	40.7199	6.97557	4.0678	2.71205	24.1545	-3.22831	0.575353	-5.611	2.01165e-08	4.00988e-07
TIMM13	2485.84	2218.05	2405.87	1928.36	1615.93	1632.65	2047.78	-0.456717	0.0813973	-5.61096	2.01206e-08	4.00988e-07
ITGB1	14194	13210.9	13176.3	15774.1	17238.3	16735.2	15054.8	0.293553	0.0523597	5.60646	2.06503e-08	4.10997e-07
HYOU1	7936.47	7980.29	8069.33	6468.68	6726.1	6726.79	7317.94	-0.268055	0.0478167	-5.6059	2.07175e-08	4.11785e-07
SLC1A4	189.308	218.284	210.386	348.779	362.034	375.167	283.993	0.814364	0.145296	5.60485	2.08431e-08	4.1373e-07
ACADVL	4993.4	5419.56	5276.63	4407.01	3976.27	3775.17	4641.34	-0.367154	0.0655425	-5.60177	2.1217e-08	4.20593e-07
PBLD	81.7233	85.6708	79.1777	153.463	220.678	208.828	138.257	1.23832	0.2213	5.59565	2.19791e-08	4.34761e-07
SETD5	2693.77	2885.81	2643.4	2046.17	2215.93	2102.74	2431.3	-0.370008	0.0661251	-5.59557	2.199e-08	4.34761e-07
KCNK6	158.274	115.01	126.684	51.9292	48.8136	46.1049	91.136	-1.446	0.258601	-5.59162	2.24955e-08	4.44168e-07
FAM195B	917.577	1011.62	970.492	1563.3	1303.73	1291.84	1176.43	0.522154	0.0935124	5.5838	2.35321e-08	4.63794e-07
DNPH1	841.026	842.625	856.25	1406.74	1194.92	1106.52	1041.35	0.547247	0.0980088	5.58365	2.35517e-08	4.63794e-07
CDC42EP2	967.231	922.428	928.641	717.709	550.17	574.051	776.705	-0.610826	0.109476	-5.57954	2.41151e-08	4.74264e-07
MMP17	129.309	116.184	128.946	52.7043	34.5763	44.2968	84.3361	-1.49997	0.268936	-5.57743	2.44097e-08	4.79426e-07
ATG4D	1032.4	1114.89	1103.96	1499.75	1443.05	1436.48	1271.76	0.430662	0.0772405	5.5756	2.46672e-08	4.83846e-07
ADGRA2	472.754	579.745	530.49	315.451	328.475	331.774	426.448	-0.6976	0.125124	-5.57528	2.47134e-08	4.84116e-07
GBGT1	81.7233	83.3236	89.3576	20.1516	7.11865	28.0245	51.6166	-2.18609	0.392541	-5.56908	2.56088e-08	5.00999e-07
CEP164	1477.23	1418.85	1505.51	1099.81	1035.25	1127.31	1277.33	-0.431568	0.0775406	-5.5657	2.61102e-08	5.1014e-07
TM7SF3	2272.74	2408.17	2254.3	2828.21	3005.09	3014.9	2630.57	0.351244	0.063115	5.56514	2.61936e-08	5.111e-07
ZNF853	391.03	448.305	378.922	224.768	245.085	242.276	321.731	-0.775389	0.139371	-5.5635	2.64412e-08	5.15258e-07
RAI14	4510.3	4331.65	4308.4	5139.45	5638.99	5690.79	4936.59	0.324111	0.0582658	5.56263	2.65741e-08	5.17173e-07
PTCH2	110.689	123.225	117.635	29.4524	48.8136	40.6808	78.416	-1.57414	0.283177	-5.55884	2.7157e-08	5.2783e-07
OLR1	696.2	802.723	702.419	427.06	533.899	442.064	600.727	-0.651997	0.117337	-5.55661	2.75057e-08	5.33911e-07
RPS27L	370.341	278.137	304.268	596.024	499.322	521.618	428.285	0.762439	0.137234	5.55577	2.76386e-08	5.35794e-07
KCNC4	498.616	535.149	524.835	709.958	830.848	798.247	649.609	0.584673	0.105244	5.55538	2.77004e-08	5.36295e-07
WSB2	2762.04	2478.58	2820.99	3435.08	3387.46	3525.67	3068.3	0.359965	0.064814	5.55382	2.79495e-08	5.40192e-07
PTK7	2832.38	2991.44	3205.56	2108.95	2314.58	2417.34	2645.04	-0.400859	0.0721792	-5.55367	2.79741e-08	5.40192e-07
TMEM65	452.064	435.395	371.004	716.159	680.339	601.171	542.689	0.666586	0.120069	5.5517	2.82912e-08	5.45611e-07
TBC1D1	2264.46	2412.86	2451.11	2937.49	3040.68	3073.66	2696.71	0.344737	0.0621475	5.54708	2.90487e-08	5.59497e-07
TRIM28	24705.3	26485.2	26738.3	22275.3	20580	21354.7	23689.8	-0.279183	0.0503415	-5.54577	2.92661e-08	5.62958e-07
EMC10	1600.33	1606.62	1597.13	2353.87	2005.42	2073.81	1872.86	0.422378	0.076178	5.54462	2.94601e-08	5.6596e-07
PFAS	4533.06	5025.24	5155.6	3655.97	3914.24	3955.07	4373.2	-0.352454	0.0635761	-5.54381	2.95952e-08	5.67825e-07
AGTR1	158.274	130.267	151.569	254.996	320.339	284.765	216.702	0.962577	0.17364	5.54351	2.96462e-08	5.68073e-07
SF3B3	9457.14	9325.2	9827.08	8007.18	7568.14	8032.19	8702.82	-0.277026	0.0499895	-5.54167	2.99593e-08	5.73336e-07
PRMT1	11362.6	11185.3	11593.9	9801.45	9074.24	9405.39	10403.8	-0.271441	0.0490142	-5.53802	3.05917e-08	5.84689e-07
JDP2	272.066	220.632	230.746	120.135	83.3899	128.37	175.89	-1.12001	0.202285	-5.5368	3.08056e-08	5.88024e-07
FAM35A	938.266	888.394	907.15	598.349	666.102	645.468	773.955	-0.519269	0.0937919	-5.53639	3.08764e-08	5.88623e-07
LDOC1	917.577	896.609	963.705	1290.48	1196.95	1362.35	1104.61	0.471361	0.0852317	5.53034	3.19602e-08	6.08508e-07
STK17B	571.029	557.447	634.552	818.467	911.187	858.816	725.25	0.553047	0.100093	5.52535	3.28823e-08	6.25267e-07
UCK2	3155.14	3102.92	3248.55	2513.53	2533.22	2563.79	2852.86	-0.321041	0.0581549	-5.52046	3.3812e-08	6.42126e-07
PLEKHA5	236.894	225.326	229.615	404.583	400.678	367.935	310.839	0.761623	0.137989	5.51945	3.40065e-08	6.45001e-07
UCKL1	1420.33	1442.32	1649.16	1134.69	1065.76	1072.16	1297.4	-0.462348	0.0838006	-5.51724	3.44357e-08	6.52311e-07
EIF2B5	1111.02	1147.75	1184.27	834.743	805.424	857.912	990.188	-0.462163	0.0837731	-5.51685	3.45134e-08	6.52954e-07
IDH2	1352.06	1418.85	1555.28	2094.22	1989.15	1812.55	1703.68	0.447379	0.0811035	5.51615	3.46504e-08	6.54717e-07
NEDD9	423.099	492.9	504.475	650.278	807.458	781.974	610.031	0.656344	0.119016	5.51477	3.49238e-08	6.59049e-07
GSS	1496.88	1502.17	1638.98	2154.68	2012.54	1965.33	1795.1	0.403679	0.0732216	5.51311	3.52541e-08	6.64441e-07
PDK2	1302.4	1268.63	1370.9	1733.04	1695.26	1767.35	1522.93	0.398533	0.0723151	5.51106	3.56683e-08	6.714e-07
ROBO3	379.651	375.543	425.297	244.92	219.661	227.812	312.147	-0.767667	0.139444	-5.5052	3.68745e-08	6.93231e-07
KRI1	3214.1	3270.75	3379.75	2715.82	2470.17	2598.14	2941.46	-0.340854	0.061928	-5.50404	3.71191e-08	6.96462e-07
HEBP1	666.2	699.449	706.943	1099.81	922.373	978.146	845.488	0.535686	0.0973277	5.50394	3.71397e-08	6.96462e-07
STXBP1	1711.02	1776.79	1737.38	2181.8	2226.1	2297.11	1988.37	0.359783	0.0653712	5.5037	3.71909e-08	6.96548e-07
AP1S1	925.853	871.964	913.936	1377.29	1205.09	1205.96	1083.35	0.483203	0.0878136	5.50259	3.74242e-08	7.00038e-07
FAM136A	1923.08	1780.31	1825.61	1447.82	1398.31	1360.55	1622.61	-0.394319	0.07169	-5.50033	3.79078e-08	7.08198e-07
PPIF	9249.22	8677.39	9225.33	7789.39	7038.31	6725.88	8117.59	-0.332871	0.0605323	-5.49906	3.8182e-08	7.12428e-07
FBXL7	333.1	291.046	320.104	478.989	542.034	503.537	411.468	0.68869	0.125288	5.49687	3.86595e-08	7.20438e-07
DECR1	578.27	523.413	531.621	902.949	749.492	800.959	681.117	0.58794	0.10699	5.49528	3.90087e-08	7.26038e-07
SNAPC4	1524.81	1576.11	1649.16	1178.1	1211.19	1194.21	1388.93	-0.406661	0.0741538	-5.48402	4.15775e-08	7.72885e-07
GNB3	171.722	197.16	209.255	83.7068	83.3899	97.6338	140.478	-1.12602	0.205421	-5.48152	4.21697e-08	7.82919e-07
GART	4074.79	4080.51	4052.76	3073.9	3368.14	3336.73	3664.47	-0.320777	0.0585627	-5.47749	4.31398e-08	7.99935e-07
TFE3	3575.14	3560.62	3760.94	4758.89	4359.66	4476.69	4081.99	0.319724	0.0583862	5.47603	4.34981e-08	8.05579e-07
LACC1	366.203	391.973	322.366	551.07	551.187	618.347	466.858	0.671324	0.122691	5.47168	4.458e-08	8.24591e-07
ATP8B1	1045.85	1051.52	1019.13	1309.86	1447.12	1526.88	1233.39	0.458111	0.0837362	5.47088	4.47803e-08	8.27272e-07
FANCI	1598.26	1574.93	1641.24	1206	1192.88	1253.87	1411.2	-0.398312	0.0728342	-5.46876	4.53205e-08	8.36216e-07
NATD1	1259.99	1310.88	1416.15	1701.26	1805.09	1804.42	1549.63	0.41349	0.0756225	5.46782	4.55615e-08	8.39625e-07
NOVA1	470.685	530.455	435.477	740.961	736.272	694.285	601.356	0.596805	0.109341	5.45822	4.80931e-08	8.85186e-07
R3HCC1	1136.88	1109.03	1238.56	1782.65	1543.73	1509.71	1386.76	0.473965	0.0868837	5.45517	4.89253e-08	8.99393e-07
CABLES2	646.545	659.548	720.517	885.122	1025.09	1054.99	831.967	0.548101	0.100478	5.45491	4.89989e-08	8.99639e-07
SAMD14	92.068	134.961	122.16	29.4524	40.678	45.2008	77.42	-1.60307	0.293889	-5.45468	4.90601e-08	8.99657e-07
ANXA5	10323	10010.6	9537.51	12583.9	11723.4	11969.2	11024.6	0.280386	0.0514219	5.45265	4.96241e-08	9.08882e-07
VAMP2	638.269	603.216	597.226	883.572	907.119	839.832	744.872	0.515862	0.0946559	5.44987	5.0407e-08	9.2129e-07
DOCK4	373.444	367.328	399.282	505.341	701.695	727.733	512.471	0.760942	0.139627	5.44981	5.0425e-08	9.2129e-07
TCEA2	975.507	1019.83	1062.11	1495.1	1356.61	1331.62	1206.8	0.453602	0.0832514	5.44858	5.07738e-08	9.26528e-07
ROBO4	156.205	194.813	190.026	320.876	321.356	333.582	252.81	0.853091	0.156591	5.4479	5.09686e-08	9.28948e-07
CYB5D2	179.998	186.598	196.813	350.329	317.288	325.446	259.412	0.819456	0.150577	5.44209	5.2659e-08	9.58586e-07
C9orf16	1107.92	1137.19	1258.92	1753.97	1507.12	1572.99	1389.69	0.465618	0.0855958	5.43973	5.33608e-08	9.70179e-07
UBR7	1914.81	1939.91	1878.77	2548.41	2340	2447.17	2178.18	0.35621	0.0654962	5.43864	5.36879e-08	9.74938e-07
PPP2R5A	572.063	525.76	553.112	731.66	874.577	865.144	687.053	0.579828	0.106636	5.43747	5.40423e-08	9.80182e-07
EPHB2	899.991	1001.06	913.936	1233.9	1318.98	1302.69	1111.76	0.453841	0.0835144	5.43428	5.50169e-08	9.96647e-07
COA7	1116.2	1091.42	1106.22	817.692	787.119	817.231	955.981	-0.451891	0.0831972	-5.43156	5.58631e-08	1.01075e-06
FADS2	1090.33	1159.49	1182.01	812.266	790.17	873.28	984.591	-0.470454	0.086704	-5.42598	5.76367e-08	1.04158e-06
ZNF629	1918.95	2051.4	2100.47	1354.81	1521.36	1617.29	1760.71	-0.434762	0.0801327	-5.42553	5.7782e-08	1.04294e-06
AP2A1	5218.91	5681.26	6035.6	7012.77	6978.31	7154.39	6346.87	0.320541	0.0590856	5.42503	5.79444e-08	1.04461e-06
JARID2	504.822	551.579	433.215	257.321	311.187	315.502	395.604	-0.755199	0.139331	-5.42018	5.95382e-08	1.07205e-06
NFYA	2132.05	2274.38	2238.47	1624.53	1763.39	1746.56	1963.23	-0.372548	0.0687529	-5.41864	6.00531e-08	1.08001e-06
DPF1	581.373	583.265	576.866	937.052	798.305	814.519	715.23	0.551718	0.101835	5.41779	6.03406e-08	1.08388e-06
ASIC1	322.755	301.608	298.613	167.414	175.932	176.283	240.434	-0.830323	0.153338	-5.41499	6.12905e-08	1.09962e-06
MOCS2	1126.54	1078.51	1127.72	1519.12	1470.51	1438.29	1293.45	0.410002	0.0757284	5.41411	6.15946e-08	1.10375e-06
DPYSL2	441.72	552.752	537.277	732.435	901.017	761.182	654.397	0.644523	0.119213	5.40647	6.42791e-08	1.15047e-06
AKIP1	337.238	397.841	368.742	592.148	562.373	558.682	469.504	0.6362	0.117709	5.40483	6.48684e-08	1.15954e-06
TRIOBP	1278.61	1171.23	1220.47	1593.53	1649.49	1608.25	1420.26	0.401555	0.0742983	5.40463	6.4941e-08	1.15954e-06
NPTN	778.958	866.096	853.988	1134.69	1136.95	1169.8	990.08	0.462433	0.0855881	5.40301	6.55324e-08	1.1687e-06
XPO1	6445.8	6325.55	6001.67	4611.63	5223.05	5128.49	5622.7	-0.327864	0.0606927	-5.40204	6.58888e-08	1.17365e-06
ADNP	2755.83	2915.15	2818.72	1841.55	2271.87	2210.32	2468.91	-0.42607	0.0789134	-5.39921	6.69368e-08	1.1909e-06
PLP2	3781	3985.45	3954.36	3231.24	3141.36	3122.47	3535.98	-0.303367	0.0562095	-5.39709	6.77321e-08	1.20362e-06
ABHD17A	2498.25	2658.14	2862.84	3383.15	3389.49	3423.51	3035.9	0.346837	0.064308	5.39336	6.91506e-08	1.22736e-06
RAB39A	36.2065	43.4222	54.2932	5.42544	4.0678	8.13615	25.2586	-2.91772	0.541243	-5.39077	7.01553e-08	1.24371e-06
PTPRJ	1623.09	1492.78	1675.17	1008.36	1213.22	1212.29	1370.82	-0.482345	0.0895023	-5.38919	7.07746e-08	1.25321e-06
RBM39	4075.82	3950.24	4126.29	3308.75	3365.09	3185.75	3668.66	-0.301837	0.0560101	-5.38898	7.08604e-08	1.25324e-06
POLR1B	1577.57	1542.07	1572.24	1140.89	1200	1221.33	1375.68	-0.398154	0.0738927	-5.38827	7.1141e-08	1.25618e-06
PIP5K1C	1776.19	1943.44	2117.44	2461.6	2714.24	2571.02	2263.99	0.408315	0.0757821	5.38801	7.12407e-08	1.25618e-06
MPZL1	3623.76	3787.12	3891.02	2869.28	3124.07	3023.03	3386.38	-0.326377	0.0605758	-5.38792	7.12791e-08	1.25618e-06
ANXA6	2418.6	2566.6	2560.83	2030.67	1921.02	1978.89	2246.1	-0.346705	0.0643581	-5.38712	7.15951e-08	1.26026e-06
DNAJC30	304.135	318.038	334.808	502.241	521.695	483.649	410.761	0.655843	0.121768	5.386	7.20442e-08	1.26667e-06
CHD4	8868.53	8997.78	8977.61	7722.73	7316.95	7412.03	8215.94	-0.257474	0.0478066	-5.38574	7.21454e-08	1.26696e-06
ATF6B	2447.56	2693.35	2710.14	3273.09	3290.85	3343.96	2959.82	0.336132	0.062481	5.37975	7.45893e-08	1.30834e-06
CDH2	1753.43	1862.46	1838.05	2226.76	2386.78	2395.64	2077.19	0.36174	0.067274	5.37711	7.56914e-08	1.32611e-06
ISCU	883.439	801.55	834.759	1236.23	1137.97	1117.36	1001.88	0.470739	0.0876636	5.36983	7.8809e-08	1.37911e-06
C12orf75	1647.91	1687.6	1649.16	2132.97	2169.15	2067.49	1892.38	0.353703	0.0659095	5.3665	8.02803e-08	1.40321e-06
EIF4B	11109.2	10875.5	10586.1	9242.63	9116.95	9080.85	10001.9	-0.247277	0.0460998	-5.36395	8.14198e-08	1.42147e-06
EPHX4	41.3789	38.7279	41.851	113.159	143.39	96.7298	79.2061	1.53135	0.285693	5.3601	8.31736e-08	1.45039e-06
RCN2	1592.05	1408.29	1396.92	2056.24	1813.22	2088.28	1725.83	0.438241	0.0818159	5.35643	8.48807e-08	1.47843e-06
IFI30	141.723	132.614	147.044	67.4305	52.8814	47.0089	98.1169	-1.32681	0.248086	-5.34821	8.88307e-08	1.54543e-06
DPP7	3298.93	3649.81	3871.79	2738.3	2616.61	2939.86	3185.88	-0.382957	0.0716305	-5.34628	8.97791e-08	1.56011e-06
GULP1	470.685	455.346	441.133	630.127	705.763	706.941	568.332	0.577757	0.108147	5.34235	9.17485e-08	1.59248e-06
SCMH1	738.613	799.203	764.63	551.845	525.763	514.386	649.073	-0.531062	0.0995192	-5.33628	9.4875e-08	1.64483e-06
SLC39A14	5427.88	5741.12	5985.83	3899.34	4615.93	4680.09	5058.37	-0.379073	0.0710506	-5.33526	9.54079e-08	1.65215e-06
NID1	3878.24	4348.08	4241.66	2591.81	3217.63	3342.15	3603.26	-0.446739	0.0837388	-5.33492	9.55889e-08	1.65337e-06
SPRY4	508.96	660.721	572.341	778.164	997.628	941.985	743.3	0.641436	0.120267	5.33345	9.63639e-08	1.66484e-06
NAA50	6897.86	6695.23	6558.17	5168.9	5747.8	5486.48	6092.41	-0.297486	0.0558065	-5.33068	9.78455e-08	1.68849e-06
NAT8L	989.99	1033.92	1090.39	760.337	742.373	749.43	894.406	-0.466907	0.0876175	-5.32892	9.87991e-08	1.70297e-06
NDRG4	108.62	133.787	105.193	37.9781	42.7119	46.1049	79.0658	-1.45668	0.273584	-5.32442	1.01278e-07	1.74369e-06
SETD6	761.372	795.682	815.53	535.569	511.526	585.803	667.58	-0.538171	0.10112	-5.32212	1.02565e-07	1.76382e-06
ZNF804A	528.615	515.198	580.259	788.239	893.899	739.486	674.283	0.575265	0.108185	5.31741	1.05255e-07	1.80798e-06
CUL4A	2135.15	2047.88	2041.65	1618.33	1515.25	1675.14	1838.9	-0.371949	0.0699604	-5.31656	1.05749e-07	1.81438e-06
HK2	1671.71	1671.17	1821.09	1153.29	1330.17	1334.33	1496.96	-0.436985	0.0822163	-5.31507	1.06617e-07	1.82718e-06
NUCB2	1138.95	977.586	887.921	1627.63	1340.34	1408.46	1230.15	0.542855	0.102148	5.3144	1.07007e-07	1.82959e-06
UXS1	1032.4	947.073	937.69	1388.91	1275.25	1299.07	1146.73	0.442248	0.0832176	5.31436	1.07033e-07	1.82959e-06
CDH13	471.719	472.95	434.346	306.925	287.797	244.989	369.788	-0.714538	0.134458	-5.3142	1.07125e-07	1.82959e-06
MDM4	679.648	746.392	705.812	499.141	470.848	487.265	598.184	-0.547391	0.103029	-5.31296	1.07856e-07	1.83996e-06
AHCTF1	3241	3131.09	3203.3	2264.74	2566.78	2622.55	2838.24	-0.362286	0.0682357	-5.30933	1.10026e-07	1.87484e-06
2020-09-09	7838.2	8319.45	8602.09	10175	9755.6	10002	9115.4	0.27401	0.0516215	5.30806	1.10797e-07	1.88582e-06
CORO2A	126.206	153.738	128.946	50.3791	37.6271	65.0892	93.6642	-1.41183	0.266086	-5.30593	1.12097e-07	1.90578e-06
CCNE1	529.65	523.413	528.228	833.968	717.966	758.47	648.616	0.548543	0.103388	5.30566	1.12269e-07	1.90653e-06
NEXN	468.616	462.387	331.415	717.709	735.255	619.251	555.772	0.71429	0.134716	5.3022	1.14418e-07	1.94082e-06
BTG3	1454.47	1436.45	1411.62	2077.94	1886.44	1763.74	1671.78	0.413542	0.0779987	5.30191	1.146e-07	1.94169e-06
MIEF2	834.819	958.808	981.803	1282.73	1217.29	1362.35	1106.3	0.478088	0.0901764	5.3017	1.14732e-07	1.94174e-06
HNRNPL	11152.6	11214.7	11468.3	9868.11	9012.21	9186.62	10317.1	-0.269342	0.0508072	-5.30125	1.15015e-07	1.94431e-06
BHLHE40	636.2	745.218	783.859	1019.21	1028.14	1042.33	875.826	0.514032	0.0970025	5.29917	1.16333e-07	1.96436e-06
HMOX1	712.751	748.739	734.09	1009.91	1020	990.802	869.382	0.46059	0.0869418	5.29768	1.1728e-07	1.97812e-06
NHSL1	113.792	110.316	148.175	219.343	278.644	254.933	187.534	1.01424	0.191506	5.29614	1.18279e-07	1.99272e-06
EFHD2	4634.44	5075.7	5138.63	4044.28	3960	4000.27	4475.55	-0.306342	0.0578938	-5.29145	1.21352e-07	2.04219e-06
ARSI	331.031	272.269	361.955	165.088	193.22	169.955	248.92	-0.872918	0.165084	-5.28773	1.23845e-07	2.08179e-06
PPARD	2367.91	2512.62	2655.84	2991.74	3367.12	3432.55	2887.96	0.377342	0.0714061	5.28445	1.26084e-07	2.11706e-06
ETFB	605.166	690.06	642.47	1172.67	829.831	988.09	821.381	0.628769	0.119042	5.28189	1.27859e-07	2.14444e-06
KARS	12407.5	11999.8	12130	10557.9	10213.2	10119.6	11238	-0.242129	0.0458728	-5.27828	1.30402e-07	2.18463e-06
AP2M1	13468.8	13844.6	14457.8	17286.2	16015.9	16818.3	15315.3	0.263093	0.0499043	5.27194	1.34992e-07	2.259e-06
COBLL1	224.48	225.326	228.484	358.854	437.288	360.703	305.856	0.768164	0.14591	5.26462	1.40477e-07	2.34815e-06
AP5B1	1976.88	2070.18	2160.42	1612.91	1643.39	1568.47	1838.71	-0.363428	0.069056	-5.2628	1.4188e-07	2.36895e-06
TLCD1	249.308	238.235	185.502	99.9832	120	109.386	167.069	-1.03495	0.196691	-5.26182	1.42637e-07	2.37892e-06
MPP3	217.239	233.541	254.5	120.91	122.034	124.754	178.83	-0.939215	0.178521	-5.2611	1.43194e-07	2.38556e-06
ZFP36	364.134	286.352	354.037	160.438	187.119	205.212	259.549	-0.865318	0.164514	-5.25986	1.44165e-07	2.39905e-06
PHLPP2	882.405	868.443	975.016	568.121	656.949	661.74	768.779	-0.532502	0.101256	-5.25897	1.44861e-07	2.40795e-06
TEKT4P2	732.406	792.161	788.383	1049.44	1041.36	1081.2	914.158	0.456376	0.0868026	5.25763	1.45921e-07	2.42126e-06
SFXN1	2889.28	2850.61	2780.27	2237.61	2225.09	2354.06	2556.15	-0.321868	0.0612201	-5.25755	1.45986e-07	2.42126e-06
CDC14B	539.994	503.462	504.475	703.758	770.848	780.166	633.784	0.540996	0.102912	5.25689	1.46512e-07	2.42729e-06
PRRC2C	5977.18	6258.66	6531.03	5033.26	5118.31	5254.15	5695.43	-0.284663	0.0541667	-5.25531	1.47772e-07	2.44545e-06
TXLNG	1802.05	1870.67	1859.54	1477.27	1347.46	1435.58	1632.1	-0.375713	0.0715572	-5.25053	1.51665e-07	2.50709e-06
SYNE2	534.822	571.53	508.999	698.332	866.441	887.744	677.978	0.601015	0.114553	5.24662	1.54916e-07	2.558e-06
SLC20A1	5070.98	4936.04	5100.17	5874.21	6156.61	6192.51	5555.09	0.270232	0.0515368	5.24347	1.57586e-07	2.59921e-06
SPATS2	1888.95	1985.68	1871.99	2570.11	2367.46	2388.41	2178.77	0.351171	0.0670421	5.23806	1.62273e-07	2.67356e-06
PGP	954.818	1030.4	946.739	1352.49	1276.27	1301.78	1143.75	0.423896	0.0809561	5.23612	1.6399e-07	2.69888e-06
KDM1A	3276.17	3193.29	3290.4	2746.05	2548.48	2506.84	2926.87	-0.322568	0.0616186	-5.23491	1.65066e-07	2.71359e-06
DEXI	500.685	535.149	521.441	775.838	705.763	769.318	634.699	0.533055	0.101867	5.23283	1.66934e-07	2.74039e-06
DAZAP2	3592.72	3621.64	3714.56	2986.32	2979.66	2976.93	3311.97	-0.289249	0.0552774	-5.23269	1.67063e-07	2.74039e-06
SAP30L	496.547	518.719	574.604	751.036	755.594	805.479	650.33	0.540786	0.103424	5.22884	1.70577e-07	2.79496e-06
TMEM55A	165.516	176.036	201.337	307.7	319.322	327.254	249.528	0.814306	0.155792	5.22689	1.72383e-07	2.82145e-06
THSD4	455.168	434.222	540.67	678.18	749.492	731.35	598.18	0.593445	0.11355	5.2263	1.72934e-07	2.82736e-06
WDR81	1762.74	1902.36	2007.72	1416.82	1455.25	1466.32	1668.53	-0.386746	0.0740266	-5.22442	1.74699e-07	2.8531e-06
SPIRE1	1232.06	1219.34	1128.85	1519.12	1592.54	1607.34	1383.21	0.397769	0.0762202	5.21868	1.80203e-07	2.93977e-06
FOXRED2	3077.55	3358.76	3358.26	2355.42	2488.48	2741.88	2896.73	-0.368787	0.0707699	-5.21107	1.8775e-07	3.05954e-06
NCAPH	3624.79	3514.85	3550.55	2918.89	2904.41	2927.21	3240.12	-0.288945	0.0554935	-5.20682	1.92109e-07	3.12716e-06
IDE	906.198	803.897	840.414	566.571	638.644	573.147	721.479	-0.522507	0.100364	-5.2061	1.92851e-07	3.13583e-06
GEMIN4	2890.32	3126.4	3129.78	2396.5	2391.87	2505.03	2739.98	-0.326292	0.0626869	-5.2051	1.93887e-07	3.14925e-06
SCN9A	28.9652	16.43	33.9333	96.1079	79.3221	96.7298	58.5814	1.7757	0.341316	5.20252	1.96604e-07	3.18989e-06
ARHGAP29	478.961	379.064	445.657	609.975	689.492	718.693	553.64	0.627842	0.120774	5.19847	2.00939e-07	3.25669e-06
RIOK3	743.785	806.244	761.237	1067.26	1029.15	1059.51	911.198	0.450346	0.0866532	5.19711	2.02412e-07	3.277e-06
HMGN2	9308.18	8143.42	8329.49	7225.14	6876.61	6419.42	7717.04	-0.329235	0.063427	-5.19077	2.09422e-07	3.38683e-06
TMEM175	287.583	308.649	261.286	439.461	452.543	477.321	371.141	0.675199	0.130167	5.1872	2.13483e-07	3.44876e-06
LSM4	3085.83	3156.91	3058.52	4210.14	3749.49	3734.49	3499.23	0.330981	0.063822	5.18599	2.14865e-07	3.46734e-06
AJUBA	3333.07	3156.91	3210.09	3784.63	4103.39	4404.37	3665.41	0.341125	0.0657908	5.18499	2.16022e-07	3.48224e-06
CLK2	825.509	854.361	891.314	622.376	622.373	583.995	733.321	-0.491216	0.094755	-5.18406	2.17102e-07	3.49589e-06
FCRLB	41.3789	53.9843	44.1133	128.661	107.797	128.37	84.0507	1.39203	0.268629	5.18196	2.1957e-07	3.53181e-06
MYBBP1A	5078.22	5796.27	5767.53	4328.73	4457.29	4535.45	4993.92	-0.320906	0.0619814	-5.17746	2.24933e-07	3.61418e-06
PTGIS	44.4823	39.9015	40.7199	7.75063	3.05085	6.32812	23.7055	-2.84067	0.549165	-5.17271	2.3072e-07	3.70318e-06
TAP1	829.647	909.518	932.034	1247.85	1142.03	1260.2	1053.55	0.451918	0.08738	5.17187	2.31764e-07	3.71594e-06
SMARCA2	549.305	653.68	584.784	827.768	876.611	857.008	724.859	0.519425	0.100465	5.17022	2.33823e-07	3.74493e-06
ZNF699	121.033	96.2329	108.586	189.891	221.695	262.165	166.601	1.04429	0.202142	5.16611	2.3901e-07	3.8239e-06
RIMKLB	504.822	482.338	476.197	287.549	339.661	309.174	399.957	-0.647133	0.125277	-5.1656	2.39667e-07	3.83031e-06
DAD1	1969.63	1851.9	1748.7	2639.87	2417.29	2263.66	2148.51	0.394471	0.0763835	5.16435	2.41272e-07	3.85184e-06
HPCAL1	1218.61	1462.27	1395.79	1843.1	1763.39	1826.11	1584.88	0.415535	0.0805001	5.16191	2.44441e-07	3.89826e-06
NXPH4	195.515	259.359	273.728	136.411	109.831	113.906	181.458	-1.01113	0.19593	-5.16066	2.46075e-07	3.92013e-06
CANX	19849.5	19114	18797.9	14774.3	16624.1	16275.9	17572.6	-0.277141	0.053705	-5.16044	2.46375e-07	3.92073e-06
BLCAP	1046.89	1033.92	1082.47	1380.39	1592.54	1340.66	1246.14	0.446351	0.0865766	5.15556	2.52874e-07	4.01986e-06
C22orf29	1738.95	1842.51	1801.86	1429.22	1353.56	1397.61	1593.95	-0.363924	0.0706556	-5.15067	2.59556e-07	4.1217e-06
TP53I11	485.167	523.413	554.244	330.177	320.339	359.799	428.856	-0.628389	0.12213	-5.14524	2.67185e-07	4.23833e-06
MN1	92.068	72.7615	105.193	29.4524	24.4068	31.6406	59.2537	-1.65596	0.32197	-5.14319	2.70106e-07	4.28012e-06
ALKBH6	513.098	596.175	587.046	840.944	771.865	828.983	689.685	0.527568	0.102601	5.14193	2.71928e-07	4.30442e-06
CD3EAP	585.511	583.265	599.488	411.559	380.339	400.479	493.44	-0.567203	0.110344	-5.14033	2.74253e-07	4.33483e-06
LETM2	954.818	898.956	906.019	1350.94	1280.34	1149.91	1090.16	0.454408	0.0884025	5.14021	2.7443e-07	4.33483e-06
CREBL2	1099.64	952.941	939.952	1316.83	1344.41	1422.02	1179.3	0.447151	0.0870416	5.13721	2.78843e-07	4.39988e-06
RAB3IL1	588.615	613.778	658.306	407.683	406.78	439.352	519.086	-0.569158	0.110924	-5.13104	2.88147e-07	4.5419e-06
NOTCH1	1901.36	2005.63	2076.72	1212.97	1436.95	1631.75	1710.9	-0.48375	0.094332	-5.12817	2.92576e-07	4.60684e-06
PRR22	320.686	368.502	312.186	203.067	165.763	202.5	262.117	-0.805777	0.157275	-5.12335	3.00152e-07	4.71409e-06
NUFIP2	4458.57	4505.34	4455.44	3032.82	3669.15	3682.96	3967.38	-0.370645	0.0723443	-5.12335	3.00162e-07	4.71409e-06
SNAP29	2124.81	2065.49	2074.45	2577.09	2706.1	2546.62	2349.09	0.321163	0.0626875	5.12324	3.00335e-07	4.71409e-06
RGS20	244.135	276.963	195.682	417.759	426.102	380.591	323.539	0.772908	0.151041	5.11721	3.10088e-07	4.86207e-06
PDZD11	1038.61	1031.57	1067.77	1417.59	1341.36	1365.07	1210.33	0.39482	0.077179	5.11564	3.12676e-07	4.8975e-06
ARHGEF25	594.821	641.944	633.421	444.886	367.119	426.696	518.148	-0.591243	0.115734	-5.10863	3.24499e-07	5.07736e-06
SCAND1	1202.06	1227.56	1191.06	1794.27	1522.37	1544.06	1413.56	0.426266	0.0834731	5.10663	3.27948e-07	5.12595e-06
NGEF	65.1717	61.0258	66.7355	17.8265	19.322	9.04017	39.8536	-2.06403	0.404411	-5.10379	3.32926e-07	5.19832e-06
CNN2	9511.97	10610.3	10275	8630.33	8068.48	8316.05	9235.35	-0.280766	0.0550248	-5.10254	3.35123e-07	5.22714e-06
COPZ2	547.236	573.877	594.964	903.724	780	785.591	697.565	0.52695	0.103303	5.10103	3.37811e-07	5.26358e-06
CXCL12	257.584	276.963	331.415	166.639	151.525	159.107	223.872	-0.857105	0.168052	-5.10023	3.39235e-07	5.28026e-06
PEX6	1502.05	1527.99	1530.39	2022.92	1897.63	1897.53	1729.75	0.352096	0.0690683	5.09779	3.43647e-07	5.34335e-06
SLC4A11	472.754	533.975	546.326	330.177	316.271	356.183	425.948	-0.629927	0.123594	-5.09674	3.45547e-07	5.3673e-06
ZBTB7B	336.203	407.23	383.446	547.97	566.441	609.307	475.1	0.614385	0.120583	5.09512	3.48527e-07	5.40796e-06
TOR2A	509.995	475.297	533.884	324.752	355.932	278.437	413.049	-0.664994	0.130624	-5.0909	3.56363e-07	5.52382e-06
YBX3	7017.86	7108.33	6912.21	6067.97	5813.9	5770.34	6448.43	-0.252908	0.0497192	-5.08672	3.64305e-07	5.64105e-06
NAPRT	279.307	271.095	226.222	115.484	136.271	155.491	197.312	-0.934605	0.183769	-5.08576	3.66156e-07	5.66385e-06
TRA2B	6790.28	6387.75	6219.97	5372.74	5421.36	5278.55	5911.78	-0.271536	0.053406	-5.08438	3.68837e-07	5.69941e-06
GOLM1	2171.36	2254.43	2144.58	1725.29	1731.87	1767.35	1965.81	-0.330586	0.0650396	-5.08285	3.71814e-07	5.73947e-06
LOC642846	385.858	327.427	425.297	248.02	195.254	212.444	299.05	-0.793069	0.156096	-5.08066	3.76128e-07	5.80006e-06
KIF26A	1376.88	1597.23	1616.36	1067.26	1111.53	1200.53	1328.3	-0.441658	0.0869969	-5.07671	3.84027e-07	5.91575e-06
ZNF469	213.101	210.069	226.222	79.0565	103.729	129.274	160.242	-1.06167	0.209233	-5.07409	3.89347e-07	5.99153e-06
KCNAB3	194.481	275.789	256.762	118.585	94.5763	139.219	179.902	-1.04027	0.205168	-5.07035	3.97085e-07	6.10431e-06
PPFIBP1	1978.95	2114.78	2094.81	1388.14	1638.31	1648.02	1810.5	-0.405875	0.0800763	-5.06861	4.00735e-07	6.15409e-06
RNF44	1018.96	1083.21	1079.08	772.738	806.441	775.646	922.678	-0.434142	0.085666	-5.06785	4.0234e-07	6.17239e-06
RAB22A	1820.67	1912.92	1793.94	2248.46	2375.59	2341.4	2082.16	0.333344	0.0658652	5.061	4.17066e-07	6.39172e-06
FLNC	14235.4	16493.4	17207.6	18358.2	21585.8	22780.3	18443.4	0.387883	0.0767077	5.05664	4.26718e-07	6.53294e-06
B4GALT5	2372.04	2544.3	2523.5	1764.04	1991.19	2021.38	2202.74	-0.365752	0.0723884	-5.05263	4.35765e-07	6.66461e-06
WDR55	1088.26	1151.27	1189.93	727.009	853.221	880.512	981.701	-0.480298	0.0951278	-5.04898	4.44182e-07	6.78639e-06
RPL13AP20	49.6547	57.505	47.5066	176.714	102.712	128.37	93.7438	1.40477	0.278351	5.04676	4.49354e-07	6.8584e-06
TCF3	7606.47	7789	8240.13	6586.49	6496.27	6677.07	7232.57	-0.258239	0.0512046	-5.04328	4.57608e-07	6.97723e-06
EGFL7	1487.57	1617.18	1617.49	1302.11	1039.32	1063.12	1354.47	-0.469761	0.0931596	-5.04255	4.59378e-07	6.99708e-06
STK36	757.234	853.187	958.05	547.97	600	609.307	720.958	-0.547889	0.108673	-5.04165	4.61531e-07	7.0227e-06
SNAI2	130.343	106.795	93.8821	253.446	220.678	196.172	166.886	1.01686	0.201917	5.03603	4.75287e-07	7.22465e-06
RHPN2	949.645	914.213	1010.08	681.281	737.288	651.796	824.051	-0.474221	0.0941933	-5.03455	4.78968e-07	7.27134e-06
ITPRIPL1	134.481	168.994	102.931	29.4524	41.6949	66.8972	90.7419	-1.56246	0.310356	-5.03441	4.79333e-07	7.27134e-06
SLC26A6	700.338	710.011	735.221	516.192	454.576	516.194	605.422	-0.527086	0.104716	-5.03347	4.81679e-07	7.29952e-06
ERCC1	1703.78	1776.79	1925.15	2306.59	2252.54	2321.51	2047.73	0.348584	0.069263	5.03276	4.83468e-07	7.31919e-06
TMEM39B	892.749	846.146	941.083	689.806	590.848	606.595	761.205	-0.504073	0.100181	-5.0316	4.86412e-07	7.3563e-06
RBM14	4339.61	4748.27	4982.54	3740.46	3756.61	3846.59	4235.68	-0.31052	0.0617327	-5.03008	4.90284e-07	7.40736e-06
MBLAC2	410.685	426.007	356.299	530.143	646.78	725.021	515.823	0.671391	0.133489	5.02957	4.9158e-07	7.41943e-06
PPP1R18	4840.3	4957.17	5583.16	6140.83	6447.46	6509.82	5746.46	0.312284	0.0621037	5.02843	4.94508e-07	7.45608e-06
CALCOCO1	584.477	535.149	565.555	790.565	809.492	771.126	676.061	0.491762	0.0978084	5.02781	4.96121e-07	7.47285e-06
ZFPL1	1316.88	1490.44	1692.14	2243.81	2002.37	1937.31	1780.49	0.459856	0.09148	5.02685	4.98612e-07	7.50281e-06
SRSF6	6143.73	5985.22	5877.24	5121.62	4945.43	5023.62	5516.14	-0.254721	0.0506769	-5.02637	4.99856e-07	7.51395e-06
HERC3	160.343	205.375	177.584	284.448	333.559	342.622	250.655	0.822713	0.163745	5.02435	5.05146e-07	7.58583e-06
ZCCHC24	382.755	475.297	374.397	592.148	641.695	648.18	519.079	0.611372	0.121691	5.02397	5.06151e-07	7.58983e-06
PTP4A1	3011.35	2963.27	2778	3497.86	3592.88	3701.95	3257.55	0.301932	0.0600996	5.02386	5.06429e-07	7.58983e-06
BCL2L1	1467.92	1597.23	1641.24	2103.52	2034.92	1933.69	1796.42	0.368409	0.0733393	5.02336	5.07765e-07	7.60222e-06
MAN2C1	749.992	761.648	706.943	492.94	474.915	562.298	624.79	-0.535621	0.106655	-5.02198	5.11419e-07	7.64925e-06
SHC2	303.1	296.914	305.4	181.365	169.831	180.803	239.569	-0.766079	0.152585	-5.02067	5.14923e-07	7.69395e-06
STOM	1676.88	1738.06	1766.79	1281.95	1399.32	1340.66	1533.94	-0.366306	0.0730063	-5.01747	5.23573e-07	7.81538e-06
SKAP2	182.067	131.44	197.944	313.901	320.339	299.23	240.82	0.865883	0.172646	5.01537	5.29319e-07	7.88941e-06
C1orf233	54.827	68.0672	82.571	17.0514	20.339	18.0803	43.4893	-1.8922	0.377288	-5.01527	5.2959e-07	7.88941e-06
CRELD2	537.926	614.952	582.521	897.523	781.017	804.575	703.086	0.519229	0.103565	5.01354	5.34376e-07	7.95277e-06
TSR1	3960.99	4053.52	3915.9	3217.29	3332.54	3313.22	3632.24	-0.274763	0.0548375	-5.0105	5.42901e-07	8.07159e-06
DVL2	1911.7	1977.47	2099.34	1571.83	1579.32	1554.91	1782.43	-0.347461	0.069383	-5.00787	5.50369e-07	8.17449e-06
TUB	132.412	136.134	100.669	56.5796	35.5932	47.9129	84.8835	-1.38926	0.277479	-5.00673	5.53621e-07	8.21462e-06
USP18	337.238	313.344	329.153	538.669	464.746	501.729	414.146	0.620495	0.124005	5.00377	5.62186e-07	8.33178e-06
DPH2	2203.43	2468.02	2713.53	1813.65	1954.58	1837.87	2165.18	-0.39766	0.0794745	-5.00362	5.62634e-07	8.33178e-06
MCCC2	2633.77	2720.34	2661.5	2018.27	2256.61	2109.98	2400.08	-0.329011	0.0657663	-5.00272	5.65265e-07	8.36245e-06
LRRC45	502.753	532.802	551.981	816.142	725.085	732.254	643.503	0.519971	0.103989	5.00025	5.72571e-07	8.46215e-06
TSHZ1	356.893	336.815	312.186	475.114	543.051	531.562	425.937	0.621337	0.124331	4.99743	5.81002e-07	8.57826e-06
SGPP1	1565.16	1550.29	1582.42	1882.63	2052.2	2064.77	1782.91	0.352093	0.0704798	4.99566	5.86363e-07	8.64886e-06
KCNAB2	67.2407	69.2408	45.2444	144.937	148.475	136.507	101.941	1.24131	0.248585	4.99351	5.92922e-07	8.73697e-06
N4BP2	268.963	300.434	298.613	151.912	185.085	156.395	226.9	-0.817685	0.16379	-4.99226	5.96759e-07	8.78483e-06
COG4	710.682	711.185	734.09	1089.74	929.492	970.914	857.684	0.473494	0.0948569	4.99166	5.98623e-07	8.80359e-06
ADM	3538.93	3559.44	3484.95	3017.32	2791.53	2810.59	3200.46	-0.295479	0.0592139	-4.99003	6.03714e-07	8.86973e-06
MCIDAS	275.17	287.525	386.839	168.189	166.78	187.131	245.272	-0.86223	0.173012	-4.98363	6.24022e-07	9.15908e-06
PDE6D	557.58	595.001	579.128	868.071	829.831	753.046	697.11	0.502192	0.10085	4.9796	6.37153e-07	9.34261e-06
SSTR1	85.8612	96.2329	93.8821	189.891	195.254	171.763	138.814	1.01395	0.203695	4.9778	6.43124e-07	9.42092e-06
CUTA	3943.41	3953.76	4096.88	5631.61	4755.26	4798.52	4529.91	0.341005	0.0685256	4.97631	6.48078e-07	9.48417e-06
TXNRD1	10913.7	10498.8	10745.5	12062.3	13188.8	13112.8	11753.6	0.25429	0.0511197	4.97442	6.54448e-07	9.56802e-06
DCBLD1	142.757	144.349	133.471	234.844	257.288	269.397	197.018	0.855317	0.172052	4.97127	6.6517e-07	9.71526e-06
PSMD2	13239.2	12950.4	13737.3	16418.9	15406.8	15408.1	14526.8	0.242589	0.0488242	4.96862	6.74307e-07	9.83908e-06
HOMER3	2607.9	2809.53	2899.03	3539.71	3365.09	3402.72	3104	0.310354	0.0624668	4.96831	6.75403e-07	9.84544e-06
ADAT1	1175.16	1147.75	1047.41	1472.62	1452.2	1489.82	1297.49	0.389197	0.0783436	4.96782	6.77089e-07	9.8604e-06
PIGK	798.612	670.11	627.766	963.404	1007.8	1013.4	846.849	0.507822	0.102226	4.96762	6.77782e-07	9.86088e-06
GCH1	151.033	127.919	127.815	260.421	268.475	225.1	193.461	0.888208	0.178825	4.96691	6.8028e-07	9.88757e-06
ABHD12	1315.85	1324.96	1372.04	1772.57	1762.37	1630.85	1529.77	0.364563	0.0734571	4.96294	6.94328e-07	1.00819e-05
JUP	383.789	335.642	331.415	229.419	192.203	204.308	279.463	-0.745462	0.150228	-4.96221	6.96949e-07	1.01023e-05
CNIH2	92.068	66.8936	111.98	28.6773	24.4068	33.4486	59.579	-1.64468	0.331443	-4.96217	6.97085e-07	1.01023e-05
SH3RF2	94.137	96.2329	88.2265	37.203	32.5424	28.9285	62.8784	-1.49365	0.301035	-4.96173	6.98691e-07	1.01158e-05
KIF18B	1838.26	2036.15	2128.75	1405.96	1500	1632.65	1756.96	-0.403581	0.0813903	-4.95859	7.10065e-07	1.02705e-05
PSG4	737.579	600.869	659.437	377.456	452.543	477.321	550.867	-0.614974	0.124052	-4.95737	7.14524e-07	1.0325e-05
ITPKC	283.445	328.6	300.875	474.339	465.763	464.665	386.281	0.623288	0.125826	4.95356	7.28682e-07	1.05194e-05
UCP2	3376.52	3246.1	3504.18	2897.96	2528.14	2590.01	3023.82	-0.336353	0.0679107	-4.95287	7.3126e-07	1.05382e-05
FHL3	1273.44	1270.98	1364.12	1810.55	1612.88	1669.72	1500.28	0.383001	0.0773297	4.95284	7.31399e-07	1.05382e-05
RAD54L	1248.61	1294.45	1323.4	1035.48	926.441	943.793	1128.7	-0.410489	0.0829384	-4.94933	7.44711e-07	1.07089e-05
CREG1	688.958	616.125	610.799	899.074	842.034	943.793	766.797	0.486499	0.0982985	4.9492	7.45194e-07	1.07089e-05
VKORC1	1850.67	1873.02	1825.61	2562.36	2266.78	2258.23	2106.11	0.353864	0.0715	4.94915	7.45395e-07	1.07089e-05
BRI3	763.44	825.021	833.628	1357.91	1049.49	1073.07	983.76	0.52521	0.106174	4.94671	7.54789e-07	1.08334e-05
FBXL5	1101.71	1017.49	1085.86	1333.11	1445.09	1442.81	1237.68	0.395997	0.0800736	4.94541	7.59847e-07	1.08955e-05
KHSRP	15266.7	16525.1	16593.4	12477	13688.1	13840.5	14731.8	-0.274463	0.0555208	-4.94343	7.67583e-07	1.09959e-05
LARGE	273.101	232.367	253.368	403.808	385.424	425.792	328.977	0.678142	0.137207	4.94248	7.71348e-07	1.10392e-05
SIX2	151.033	204.202	220.566	82.1567	103.729	85.8816	141.261	-1.08548	0.219649	-4.94188	7.73721e-07	1.10626e-05
GNB2	4398.58	4742.41	5151.07	6195.86	5800.68	5788.42	5346.17	0.31592	0.0639517	4.93998	7.81297e-07	1.11577e-05
GJA1	458.271	474.123	426.428	645.628	630.509	694.285	554.874	0.53644	0.108595	4.93984	7.81866e-07	1.11577e-05
OAS3	539.994	550.405	510.13	255.771	383.39	340.814	430.084	-0.712335	0.144208	-4.93963	7.82694e-07	1.11588e-05
MYLK	1760.67	2009.16	1882.17	1149.42	1493.9	1441.91	1622.87	-0.469663	0.095223	-4.93225	8.12894e-07	1.15783e-05
FGFR3	574.132	536.322	676.403	393.732	364.068	413.136	492.966	-0.608874	0.123495	-4.93035	8.20838e-07	1.16803e-05
FGFR1	11017.1	12261.5	12643.5	9367.42	9746.45	10211.8	10874.6	-0.292671	0.0593655	-4.92999	8.22352e-07	1.16907e-05
CHRNB1	393.099	487.032	480.721	277.473	244.068	310.982	365.563	-0.706264	0.143352	-4.92679	8.35915e-07	1.18722e-05
ABHD8	1127.57	1243.99	1149.21	1649.33	1424.75	1602.82	1366.28	0.411254	0.0835093	4.92465	8.45098e-07	1.19912e-05
ADM5	228.618	232.367	217.173	130.986	118.983	117.522	174.275	-0.881912	0.179128	-4.92335	8.50746e-07	1.20599e-05
NUP153	7234.06	7601.23	7889.49	5330.89	6379.32	6298.28	6788.88	-0.336017	0.0682778	-4.92133	8.59597e-07	1.21738e-05
TMEM201	2261.36	2245.04	2549.52	1735.37	1853.9	1900.24	2090.9	-0.362612	0.0737044	-4.91982	8.66252e-07	1.22536e-05
PTP4A3	761.372	667.763	726.172	498.366	521.695	492.689	611.343	-0.512126	0.104097	-4.91968	8.66869e-07	1.22536e-05
SPNS1	3117.9	3384.58	3615.03	2725.9	2614.58	2716.57	3029.09	-0.327923	0.0666721	-4.91845	8.72314e-07	1.23157e-05
CHFR	844.129	947.073	980.672	649.503	656.949	688.861	794.531	-0.473688	0.0963109	-4.91832	8.72918e-07	1.23157e-05
CPSF1	5155.81	5716.47	6071.79	4324.08	4364.75	4775.02	5067.99	-0.331512	0.0674643	-4.91389	8.92849e-07	1.2585e-05
KLHL42	1892.05	1916.44	1805.25	2252.33	2380.68	2400.16	2107.82	0.324745	0.0660907	4.91362	8.94083e-07	1.25905e-05
PREX1	467.581	644.291	557.637	763.437	866.441	874.184	695.595	0.585734	0.119272	4.91092	9.06497e-07	1.27533e-05
MAP3K12	469.65	458.867	581.39	298.399	320.339	339.006	411.275	-0.657563	0.133926	-4.90988	9.11309e-07	1.2809e-05
BMS1	3206.86	3205.03	3247.41	2727.45	2573.9	2613.51	2929.03	-0.286814	0.0584194	-4.90957	9.12771e-07	1.28174e-05
TAOK3	741.717	733.483	680.928	931.626	1018.98	994.418	850.193	0.448662	0.0914444	4.90639	9.27665e-07	1.30143e-05
ANP32A	4125.47	3731.96	3996.21	3414.93	2993.9	2870.25	3522.12	-0.35278	0.0719703	-4.90175	9.49877e-07	1.33134e-05
CNTROB	1428.61	1478.7	1402.58	1784.97	1857.97	1817.07	1628.32	0.341037	0.0695915	4.90055	9.55666e-07	1.3382e-05
GATAD2A	9584.38	10375.6	11061.1	8095.54	8574.92	8702.07	9398.93	-0.290008	0.0591828	-4.90021	9.57361e-07	1.33932e-05
FDX1	466.547	475.297	416.248	604.549	727.119	679.821	561.597	0.564813	0.115295	4.89887	9.63904e-07	1.34721e-05
TRO	257.584	241.756	277.122	157.338	131.187	144.643	201.605	-0.838908	0.171267	-4.89825	9.6693e-07	1.35007e-05
PGM2	1371.71	1324.96	1298.51	1636.93	1706.44	1793.57	1522.02	0.361969	0.0739001	4.89808	9.67761e-07	1.35007e-05
TLE2	655.855	738.177	788.383	523.168	501.356	485.457	615.399	-0.529951	0.1082	-4.89787	9.688e-07	1.35026e-05
GTF2H4	1130.68	1074.99	1202.37	849.469	818.644	875.088	991.874	-0.422014	0.0862432	-4.89331	9.91565e-07	1.3807e-05
SYNE1	153.102	83.3236	102.931	238.72	288.814	204.308	178.533	1.1025	0.225339	4.8926	9.95136e-07	1.38438e-05
MID2	233.791	231.194	235.271	335.602	456.61	382.399	312.478	0.743195	0.151925	4.89184	9.98976e-07	1.38843e-05
EEF2K	890.681	955.288	1126.58	637.102	699.661	735.87	840.864	-0.52072	0.106466	-4.89097	1.00342e-06	1.39331e-05
PALM3	70.3441	62.1993	65.6043	17.8265	19.322	19.8884	42.5308	-1.79968	0.368034	-4.88999	1.00841e-06	1.39893e-05
CCDC92	467.581	443.61	549.719	793.665	685.424	687.053	604.509	0.569615	0.116504	4.88923	1.01229e-06	1.40301e-05
U2AF2	10821.6	11747.5	11983	9798.35	9572.55	9607.89	10588.5	-0.253556	0.0518678	-4.8885	1.01609e-06	1.40599e-05
AKR7A2	1282.75	1370.73	1487.41	1949.28	1767.46	1731.19	1598.14	0.396962	0.0812041	4.88845	1.01632e-06	1.40599e-05
LOC101929705	7.24131	8.21501	5.65555	42.6285	46.7797	38.8727	24.8988	2.60327	0.53315	4.88281	1.04584e-06	1.44548e-05
CPNE7	911.37	1040.96	1089.26	690.581	628.475	794.631	859.212	-0.523669	0.107262	-4.88216	1.04929e-06	1.44892e-05
NSUN2	7100.62	7016.79	6669.02	5796.7	5851.53	5885.15	6386.63	-0.245663	0.050326	-4.88143	1.05317e-06	1.45293e-05
SLC9A3R1	2169.29	2149.98	2421.71	2811.93	2780.34	2846.75	2530	0.324288	0.0665218	4.87491	1.08861e-06	1.50043e-05
SLC27A1	485.167	498.768	573.472	692.132	769.831	795.535	635.818	0.53504	0.10981	4.87241	1.10247e-06	1.51813e-05
LARS	4399.61	4251.85	3990.55	3573.04	3310.17	3416.28	3823.58	-0.295329	0.0606354	-4.87057	1.11278e-06	1.53091e-05
RRAGA	1227.92	1290.93	1364.12	1698.16	1601.7	1711.3	1482.35	0.368899	0.0757534	4.86973	1.11751e-06	1.53601e-05
PRR5	572.063	637.25	632.29	443.336	399.661	416.752	516.892	-0.545523	0.112043	-4.86887	1.12237e-06	1.54128e-05
EFNA1	64.1373	37.5543	44.1133	9.30076	4.0678	12.6562	28.6383	-2.47289	0.508885	-4.85943	1.17724e-06	1.61513e-05
RASSF5	80.6888	78.6293	88.2265	19.3766	24.4068	35.2567	54.4308	-1.65247	0.340184	-4.85758	1.18831e-06	1.62882e-05
SH2B3	1579.64	1758.01	1815.43	1957.04	2594.24	2702.11	2067.74	0.492644	0.101443	4.85637	1.19556e-06	1.63726e-05
TPRG1L	927.922	1016.31	986.327	1239.33	1287.46	1331.62	1131.49	0.397071	0.0817875	4.85491	1.20443e-06	1.6479e-05
CDCA7	1662.4	1735.71	1791.68	1398.21	1284.41	1362.35	1539.13	-0.35835	0.0738276	-4.85388	1.21071e-06	1.65496e-05
ANAPC13	863.784	817.98	746.532	1162.6	1129.83	1027.87	958.098	0.451123	0.0930622	4.84755	1.24997e-06	1.70642e-05
TBRG4	3106.52	3328.25	3331.12	2727.45	2505.76	2665.95	2944.17	-0.30513	0.0629466	-4.84744	1.25063e-06	1.70642e-05
CCNL2	965.163	1164.18	1046.28	789.015	770.848	751.238	914.454	-0.457243	0.0943443	-4.84654	1.25635e-06	1.71265e-05
PTBP3	2122.74	2118.3	2000.93	1554	1710.51	1667.01	1862.25	-0.341004	0.0703682	-4.84599	1.25982e-06	1.71581e-05
VASH1	576.201	623.167	673.01	388.307	453.56	427.6	523.641	-0.562213	0.116162	-4.83992	1.29893e-06	1.76658e-05
TIMM17B	1984.12	1955.17	2033.73	2780.15	2463.05	2379.37	2265.93	0.35259	0.0728516	4.83984	1.29946e-06	1.76658e-05
WDR36	2553.08	2295.51	2279.19	1612.91	1878.31	1940.02	2093.17	-0.393565	0.0813525	-4.83777	1.31306e-06	1.78344e-05
NRAS	3478.93	3078.28	3031.37	2512.76	2561.7	2580.97	2874	-0.325445	0.0672906	-4.83641	1.32205e-06	1.79402e-05
SH3PXD2B	175.86	165.474	150.438	62.7801	94.5763	71.4173	120.091	-1.11237	0.230316	-4.82974	1.36708e-06	1.85344e-05
LRP12	671.372	722.92	620.979	861.87	1013.9	952.834	807.312	0.487986	0.101057	4.8288	1.37358e-06	1.86056e-05
SAMD1	2363.77	2527.87	2526.9	1912.86	2024.75	2021.38	2229.59	-0.316288	0.0655447	-4.82553	1.39633e-06	1.88851e-05
MMP14	2828.25	2825.96	3104.9	3775.33	3467.8	3595.27	3266.25	0.307871	0.0638012	4.82547	1.39674e-06	1.88851e-05
STEAP3	749.992	762.822	801.957	489.065	572.543	571.339	657.953	-0.505327	0.10473	-4.82502	1.39988e-06	1.88973e-05
THRAP3	5315.12	5150.81	5249.48	4066.76	4452.21	4473.07	4784.57	-0.275161	0.0570284	-4.82498	1.40018e-06	1.88973e-05
SULT1A1	97.2404	76.2822	88.2265	24.802	34.5763	31.6406	58.7947	-1.53314	0.317926	-4.82231	1.41906e-06	1.91349e-05
TEX10	2069.98	2000.94	1894.61	1638.48	1470.51	1559.43	1772.32	-0.352908	0.0731916	-4.8217	1.42338e-06	1.91759e-05
NUP188	5306.84	6007.52	5992.62	4179.92	4897.63	4647.55	5172.01	-0.334887	0.0694599	-4.8213	1.42625e-06	1.91972e-05
P4HB	9831.62	9978.88	10199.2	11818.2	11363.4	11849.9	10840.2	0.22339	0.0463494	4.81971	1.43767e-06	1.93335e-05
ERF	3519.27	3744.87	4027.88	3019.65	3056.95	3067.33	3405.99	-0.304232	0.0631348	-4.81876	1.4445e-06	1.94077e-05
UTP20	1606.54	1699.33	1631.06	1140.12	1332.2	1299.98	1451.54	-0.389466	0.0808569	-4.81673	1.45928e-06	1.95887e-05
TSPAN17	1739.98	1884.76	1969.26	2412	2292.2	2345.92	2107.35	0.334645	0.0694851	4.81607	1.46411e-06	1.96359e-05
LRPAP1	2477.56	2466.85	2775.74	3473.83	3138.31	3136.94	2911.54	0.337282	0.0700659	4.81378	1.48103e-06	1.9845e-05
RECQL4	3535.83	3915.04	4047.11	3028.95	2963.39	3220.11	3451.74	-0.319285	0.066368	-4.81083	1.50303e-06	2.01082e-05
KIAA1549	664.131	710.011	699.026	424.735	487.119	519.81	584.139	-0.535628	0.111339	-4.81079	1.50336e-06	2.01082e-05
BCAS4	478.961	600.869	592.701	820.017	781.017	799.151	678.786	0.523192	0.108806	4.80847	1.52087e-06	2.03242e-05
FAM171A2	307.238	339.162	393.626	515.417	510.509	569.531	439.247	0.6185	0.128644	4.80786	1.52557e-06	2.03687e-05
PRKD2	1715.15	1674.69	1918.36	2163.98	2266.78	2359.48	2016.41	0.35496	0.0738574	4.80601	1.53971e-06	2.05391e-05
TNFRSF25	80.6888	75.1086	99.5376	23.2519	35.5932	27.1205	56.8835	-1.58054	0.329043	-4.80346	1.55943e-06	2.07836e-05
GGA1	1014.82	1022.18	1014.61	1395.11	1255.93	1333.42	1172.68	0.385892	0.0803514	4.80256	1.56651e-06	2.08594e-05
MTSS1L	3438.59	4042.96	4032.4	2898.74	3123.05	3072.75	3434.75	-0.340279	0.0709141	-4.79847	1.59884e-06	2.12708e-05
JPH2	143.792	133.787	156.093	255.771	238.983	273.013	200.24	0.824405	0.171835	4.79767	1.60525e-06	2.13371e-05
SORD	888.612	948.246	842.676	638.652	686.441	622.868	771.249	-0.460698	0.0960536	-4.79626	1.61658e-06	2.14686e-05
RER1	1898.26	1880.06	1899.13	2649.94	2224.07	2392.03	2157.25	0.356982	0.0744374	4.79574	1.62077e-06	2.15051e-05
DNAAF5	2366.87	2540.78	2535.95	2016.71	1972.88	2022.29	2242.58	-0.30762	0.0642152	-4.79045	1.66411e-06	2.20606e-05
HNRNPH3	3144.8	2979.7	3033.64	2597.24	2462.04	2385.7	2767.18	-0.298525	0.0623372	-4.78887	1.67723e-06	2.22148e-05
MTHFD2	2717.56	2627.63	2731.63	2182.58	2156.95	2252.81	2444.86	-0.29303	0.0612037	-4.78779	1.68629e-06	2.2315e-05
ZNF22	657.924	617.299	581.39	447.212	421.017	417.656	523.75	-0.529511	0.110627	-4.78648	1.69733e-06	2.24237e-05
OGT	2103.08	2060.79	2045.05	1522.22	1640.34	1733	1850.75	-0.343722	0.0718114	-4.78646	1.69752e-06	2.24237e-05
UNK	1065.51	1120.76	1341.5	837.844	768.814	902.209	1006.1	-0.490638	0.102551	-4.78435	1.71541e-06	2.26401e-05
CAPN15	3819.27	4318.75	4704.28	3186.29	3312.2	3531.09	3811.98	-0.35652	0.0745208	-4.78417	1.71699e-06	2.26409e-05
RNPEPL1	1394.47	1675.86	1635.58	2233.73	2014.58	1965.33	1819.93	0.402387	0.0841158	4.78373	1.72073e-06	2.26701e-05
ARPC1A	2592.39	2978.53	2696.56	3664.5	3402.71	3317.74	3108.74	0.329828	0.0689755	4.78181	1.73724e-06	2.28675e-05
URB1	2376.18	2479.76	2589.11	1664.06	2006.44	2026.81	2190.39	-0.387035	0.0809515	-4.78108	1.74357e-06	2.29307e-05
SUSD6	872.06	971.718	909.412	1116.09	1334.24	1297.26	1083.46	0.444066	0.0929478	4.77759	1.77413e-06	2.3312e-05
SDC1	4955.12	5333.89	5259.66	4169.84	4131.87	4508.33	4726.45	-0.279284	0.0584663	-4.77684	1.78074e-06	2.33782e-05
LPCAT1	2067.91	2047.88	2210.19	1624.53	1713.56	1704.98	1894.84	-0.327496	0.0685776	-4.77555	1.79216e-06	2.35076e-05
GRN	4993.4	5297.5	5444.03	6382.65	6373.22	6087.65	5763.07	0.260328	0.0545179	4.7751	1.79619e-06	2.35397e-05
TMEM54	1053.09	1087.9	1031.57	1391.24	1335.25	1365.07	1210.69	0.367593	0.0770299	4.77208	1.82332e-06	2.38647e-05
YJEFN3	231.722	234.714	260.155	122.46	149.492	133.794	188.723	-0.843941	0.176853	-4.77199	1.82419e-06	2.38647e-05
OPLAH	387.927	347.377	417.379	234.844	242.034	249.509	313.178	-0.66718	0.140024	-4.76477	1.89066e-06	2.47127e-05
SET	15928.8	14484.2	14213.5	13021.8	11838.3	12045.1	13588.6	-0.27399	0.0575107	-4.76415	1.8965e-06	2.47527e-05
SUMF1	279.307	244.103	307.662	468.138	469.831	390.535	359.929	0.676175	0.141931	4.76409	1.89704e-06	2.47527e-05
NEK6	491.374	448.305	529.359	327.077	268.475	343.526	401.353	-0.643395	0.135065	-4.7636	1.90169e-06	2.47917e-05
DNAJC4	392.065	399.015	502.213	628.576	660	634.62	536.081	0.572596	0.120216	4.76305	1.90688e-06	2.48377e-05
CADM4	1767.91	1756.84	1792.81	1451.69	1364.75	1403.03	1589.51	-0.332983	0.0699202	-4.76233	1.91373e-06	2.49052e-05
CELSR3	373.444	462.387	449.05	185.24	297.966	255.837	337.321	-0.802234	0.168487	-4.76139	1.92266e-06	2.49996e-05
PCYT2	565.856	613.778	521.441	840.944	753.56	798.247	682.304	0.493689	0.103703	4.7606	1.9302e-06	2.50758e-05
TERT	100.344	170.168	191.157	56.5796	65.0848	68.7053	108.673	-1.27794	0.268661	-4.75672	1.96766e-06	2.55403e-05
SAC3D1	635.166	595.001	618.717	902.949	786.102	867.856	734.298	0.46867	0.0985977	4.75335	2.0007e-06	2.59466e-05
HEG1	3147.9	3361.11	3322.07	2026.79	2561.7	2740.98	2860.09	-0.424459	0.0893097	-4.75267	2.00751e-06	2.60122e-05
CEMIP	66.2062	44.5957	52.031	10.8509	15.2542	13.5603	33.7497	-2.04923	0.431277	-4.75155	2.0186e-06	2.61333e-05
AGAP6	336.203	367.328	355.168	229.419	194.237	229.62	285.329	-0.693321	0.14602	-4.74811	2.05325e-06	2.65588e-05
MFAP2	746.889	740.524	788.383	547.195	576.61	450.2	641.634	-0.532416	0.112142	-4.74768	2.0576e-06	2.6592e-05
NOP16	1715.15	1662.95	1807.51	1434.64	1309.83	1280.09	1535.03	-0.364755	0.0768685	-4.74518	2.08319e-06	2.68995e-05
KIF21A	504.822	519.892	481.853	675.08	713.899	724.117	603.277	0.487539	0.102805	4.74235	2.11251e-06	2.72545e-05
NINJ1	784.13	883.7	873.216	1212.97	1086.1	1114.65	992.463	0.4278	0.0902164	4.74193	2.11695e-06	2.72882e-05
C1GALT1	347.583	334.468	306.531	483.64	519.661	479.129	411.835	0.583122	0.122995	4.74101	2.12656e-06	2.73884e-05
SMAD7	244.135	233.541	324.628	432.485	423.051	442.968	350.135	0.695166	0.146684	4.7392	2.14568e-06	2.76108e-05
BCL9L	3761.34	4174.4	4114.98	4618.6	5057.29	5230.64	4492.87	0.306769	0.0647826	4.73536	2.1867e-06	2.81145e-05
ANKRD33B	821.371	862.576	789.514	465.038	629.492	593.939	693.655	-0.553764	0.116971	-4.73421	2.19908e-06	2.82393e-05
TFAM	2266.53	2023.24	1827.87	1553.23	1610.85	1500.67	1797.06	-0.39197	0.0827971	-4.73411	2.2002e-06	2.82393e-05
TFEB	95.1714	115.01	132.34	219.343	194.237	243.181	166.547	0.942495	0.199178	4.73191	2.22414e-06	2.85221e-05
TMEM59	1148.26	1039.78	1044.01	1437.74	1338.31	1440.1	1241.37	0.383382	0.0810542	4.72995	2.24574e-06	2.87744e-05
SNRNP200	14154.7	15183.7	15974.7	11463.2	12525.8	13133.6	13739.3	-0.287715	0.0608471	-4.72849	2.26197e-06	2.89575e-05
KDM7A	69.3096	76.2822	82.571	167.414	137.288	173.571	117.739	1.07115	0.226552	4.72806	2.26674e-06	2.89937e-05
FNIP2	254.48	279.31	283.908	367.38	450.509	519.81	359.233	0.709159	0.150174	4.72226	2.33241e-06	2.97824e-05
LRP11	392.065	394.32	330.284	537.119	576.61	544.218	462.436	0.569122	0.120519	4.72224	2.33257e-06	2.97824e-05
ATP6V1A	827.578	880.179	954.656	1173.45	1159.32	1196.01	1031.87	0.407144	0.0862225	4.72202	2.33519e-06	2.97824e-05
GLUL	2181.7	2175.8	2324.43	1832.25	1748.14	1793.57	2009.31	-0.313734	0.0664421	-4.72191	2.33639e-06	2.97824e-05
S100A11	3723.07	3591.13	3594.67	4798.42	4337.29	4231.7	4046.05	0.293599	0.0621832	4.72152	2.34092e-06	2.98147e-05
NME3	505.857	394.32	466.017	299.174	207.458	302.846	362.612	-0.7523	0.15945	-4.71811	2.38051e-06	3.02932e-05
BOP1	7857.85	8552.99	8905.22	7324.35	6439.33	6855.16	7655.82	-0.295559	0.0626761	-4.71566	2.40926e-06	3.06328e-05
ATP6V1E1	2832.38	2972.66	2728.24	3800.91	3550.17	3293.33	3196.28	0.319425	0.0677705	4.71334	2.43686e-06	3.09574e-05
DKC1	5279.95	4784.65	4930.51	4399.26	3818.65	3701.04	4485.68	-0.330809	0.0702366	-4.70992	2.47815e-06	3.14552e-05
LYPD6	348.617	355.592	318.973	483.64	548.136	497.209	425.361	0.578056	0.122793	4.70756	2.50705e-06	3.1795e-05
MVK	459.306	572.703	542.932	851.795	793.221	677.109	649.511	0.562171	0.11945	4.70634	2.52203e-06	3.19579e-05
HOTAIRM1	212.067	211.243	209.255	407.683	327.458	314.598	280.384	0.733133	0.155844	4.70427	2.54777e-06	3.22566e-05
PTMS	5098.91	5303.37	5592.2	4717.81	4046.44	3873.71	4772.08	-0.339106	0.0721292	-4.70137	2.58422e-06	3.26904e-05
ATXN7L2	502.753	471.776	503.344	362.73	262.373	317.31	403.381	-0.645133	0.137273	-4.69964	2.6062e-06	3.29405e-05
LMO4	841.026	772.21	658.306	1070.36	1058.64	1016.11	902.777	0.468708	0.0997564	4.69852	2.6205e-06	3.30933e-05
PNKD	833.785	836.757	848.332	1285.83	1013.9	1156.24	995.807	0.458159	0.0975448	4.69691	2.64126e-06	3.33273e-05
PRPF19	6694.07	6952.24	7456.27	6082.7	5509.83	5809.21	6417.39	-0.277682	0.0591545	-4.69418	2.67685e-06	3.37477e-05
ZFP36L1	11158.9	12010.3	12567.8	8887.65	10070.9	10180.1	10812.6	-0.294655	0.0627864	-4.69297	2.69262e-06	3.39179e-05
LIPA	954.818	1036.26	838.152	1219.95	1291.53	1297.26	1106.33	0.428679	0.0913724	4.69156	2.71125e-06	3.41239e-05
SCAMP4	2288.25	2438.68	2433.02	1939.98	1972.88	1883.97	2159.46	-0.304504	0.0649256	-4.69005	2.73138e-06	3.43482e-05
FMN2	2452.73	2728.56	2773.48	3035.15	3520.68	3778.79	3048.23	0.377373	0.0804788	4.6891	2.74412e-06	3.44794e-05
HIST2H2BE	35.1721	39.9015	22.6222	88.3572	105.763	84.0736	62.6482	1.50815	0.321671	4.68848	2.75245e-06	3.4555e-05
DRAP1	8863.36	9079.93	8830.57	13093.9	10566.1	10352.8	10131.1	0.345574	0.0737551	4.68543	2.79373e-06	3.50438e-05
DOT1L	2378.25	2460.98	2755.38	1729.17	2028.81	2061.16	2235.63	-0.384968	0.0821749	-4.68474	2.80312e-06	3.5132e-05
GYPC	184.136	203.028	239.795	385.982	319.322	339.006	278.545	0.739305	0.157862	4.68325	2.82366e-06	3.53597e-05
GTF3C4	1396.54	1540.9	1569.98	975.805	1172.54	1196.92	1308.78	-0.431314	0.0921725	-4.67942	2.87692e-06	3.59965e-05
P2RX5	235.86	240.582	255.631	120.91	142.373	150.971	191.054	-0.824218	0.176163	-4.67874	2.8865e-06	3.60668e-05
ADAM33	423.099	382.585	358.562	247.245	262.373	229.62	317.247	-0.657011	0.140427	-4.67867	2.88737e-06	3.60668e-05
MCM7	13360.2	14021.8	13996.3	12284.8	11237.3	11591.3	12748.6	-0.236544	0.0505866	-4.67602	2.92493e-06	3.65053e-05
ARAP1	1305.5	1408.29	1375.43	1028.51	1011.86	1109.23	1206.47	-0.37611	0.0804458	-4.67532	2.93497e-06	3.66e-05
TRIM2	98.2749	104.448	124.422	176.714	242.034	216.964	160.476	0.95636	0.204661	4.67291	2.96962e-06	3.70012e-05
COX8A	3211	3260.18	3189.73	4007.85	4000.68	3682.96	3558.74	0.275313	0.0589357	4.67141	2.99141e-06	3.72416e-05
OAZ1	13858.8	13889.2	13903.6	18059.8	15756.6	16069.8	15256.3	0.26049	0.0557688	4.6709	2.99884e-06	3.73031e-05
PITRM1	2615.15	2820.09	3025.72	3362.22	3561.36	3575.39	3159.99	0.311413	0.066719	4.66753	3.04847e-06	3.78888e-05
AK4	1943.77	1929.35	1760.01	1464.09	1501.02	1501.57	1683.3	-0.335158	0.0718497	-4.66471	3.09056e-06	3.838e-05
GPR137	1804.12	1928.18	2073.32	2653.82	2317.63	2439.94	2202.83	0.353469	0.0757967	4.66339	3.11049e-06	3.85954e-05
HSPA5	10901.3	10728.8	10667.5	9633.26	8983.73	8690.31	9934.14	-0.241923	0.0518819	-4.66296	3.11694e-06	3.86433e-05
KDM4A	1177.23	1166.53	1143.55	847.144	876.611	937.465	1024.76	-0.390614	0.0837742	-4.66271	3.12075e-06	3.86585e-05
STAT6	789.302	726.441	853.988	551.07	583.729	571.339	679.311	-0.475043	0.1019	-4.66185	3.13385e-06	3.87886e-05
CDKN3	1434.81	1362.52	1387.87	1949.28	1776.61	1667.01	1596.35	0.366251	0.0785739	4.66122	3.14334e-06	3.88738e-05
MTPAP	933.094	869.617	883.396	668.88	694.577	612.923	777.081	-0.443534	0.0951636	-4.66075	3.15054e-06	3.89305e-05
SLC36A4	448.961	505.81	377.791	279.798	285.763	282.957	363.513	-0.651111	0.139711	-4.66042	3.1557e-06	3.89621e-05
BCORL1	851.371	856.708	867.561	529.368	602.034	688.861	732.65	-0.502229	0.107878	-4.65552	3.23162e-06	3.98664e-05
ADNP2	1301.37	1349.61	1325.66	985.106	999.661	1085.72	1174.52	-0.373121	0.0801784	-4.65363	3.26139e-06	4.02005e-05
TNRC6C	248.273	261.707	257.893	416.984	384.407	382.399	325.277	0.62604	0.134553	4.65275	3.2754e-06	4.03399e-05
RPIA	583.442	664.242	562.161	441.786	414.915	370.647	506.199	-0.55874	0.120162	-4.6499	3.32089e-06	4.08664e-05
B4GAT1	839.991	815.633	999.901	1276.53	1181.7	1153.53	1044.55	0.444462	0.0956463	4.64693	3.36907e-06	4.14251e-05
LONRF1	297.928	247.624	238.664	388.307	434.237	414.04	336.8	0.653941	0.140845	4.64299	3.4341e-06	4.21899e-05
NDFIP2	560.684	531.628	559.899	723.134	791.187	764.798	655.222	0.462682	0.0996734	4.64198	3.45091e-06	4.23616e-05
LOC100126784	173.791	177.209	204.731	338.703	304.068	284.765	247.211	0.740903	0.159651	4.64076	3.47128e-06	4.25766e-05
DENND4B	2378.25	2700.39	2741.81	2026.79	2059.32	2135.29	2340.31	-0.329643	0.0711317	-4.63426	3.58215e-06	4.39004e-05
KLHL22	961.025	1052.69	1010.08	1287.38	1278.31	1347.89	1156.23	0.372793	0.0804504	4.63383	3.58969e-06	4.39568e-05
TCTA	518.271	515.198	510.13	754.912	671.187	720.501	615.033	0.476995	0.102978	4.63198	3.62178e-06	4.43133e-05
DOK3	351.721	359.113	356.299	197.641	227.797	244.085	289.443	-0.6748	0.145705	-4.63128	3.63417e-06	4.44185e-05
ACTN1	66043.8	70318.1	72250.7	56309.1	60116	61069.9	64351.3	-0.233064	0.0503251	-4.63115	3.63632e-06	4.44185e-05
COLGALT1	9975.41	10757	11147.1	8406.34	8936.95	9215.55	9739.72	-0.263487	0.0569114	-4.62978	3.66053e-06	4.46776e-05
FHOD1	1447.23	1384.82	1625.4	1950.83	1838.64	1924.65	1695.26	0.358717	0.0774913	4.62912	3.67218e-06	4.47832e-05
ZFYVE1	1609.64	1702.85	1738.52	2055.47	2077.63	2145.23	1888.22	0.314096	0.0678763	4.62748	3.70149e-06	4.51006e-05
RNF207	174.826	201.854	196.813	98.433	80.339	114.81	144.513	-0.962081	0.207913	-4.62732	3.70425e-06	4.51006e-05
B4GALT6	273.101	221.805	231.877	337.928	470.848	400.479	322.673	0.73003	0.157945	4.62205	3.79966e-06	4.62246e-05
NAGK	752.061	690.06	670.748	1088.19	890.848	948.314	840.037	0.471439	0.102034	4.62039	3.8302e-06	4.65581e-05
ADCY7	214.136	252.318	209.255	117.035	133.22	125.658	175.27	-0.84747	0.183526	-4.61771	3.88003e-06	4.71255e-05
UBE2H	1214.47	1361.34	1197.84	1549.35	1654.58	1658.87	1439.41	0.365828	0.0792868	4.61398	3.95024e-06	4.79392e-05
MMADHC	1671.71	1576.11	1490.8	2162.43	2006.44	1892.11	1799.93	0.355257	0.0770043	4.61346	3.96014e-06	4.80203e-05
TMEM263	1322.06	1179.44	1143.55	1519.9	1631.19	1572.99	1394.85	0.372723	0.0808151	4.61204	3.98736e-06	4.83111e-05
MROH6	743.785	875.485	906.019	552.62	616.271	624.676	719.809	-0.493995	0.107148	-4.61039	4.0192e-06	4.86575e-05
TKT	12348.5	13333	13583.5	11113.6	10963.7	11312.9	12109.2	-0.233657	0.0507	-4.60861	4.05361e-06	4.90343e-05
TTLL4	2094.81	2151.16	2287.1	1654.76	1784.75	1786.34	1959.82	-0.322623	0.0700281	-4.60705	4.08428e-06	4.93652e-05
IREB2	970.335	907.171	899.232	592.148	736.272	679.821	797.496	-0.470332	0.1022	-4.60206	4.18341e-06	5.05225e-05
TXN	5002.71	4481.87	4301.61	6870.94	5608.48	5429.52	5282.52	0.377692	0.0820837	4.6013	4.19866e-06	5.06657e-05
VPS52	1239.3	1335.53	1366.38	885.122	1051.53	1026.06	1150.65	-0.413062	0.0898335	-4.59809	4.26384e-06	5.14107e-05
ING2	419.996	337.989	372.135	561.921	548.136	551.45	465.271	0.554511	0.120611	4.59751	4.27563e-06	5.15111e-05
POC1B	545.167	551.579	536.146	733.21	732.204	768.414	644.453	0.452118	0.0983484	4.59711	4.28394e-06	5.15451e-05
HNRNPK	16142.9	15344.5	15178.4	13076.9	13831.5	13077.5	14441.9	-0.223092	0.0485294	-4.59704	4.28536e-06	5.15451e-05
TRIM62	652.752	658.374	719.386	829.318	973.221	1033.29	811.057	0.480821	0.104606	4.59648	4.29689e-06	5.16423e-05
HOXB7	1884.81	1747.45	1843.71	2634.44	2198.65	2227.5	2089.42	0.367438	0.0799492	4.59589	4.30903e-06	5.17465e-05
MVB12A	1725.5	1747.45	1871.99	2398.82	2112.2	2223.88	2013.31	0.334539	0.0727939	4.59569	4.31311e-06	5.17538e-05
KDM3B	2435.15	2628.8	2479.39	1708.24	2002.37	2122.63	2229.43	-0.371708	0.0808918	-4.59512	4.32501e-06	5.18549e-05
RRM2B	283.445	335.642	302.006	427.835	494.238	476.417	386.597	0.602238	0.131161	4.59161	4.39849e-06	5.26936e-05
SLC4A2	5841.66	6197.63	6490.31	5047.21	5108.14	5323.75	5668.12	-0.259397	0.0565114	-4.59018	4.42868e-06	5.29927e-05
SDF2L1	604.132	548.058	558.768	816.142	774.916	756.662	676.446	0.456238	0.0993964	4.59009	4.43055e-06	5.29927e-05
CCDC50	4703.74	4778.79	4528.96	5271.98	5799.66	5747.74	5138.48	0.263099	0.0573328	4.58897	4.45433e-06	5.32344e-05
LRPPRC	3882.37	3672.11	3786.95	3159.16	3212.54	3118.86	3472	-0.25738	0.0561051	-4.58746	4.48676e-06	5.35791e-05
MTA2	5285.12	5865.51	6086.5	4571.32	4790.85	4807.56	5234.48	-0.282658	0.0616237	-4.58683	4.50023e-06	5.3697e-05
LSM14A	2845.83	2631.15	2709.01	2199.63	2224.07	2283.55	2482.21	-0.287906	0.0627725	-4.58649	4.50759e-06	5.37419e-05
NPC2	906.198	877.832	901.494	1315.28	1114.58	1145.39	1043.46	0.41415	0.0903018	4.58629	4.51202e-06	5.37518e-05
XRCC2	799.647	760.475	781.597	508.442	607.119	573.147	671.738	-0.474282	0.103434	-4.58537	4.53193e-06	5.39459e-05
DNMT3A	497.581	539.843	546.326	373.581	349.831	367.935	445.849	-0.535592	0.116811	-4.58511	4.53754e-06	5.39696e-05
PCLO	119.999	112.663	131.209	192.216	254.237	225.1	172.571	0.880809	0.192233	4.58198	4.60602e-06	5.47405e-05
RCN1	3792.37	3740.17	3564.13	3178.53	2922.71	3066.42	3377.39	-0.274987	0.0600282	-4.58096	4.62841e-06	5.49628e-05
ADSL	2419.63	2395.26	2407	2088.02	1790.85	1864.08	2160.81	-0.329342	0.0719507	-4.57733	4.70942e-06	5.58803e-05
RPS6KA1	641.373	633.729	651.519	464.263	462.712	459.24	552.139	-0.474899	0.103771	-4.5764	4.73042e-06	5.6085e-05
DHRS3	42.4134	61.0258	62.211	6.97557	20.339	11.7522	34.1195	-2.10848	0.460931	-4.5744	4.77578e-06	5.65778e-05
SHOX2	241.032	244.103	288.433	366.605	416.949	432.12	331.54	0.651275	0.142414	4.57311	4.80545e-06	5.68841e-05
DDX23	3069.28	3185.07	3245.15	2438.35	2633.9	2699.39	2878.52	-0.290075	0.0635085	-4.5675	4.93571e-06	5.83799e-05
TNS3	700.338	800.376	804.219	499.916	592.882	545.122	657.142	-0.494208	0.108305	-4.5631	5.04028e-06	5.95694e-05
PHRF1	2479.63	2606.5	2923.92	2157.78	2093.9	2129.86	2398.6	-0.327398	0.0717575	-4.56256	5.05325e-06	5.96755e-05
HECW2	141.723	126.746	131.209	196.091	297.966	251.317	190.842	0.89432	0.196025	4.56227	5.06024e-06	5.97108e-05
PRKCDBP	940.335	895.436	995.376	1307.53	1204.07	1192.4	1089.19	0.388347	0.0851577	4.56032	5.10747e-06	6.02206e-05
HTR7P1	159.309	159.606	199.075	265.847	296.949	317.31	233.016	0.764106	0.167624	4.55847	5.15285e-06	6.07077e-05
AKAP1	2281.01	2303.72	2327.82	1902.01	1897.63	1873.12	2097.55	-0.285063	0.0625927	-4.55426	5.25711e-06	6.18871e-05
CPLX1	169.653	199.507	221.697	97.658	122.034	75.9374	147.748	-1.00162	0.220021	-4.55238	5.30419e-06	6.23921e-05
LINC01000	778.958	861.402	907.15	541.769	620.339	657.22	727.806	-0.486662	0.106946	-4.55052	5.35136e-06	6.28974e-05
REPIN1	3768.58	4176.74	4484.85	3329.67	3303.05	3419.9	3747.13	-0.305916	0.0672643	-4.54798	5.41639e-06	6.36116e-05
B4GALNT3	169.653	164.3	208.124	65.8804	88.4746	108.482	134.152	-1.04883	0.230713	-4.54604	5.46659e-06	6.41508e-05
RRAGC	724.131	727.615	701.288	988.981	927.458	934.753	834.038	0.405905	0.0893354	4.54361	5.53001e-06	6.4844e-05
CCT2	8813.7	8543.61	8693.71	7708.78	7389.16	6985.34	8022.38	-0.238256	0.052451	-4.54246	5.5602e-06	6.51469e-05
ADIPOR1	2578.94	2739.12	2729.37	3247.52	3193.22	3239.09	2954.54	0.266904	0.0587614	4.54216	5.56795e-06	6.51865e-05
PLEKHA3	357.927	406.056	426.428	606.875	554.238	562.298	485.637	0.536013	0.118081	4.53935	5.64276e-06	6.60106e-05
DCAF4	1549.64	1553.81	1645.76	1284.28	1221.36	1260.2	1419.17	-0.334029	0.0736419	-4.53585	5.73708e-06	6.70613e-05
CDK5RAP3	3616.51	3668.59	3810.71	3289.37	2656.27	2800.64	3307.02	-0.342147	0.0754775	-4.5331	5.81242e-06	6.78889e-05
BLOC1S3	586.546	707.664	605.143	882.022	844.068	879.608	750.842	0.457764	0.101024	4.53126	5.86342e-06	6.8431e-05
GATSL3	50.6891	38.7279	38.4577	100.758	116.949	96.7298	73.7187	1.29266	0.285349	4.53008	5.89608e-06	6.8718e-05
CT62	10.3447	5.86786	7.91777	44.1786	32.5424	50.6249	25.246	2.39327	0.528312	4.53004	5.89722e-06	6.8718e-05
DIXDC1	223.446	227.673	217.173	85.257	135.254	131.986	170.132	-0.929707	0.205289	-4.52878	5.93254e-06	6.90757e-05
PISD	919.646	856.708	830.234	639.427	682.373	596.651	754.173	-0.443523	0.0979526	-4.52794	5.95611e-06	6.92961e-05
TMEM187	34.1376	23.4714	33.9333	89.1323	110.848	65.9932	59.5859	1.53318	0.338794	4.52541	6.02793e-06	7.0077e-05
TJP2	2859.28	2996.13	2997.44	3349.82	3934.58	3672.12	3301.56	0.306965	0.0678546	4.52387	6.07201e-06	7.04826e-05
ZNF362	401.375	452.999	415.117	206.942	302.034	277.533	342.667	-0.694888	0.153605	-4.52386	6.07226e-06	7.04826e-05
TMBIM6	15254.3	15107.4	14606	13190.8	12965.1	12978.1	14016.9	-0.200445	0.0443323	-4.52141	6.14281e-06	7.12437e-05
MRPL43	1708.95	1873.02	1845.97	2446.88	2203.73	2175.06	2042.27	0.331773	0.0733807	4.52126	6.14738e-06	7.12437e-05
FMNL1	1414.12	1578.45	1469.31	1905.88	1783.73	1938.21	1681.62	0.336003	0.0743561	4.51884	6.21792e-06	7.20053e-05
AUTS2	79.6544	73.935	81.4399	27.9023	32.5424	24.4085	53.3137	-1.47374	0.326198	-4.51795	6.24415e-06	7.22531e-05
TPM2	10759.5	10686.5	10664.1	9827.8	7738.99	7807.99	9580.83	-0.339215	0.0750912	-4.51738	6.261e-06	7.2392e-05
SLC17A5	308.273	336.815	268.073	513.092	430.17	454.72	385.19	0.616545	0.136496	4.51694	6.27398e-06	7.24859e-05
INPP5A	616.545	610.258	702.419	829.318	904.068	897.689	760.049	0.446961	0.098974	4.51594	6.30354e-06	7.2771e-05
CCDC78	165.516	190.119	149.306	80.6066	96.6102	79.5535	126.952	-0.978423	0.21702	-4.50845	6.53023e-06	7.53298e-05
CD44	18410.5	18623.4	18190.5	20309	21855.3	21768.7	19859.6	0.211133	0.0468484	4.50673	6.58346e-06	7.58678e-05
CALCOCO2	3804.79	3713.18	3712.3	4780.59	4290.51	4429.68	4121.84	0.266131	0.0590534	4.50661	6.58704e-06	7.58678e-05
TBX1	1209.3	1324.96	1283.81	965.729	975.255	1021.54	1130.1	-0.36565	0.0811745	-4.50449	6.65317e-06	7.65704e-05
ASNS	715.855	619.646	636.815	996.731	827.797	904.017	783.477	0.468845	0.104101	4.50374	6.67685e-06	7.67838e-05
DCTN3	1294.12	1357.82	1304.17	1755.52	1625.09	1608.25	1490.83	0.335629	0.0745306	4.50323	6.6927e-06	7.69068e-05
TTLL7	64.1373	48.1165	41.851	96.8829	129.153	146.451	87.7652	1.26675	0.281367	4.50213	6.72748e-06	7.7247e-05
GLTP	1766.88	1661.78	1638.98	2147.7	2029.83	2095.51	1890.11	0.307911	0.0683997	4.50164	6.74307e-06	7.73665e-05
GPI	13770.9	13933.8	14451.1	12294.8	12012.2	12300.1	13127.1	-0.203497	0.0452305	-4.49911	6.82384e-06	7.82331e-05
SCOC	834.819	835.583	686.583	1195.92	1059.66	1000.75	935.553	0.466988	0.103852	4.49668	6.90213e-06	7.90699e-05
PLEKHG5	337.238	352.072	367.611	243.37	199.322	226.004	287.603	-0.656833	0.146108	-4.49553	6.93976e-06	7.944e-05
GMPPA	1159.64	1281.54	1214.81	1546.25	1568.14	1511.52	1380.32	0.339986	0.075693	4.49164	7.06782e-06	8.0844e-05
RNF138	996.197	977.586	977.278	759.562	752.543	746.718	868.314	-0.385655	0.0858973	-4.48972	7.13152e-06	8.15101e-05
B4GALT1	2607.9	2536.09	2694.3	2992.52	3328.48	3259.88	2903.2	0.288886	0.0643685	4.488	7.18939e-06	8.21087e-05
2020-03-04	1126.54	1170.05	1152.6	768.088	846.102	956.45	1003.31	-0.425013	0.0947512	-4.48557	7.27206e-06	8.29893e-05
ARAP3	1354.12	1455.23	1474.97	1023.08	1058.64	1200.53	1261.1	-0.384413	0.0857036	-4.48537	7.27872e-06	8.30018e-05
WASF1	586.546	665.415	685.452	452.637	478.983	439.352	551.398	-0.498827	0.111218	-4.48511	7.28765e-06	8.30403e-05
NBR1	1203.09	1258.07	1237.43	1530.75	1670.85	1499.76	1399.99	0.34561	0.0770828	4.48362	7.33876e-06	8.35589e-05
PEG10	926.887	925.948	984.065	1123.07	1287.46	1369.59	1102.84	0.413117	0.0921469	4.48324	7.35176e-06	8.3643e-05
NCKAP5L	1942.74	2032.63	2195.48	1636.16	1648.48	1664.29	1853.3	-0.318116	0.0709781	-4.48189	7.39842e-06	8.41098e-05
KREMEN2	228.618	285.178	233.009	136.411	128.136	160.011	195.227	-0.81282	0.181379	-4.48133	7.4181e-06	8.42694e-05
KIF13A	933.094	921.254	961.443	1147.87	1306.78	1214.09	1080.76	0.380488	0.0849458	4.47919	7.49285e-06	8.50538e-05
CLTB	3017.56	3085.32	3143.35	4122.56	3657.97	3572.67	3433.24	0.296892	0.0662934	4.47845	7.51864e-06	8.52817e-05
RRS1	1898.26	1618.36	1633.32	1370.31	1337.29	1293.65	1525.2	-0.364601	0.0814238	-4.47782	7.54079e-06	8.54681e-05
FARP1	860.681	880.179	837.021	1054.86	1124.75	1212.29	994.962	0.395335	0.088301	4.47713	7.56542e-06	8.56821e-05
C4orf3	962.059	840.278	749.925	1146.32	1270.17	1092.05	1010.13	0.457444	0.10223	4.47465	7.65373e-06	8.66165e-05
NUP93	2661.7	2679.27	2688.65	2301.94	2134.58	2176.87	2440.5	-0.279178	0.0624084	-4.47341	7.69835e-06	8.70555e-05
KMT2B	2298.6	2557.21	2594.76	1828.37	1855.93	2147.04	2213.65	-0.353306	0.0789825	-4.47322	7.70487e-06	8.70633e-05
C19orf43	6174.76	5838.52	5922.49	7891.7	6973.22	6846.12	6607.8	0.275855	0.061701	4.47084	7.79143e-06	8.79748e-05
LOC654342	296.894	310.997	300.875	485.19	466.78	407.712	378.074	0.58222	0.130308	4.46803	7.89425e-06	8.90684e-05
TRMT1	3719.96	3869.27	4031.27	3426.56	2989.83	3000.43	3506.22	-0.302419	0.0677073	-4.46656	7.94876e-06	8.96157e-05
SLC39A7	3432.38	3595.83	3497.39	3049.1	2717.29	2900.99	3198.83	-0.279262	0.0625391	-4.4654	7.99209e-06	8.99995e-05
CCDC115	468.616	472.95	476.197	647.178	626.441	692.477	563.976	0.472131	0.105733	4.46532	7.99487e-06	8.99995e-05
TRAF2	1480.33	1551.46	1602.78	1263.35	1189.83	1215.9	1383.94	-0.335985	0.0752664	-4.46395	8.0463e-06	9.05102e-05
RALB	1068.61	1002.23	1023.65	1366.44	1247.8	1361.45	1178.36	0.361898	0.0811027	4.46222	8.11156e-06	9.11221e-05
FKBP8	8316.12	8781.84	8925.58	12225.8	9883.73	10241.6	9729.12	0.314406	0.07046	4.46218	8.1129e-06	9.11221e-05
PPM1A	1361.37	1225.21	1261.19	1560.2	1657.63	1659.77	1454.23	0.340933	0.0764217	4.4612	8.15015e-06	9.14716e-05
LYPD6B	207.929	186.598	246.582	360.404	356.949	318.214	279.446	0.691641	0.155066	4.46031	8.18401e-06	9.17827e-05
NABP1	662.062	658.374	620.979	864.196	892.882	835.311	755.634	0.416659	0.0934286	4.45965	8.20925e-06	9.19966e-05
TMEM200A	284.48	310.997	229.615	408.458	447.458	425.792	351.133	0.634766	0.14238	4.45826	8.26284e-06	9.25277e-05
HSPA4	8401.98	8328.84	8081.78	7403.41	6930.51	6687.92	7639.07	-0.238935	0.0536275	-4.45545	8.37169e-06	9.36763e-05
NAA25	1498.95	1509.21	1476.1	1109.12	1225.42	1206.86	1337.61	-0.341707	0.0767329	-4.4532	8.45989e-06	9.45923e-05
DAXX	3442.72	3643.94	3602.58	3128.93	2791.53	2859.4	3244.85	-0.282894	0.0635871	-4.44893	8.63008e-06	9.6423e-05
METRN	593.787	670.11	682.059	830.868	879.661	932.041	764.754	0.441833	0.0993707	4.44631	8.73575e-06	9.75307e-05
RBMX	8092.68	7841.81	7965.27	7068.58	6795.26	6672.55	7406.02	-0.218685	0.0491933	-4.44543	8.77174e-06	9.78593e-05
SARAF	1508.26	1403.59	1508.9	1898.13	1837.63	1777.3	1655.63	0.318512	0.071656	4.44502	8.78847e-06	9.79728e-05
TRRAP	2112.39	2541.96	2361.76	1436.19	1889.49	1862.27	2034.01	-0.436409	0.0982848	-4.44025	8.98545e-06	0.000100082
PINK1	396.203	451.825	485.246	632.452	645.763	612.923	537.402	0.505328	0.11381	4.44011	8.99113e-06	0.000100082
TUBG1	3193.42	3381.06	3285.87	3995.45	3873.56	3848.4	3596.29	0.24941	0.0561836	4.43919	9.02963e-06	0.000100436
TMPO	6058.9	6147.17	5635.19	4879.8	5221.02	4876.27	5469.72	-0.252807	0.0569771	-4.437	9.12234e-06	0.000101356
ZNF488	103.447	112.663	100.669	48.0539	48.8136	40.6808	75.7212	-1.20318	0.271174	-4.43691	9.12588e-06	0.000101356
CCDC117	737.579	694.755	766.892	523.168	543.051	549.642	635.848	-0.445519	0.100452	-4.43512	9.20209e-06	0.000102126
C17orf104	286.549	267.574	288.433	120.135	144.407	202.5	218.266	-0.853981	0.192699	-4.43168	9.35035e-06	0.000103678
FASTKD3	656.89	616.125	587.046	399.933	486.102	414.944	526.84	-0.518851	0.117081	-4.43155	9.35585e-06	0.000103678
NUP155	3761.34	3957.29	3682.89	2650.72	3211.53	3199.32	3410.51	-0.332214	0.074975	-4.43099	9.38014e-06	0.00010387
LINC01239	7.24131	7.04143	0	41.8534	44.7458	24.4085	20.8817	2.95031	0.666054	4.42954	9.44348e-06	0.000104494
UBTD1	714.82	746.392	780.465	1019.98	937.628	997.13	866.07	0.399765	0.0902585	4.42911	9.46212e-06	0.000104623
CCDC124	4161.68	4634.44	4542.54	5523.1	5195.6	5258.67	4886	0.261033	0.0589718	4.4264	9.58197e-06	0.00010587
DCAF12	2106.19	2216.88	2204.53	1657.09	1811.19	1813.46	1968.22	-0.306155	0.0691909	-4.42479	9.65378e-06	0.000106584
BAZ1B	4067.54	3912.69	3969.06	3350.6	3399.66	3371.98	3678.59	-0.239675	0.0541687	-4.4246	9.66221e-06	0.000106599
MGEA5	1995.5	2185.19	2098.21	1668.71	1694.24	1729.38	1895.2	-0.301917	0.0682425	-4.42418	9.68084e-06	0.000106725
ZCCHC17	1057.23	986.974	926.379	1435.42	1286.44	1207.77	1150.03	0.404041	0.0913288	4.42402	9.68802e-06	0.000106725
TUBA1B	90442.9	91414.2	95797	84090.5	78048.8	77661.4	86242.5	-0.211413	0.0477905	-4.42375	9.70006e-06	0.000106779
AMH	478.961	498.768	571.21	311.575	381.356	350.758	432.105	-0.571897	0.129369	-4.42067	9.83966e-06	0.000108236
ME1	500.685	501.115	473.935	693.682	681.356	650.892	583.611	0.457291	0.103481	4.4191	9.91119e-06	0.000108943
HMGA2	134.481	157.259	137.995	238.72	263.39	231.428	193.879	0.771684	0.174675	4.41781	9.97041e-06	0.000109513
SHMT2	7481.3	7385.29	7744.71	6668.65	6275.6	6417.61	6995.53	-0.223531	0.0506389	-4.41422	1.01375e-05	0.000111267
DPH7	998.266	908.345	963.705	671.205	785.085	678.917	834.254	-0.429166	0.0972318	-4.41385	1.01551e-05	0.000111377
AKT1	6043.39	6361.93	6322.9	7174.76	7239.66	7368.64	6751.88	0.218115	0.0494257	4.41299	1.01953e-05	0.000111664
IFI27L2	234.825	224.152	199.075	385.206	309.153	354.375	284.464	0.673955	0.152721	4.41297	1.01961e-05	0.000111664
CDCA4	3133.42	3134.61	3130.91	3763.71	3710.85	3641.38	3419.15	0.242177	0.0548849	4.41245	1.02206e-05	0.00011185
GSR	1263.09	1238.12	1185.4	1517.57	1554.92	1544.96	1384.01	0.324321	0.0735208	4.41128	1.02762e-05	0.000112375
NUP210	5134.09	5865.51	6173.59	3822.61	4620	4856.38	5078.7	-0.369143	0.0837247	-4.409	1.03848e-05	0.000113407
GNA15	18.6205	26.9922	33.9333	77.5063	75.2543	76.8414	51.5247	1.53494	0.34814	4.40898	1.03857e-05	0.000113407
PRADC1	398.272	538.67	566.686	885.122	653.899	756.662	633.218	0.613723	0.139225	4.40813	1.04265e-05	0.000113703
EIF5A2	250.342	280.484	265.811	362.73	438.305	419.464	336.189	0.614361	0.139371	4.4081	1.04281e-05	0.000113703
CDH10	47.5857	55.1579	30.54	82.1567	127.119	133.794	79.3922	1.36097	0.308863	4.40638	1.05111e-05	0.000114524
PTPN21	505.857	481.165	482.984	639.427	675.255	715.077	583.294	0.464371	0.105443	4.40399	1.06277e-05	0.000115711
MYL6B	1109.99	1107.85	1117.54	928.526	801.356	797.343	977.1	-0.398484	0.0905021	-4.40304	1.06747e-05	0.000116138
MROH1	422.065	483.512	513.524	681.281	610.17	740.39	575.157	0.51979	0.118079	4.40206	1.07227e-05	0.000116575
BAIAP3	70.3441	91.5386	71.2599	11.626	27.4576	33.4486	50.9458	-1.69776	0.385933	-4.39911	1.08696e-05	0.000118086
C19orf60	770.682	775.731	821.185	1219.95	943.729	1067.64	933.154	0.450728	0.102467	4.39876	1.08871e-05	0.000118191
ATP10D	548.27	517.545	499.95	648.728	737.288	868.76	636.757	0.52463	0.119388	4.39433	1.11113e-05	0.000120537
SNHG12	245.17	230.02	233.009	146.487	128.136	142.835	187.609	-0.760601	0.173119	-4.39351	1.11534e-05	0.000120906
POLE	3804.79	4208.43	4514.26	3150.63	3369.15	3558.21	3767.58	-0.313934	0.071478	-4.39204	1.12292e-05	0.000121639
SF3B1	5790.98	5830.31	5567.32	4524.04	4972.88	4961.24	5274.46	-0.250071	0.0569734	-4.38926	1.13738e-05	0.000123116
SELT	1782.4	1761.53	1610.7	2326.74	2142.71	2023.19	1941.21	0.333369	0.0759856	4.38726	1.14789e-05	0.000124164
POLH	1271.37	1367.21	1219.34	1672.59	1654.58	1551.29	1456.06	0.339047	0.0773013	4.38605	1.15426e-05	0.000124762
BCL6	520.339	516.372	554.244	354.204	369.153	393.247	451.26	-0.511425	0.116607	-4.38588	1.15516e-05	0.000124769
HAGHL	297.928	333.294	312.186	214.693	200.339	169.051	254.582	-0.689621	0.157315	-4.3837	1.16683e-05	0.000125938
AMDHD2	679.648	745.218	827.972	592.148	476.949	508.961	638.483	-0.510523	0.116473	-4.3832	1.16948e-05	0.000126134
MLLT1	7603.37	8172.76	8528.56	9117.85	9827.8	10085.2	8889.26	0.256316	0.0585549	4.37736	1.20128e-05	0.000129469
NKTR	1108.95	1065.6	1022.52	785.139	816.611	855.2	942.338	-0.380769	0.086997	-4.3768	1.20435e-05	0.000129707
CAMK2N2	211.032	210.069	259.024	396.057	329.492	352.567	293.04	0.667021	0.152492	4.37415	1.21906e-05	0.000131196
RMND5A	765.509	765.169	688.846	485.965	558.305	563.202	637.833	-0.467441	0.106889	-4.37315	1.22467e-05	0.000131705
RCAN1	864.819	891.915	846.07	1127.72	1162.37	1071.26	994.026	0.36884	0.0843792	4.37122	1.23553e-05	0.000132778
LTB4R	445.857	494.074	510.13	323.201	332.543	343.526	408.222	-0.536866	0.122911	-4.36791	1.2544e-05	0.000134708
UCKL1-AS1	46.5512	30.5129	44.1133	92.2325	112.881	94.0177	70.0515	1.2974	0.297268	4.36442	1.27458e-05	0.000136777
SDSL	67.2407	53.9843	61.0799	158.888	108.814	129.274	96.5468	1.12443	0.257675	4.36376	1.27844e-05	0.000137093
SLC38A1	2733.08	2729.73	2612.86	1898.13	2326.78	2185.01	2414.26	-0.334614	0.0766943	-4.36296	1.28314e-05	0.000137498
GYG1	1333.43	1198.22	1236.3	1652.44	1636.27	1498.86	1425.92	0.344988	0.0791023	4.36129	1.29299e-05	0.000138454
DDX1	2508.59	2235.65	2316.51	2022.92	1786.78	1829.73	2116.7	-0.323719	0.074248	-4.35997	1.30081e-05	0.000139191
CLPB	1873.43	1934.05	1766.79	1367.99	1522.37	1539.54	1667.36	-0.332469	0.076265	-4.35939	1.30425e-05	0.000139459
TGS1	1806.19	1753.32	1655.94	1381.16	1420.68	1398.51	1569.3	-0.312851	0.0717881	-4.35798	1.31267e-05	0.00014026
UBASH3B	1394.47	1362.52	1368.64	1619.11	1839.66	1726.67	1551.84	0.328623	0.0754624	4.35479	1.33192e-05	0.000142215
NCR3LG1	397.237	372.022	412.855	250.345	248.136	284.765	327.56	-0.594132	0.136588	-4.34981	1.36257e-05	0.000145383
CYTH1	583.442	621.993	620.979	867.296	807.458	776.55	712.953	0.425919	0.0979902	4.34655	1.38296e-05	0.000147454
MFSD6	387.927	305.129	311.055	454.187	503.39	573.147	422.472	0.605503	0.139318	4.34619	1.38522e-05	0.000147589
AGFG2	666.2	734.656	712.599	893.648	927.458	971.818	817.73	0.402493	0.0926206	4.34561	1.38887e-05	0.000147872
SELPLG	18.6205	21.1243	21.4911	49.6041	71.1865	74.1294	42.6926	1.66872	0.384415	4.34093	1.4188e-05	0.000150951
CARS	1141.02	1180.61	1099.44	1478.82	1395.25	1431.06	1287.7	0.332329	0.0766226	4.33721	1.443e-05	0.000153416
YPEL5	466.547	415.445	436.608	588.273	596.949	670.78	529.1	0.492037	0.113478	4.33597	1.45122e-05	0.00015418
NFKB2	3422.03	3356.42	3659.14	3026.62	2843.39	2748.21	3175.97	-0.275854	0.0636823	-4.33172	1.47948e-05	0.000157071
SRSF4	2245.84	2369.44	2280.32	2014.39	1757.29	1744.75	2068.67	-0.320602	0.074047	-4.3297	1.49311e-05	0.000158405
SLC38A7	2718.59	2784.89	2942.02	2311.24	2359.32	2345.92	2577	-0.267443	0.061831	-4.32539	1.52263e-05	0.000161423
COA4	1766.88	1653.56	1723.81	2511.21	2016.61	2096.41	1961.41	0.365746	0.0845648	4.32504	1.52502e-05	0.000161561
NCAPD3	1769.98	1897.67	1774.71	1367.99	1463.39	1525.08	1633.14	-0.321496	0.0743958	-4.32142	1.55027e-05	0.00016412
KLHL36	1016.89	1167.7	1192.19	1443.94	1409.49	1477.16	1284.56	0.360009	0.0833148	4.32106	1.5528e-05	0.000164271
PHB2	7028.2	7177.57	7523.01	6421.4	6013.22	6109.35	6712.12	-0.228262	0.0529015	-4.31485	1.5971e-05	0.000168838
TBL1XR1	1041.71	991.668	1015.74	682.056	791.187	820.847	890.535	-0.412438	0.0956003	-4.31419	1.60188e-05	0.000169223
YPEL3	106.551	110.316	97.2754	199.191	164.746	210.636	148.119	0.873097	0.202388	4.31398	1.60344e-05	0.000169269
BTBD9	354.824	382.585	357.431	494.49	555.254	513.482	443.011	0.51303	0.118938	4.31342	1.60752e-05	0.000169579
ARHGEF18	3157.21	3395.14	3414.82	3762.93	4133.9	4125.93	3664.99	0.270305	0.0626714	4.31305	1.61015e-05	0.000169737
ZNF185	3979.61	3969.02	4416.98	4761.99	4944.41	5143.86	4535.98	0.264053	0.0612582	4.3105	1.62888e-05	0.00017159
GOLGA8A	346.548	391.973	347.251	214.693	199.322	269.397	294.864	-0.666572	0.154853	-4.30456	1.67318e-05	0.000176132
GNG11	173.791	146.697	140.258	278.248	254.237	240.468	205.617	0.74558	0.17331	4.30199	1.6927e-05	0.000178061
TERF2IP	3557.55	3656.85	3590.14	4779.04	4146.1	4186.5	3986.03	0.279946	0.065084	4.3013	1.698e-05	0.000178493
ARF6	3669.27	3736.65	3601.45	4269.05	4236.61	4441.43	3992.41	0.234237	0.054466	4.30062	1.70324e-05	0.000178918
RAB1B	6723.03	6929.94	7342.03	8772.17	7990.17	8089.14	7641.08	0.24368	0.0566927	4.29826	1.72143e-05	0.000180702
SLC46A1	228.618	218.284	242.057	110.834	144.407	143.739	181.323	-0.792743	0.18462	-4.29391	1.75554e-05	0.000184152
LINGO1	24.8273	26.9922	26.0155	1.55013	5.08475	2.71205	14.5303	-3.10087	0.722323	-4.29291	1.76349e-05	0.000184856
ORC1	1657.22	1657.08	1800.73	1323.81	1408.48	1375.01	1537.05	-0.317117	0.0738779	-4.29245	1.76712e-05	0.000185107
NFS1	909.301	888.394	904.887	1161.82	1152.2	1125.5	1023.68	0.347823	0.0810584	4.29101	1.7786e-05	0.00018618
CLEC11A	1105.85	1177.09	1107.36	1437.74	1365.76	1461.8	1275.93	0.332075	0.0773931	4.29075	1.78071e-05	0.00018627
PGLS	1904.46	1954	2214.71	2766.98	2403.05	2487.85	2288.51	0.335485	0.0782512	4.28727	1.80879e-05	0.000189074
ZNF274	992.059	930.643	984.065	747.161	757.627	736.774	858.055	-0.375448	0.0876285	-4.28453	1.83122e-05	0.000191163
NUP205	2843.76	3100.58	3046.08	2219.01	2542.37	2527.63	2713.24	-0.303285	0.0707862	-4.28452	1.83133e-05	0.000191163
RELL2	139.654	156.085	164.011	74.4061	91.5255	70.5133	116.032	-0.962455	0.224753	-4.28228	1.84985e-05	0.000192961
MAGI3	237.929	242.929	275.991	358.854	377.288	414.944	317.989	0.60479	0.141279	4.28081	1.86212e-05	0.000194106
KLF12	199.653	187.772	212.649	266.622	398.644	336.294	266.939	0.735295	0.171811	4.27966	1.87178e-05	0.000194976
DDX42	3237.9	3202.68	3153.53	2739.07	2719.32	2625.26	2946.3	-0.247126	0.0577729	-4.27754	1.88968e-05	0.000196703
SLC25A11	1833.08	1912.92	2015.64	2551.51	2338.98	2246.48	2149.77	0.309731	0.072427	4.27645	1.89893e-05	0.000197529
ARF1	13692.3	14868	14587.9	16622	16329.2	16787.6	15481.2	0.205228	0.0480174	4.27403	1.91968e-05	0.000199547
DHX38	3453.07	3662.72	3737.19	2918.89	2996.95	3146.88	3319.28	-0.260039	0.0608606	-4.2727	1.93116e-05	0.000200602
MYCL	29.9997	42.2486	42.9822	8.5257	9.15255	7.23213	23.3568	-2.2094	0.517304	-4.27098	1.94614e-05	0.000202017
ZSCAN16-AS1	61.0339	64.5465	64.4732	147.262	115.932	128.37	96.9364	1.04636	0.245045	4.27008	1.95404e-05	0.000202696
SUGP2	2116.53	2310.76	2357.23	1798.15	1874.24	1861.37	2053.05	-0.293932	0.0688654	-4.26822	1.97043e-05	0.000204254
SFMBT2	216.205	217.111	217.173	101.533	127.119	141.931	170.179	-0.815539	0.191122	-4.26711	1.98018e-05	0.000205122
SDCBP	2353.42	2249.74	2076.72	2766.2	2849.49	2592.72	2481.38	0.296809	0.0695724	4.26618	1.98846e-05	0.000205838
ARRDC4	582.408	449.478	519.179	368.93	319.322	361.607	433.487	-0.562598	0.131881	-4.26595	1.99051e-05	0.000205907
ECM1	843.095	880.179	902.625	705.308	631.526	643.66	767.732	-0.405092	0.0950074	-4.26379	2.00987e-05	0.000207766
KRTAP1-5	3.10342	9.38858	5.65555	36.428	32.5424	35.2567	20.3958	2.54002	0.596021	4.26164	2.02935e-05	0.000209577
FBXL18	977.576	1056.21	986.327	1250.95	1238.64	1375.01	1147.45	0.356197	0.0835841	4.26154	2.0302e-05	0.000209577
GAS2L1	1017.92	1099.64	1158.26	1364.11	1378.98	1408.46	1237.89	0.342313	0.080345	4.26054	2.03935e-05	0.000210376
F11R	402.41	428.354	371.004	250.345	300	241.372	332.248	-0.604574	0.14194	-4.25935	2.05022e-05	0.000211351
MVD	781.026	890.741	1016.87	1211.42	1148.14	1233.98	1047.03	0.419805	0.0985796	4.25854	2.05767e-05	0.000211973
RAP1B	2784.8	2585.38	2454.51	3132.81	3253.22	3098.07	2884.8	0.27684	0.0650425	4.2563	2.07838e-05	0.000213959
UPP1	344.479	380.237	334.808	533.244	524.746	466.473	430.665	0.525803	0.123563	4.25533	2.08743e-05	0.000214635
LMNA	9614.38	10890.7	10583.8	13446.6	11749.8	12179.8	11410.9	0.2661	0.0625339	4.25529	2.08782e-05	0.000214635
NDC1	2563.42	2354.19	2548.39	1962.46	2069.49	2101.84	2266.63	-0.284352	0.0668277	-4.255	2.09047e-05	0.000214759
ABCA2	789.302	964.676	963.705	595.249	689.492	689.765	782.032	-0.46145	0.108458	-4.25463	2.09391e-05	0.000214817
MSX1	552.408	560.967	544.064	757.237	733.221	722.309	645.034	0.417389	0.0981022	4.25463	2.09392e-05	0.000214817
STYX	999.3	998.71	997.638	1176.55	1370.85	1308.11	1141.86	0.362669	0.0852454	4.25441	2.09599e-05	0.000214882
SLC4A4	42.4134	36.3807	42.9822	97.658	93.5594	94.0177	67.8352	1.22695	0.288452	4.25358	2.10383e-05	0.000215538
FGD5-AS1	2043.08	1963.39	1901.39	2401.92	2431.53	2321.51	2177.14	0.275928	0.0648792	4.25295	2.1097e-05	0.000215991
FBXO41	469.65	491.727	555.375	343.353	336.61	372.455	428.195	-0.526574	0.123912	-4.24957	2.1418e-05	0.000219127
GTF3C1	3902.03	4506.52	4588.91	3302.55	3455.59	3748.96	3917.43	-0.306747	0.0722113	-4.24791	2.15777e-05	0.00022061
CCNG2	69.3096	76.2822	92.751	164.313	137.288	163.627	117.262	0.968392	0.228075	4.24595	2.17673e-05	0.00022232
CD99L2	856.543	833.236	816.661	1032.38	1087.12	1100.19	954.355	0.360426	0.0848886	4.24587	2.17748e-05	0.00022232
SLC29A4	281.376	383.758	356.299	210.042	228.814	198.884	276.529	-0.678993	0.159939	-4.24534	2.18265e-05	0.000222696
GAR1	927.922	947.073	891.314	696.007	754.577	619.251	806.024	-0.419308	0.0988304	-4.24271	2.20841e-05	0.00022517
LMNB2	14302.6	15231.8	15808.4	12682.4	13158.3	13213.1	14066.1	-0.215407	0.050829	-4.23787	2.2565e-05	0.000229917
CRYL1	78.6199	79.8029	85.9643	167.414	153.559	143.739	118.183	0.92874	0.219171	4.23752	2.26e-05	0.000230116
STARD7	7654.06	7451.01	7698.33	6383.42	6729.16	6624.63	7090.1	-0.208655	0.0492502	-4.23662	2.26908e-05	0.000230884
RELL1	176.895	192.466	191.157	284.448	306.102	291.093	240.36	0.653413	0.154245	4.23619	2.2734e-05	0.000231165
FANCG	1802.05	1816.69	1991.88	1588.1	1451.19	1452.75	1683.78	-0.319753	0.0754889	-4.23576	2.27785e-05	0.00023146
EDEM1	939.301	1015.14	1032.7	1147.09	1363.73	1472.64	1161.77	0.41456	0.0979231	4.23353	2.30051e-05	0.000233604
NACAD	133.447	145.523	127.815	45.7287	78.3051	68.7053	99.9207	-1.08658	0.256801	-4.23121	2.32435e-05	0.000235863
ICE1	2356.53	2403.48	2422.84	1605.16	1964.75	2044.89	2132.94	-0.356467	0.0842902	-4.22904	2.34691e-05	0.000237992
SETD1A	2505.49	2877.6	3085.67	2100.42	2259.66	2347.73	2529.43	-0.336297	0.0795247	-4.22883	2.34905e-05	0.000238046
MICAL2	2906.87	3085.32	3260.99	2131.42	2623.73	2561.98	2761.72	-0.339537	0.0803246	-4.22706	2.36765e-05	0.000239769
PLA2G12A	575.167	568.009	514.655	677.405	913.221	763.894	668.725	0.503652	0.11932	4.22103	2.43186e-05	0.000246104
CCDC106	1128.61	1221.69	1252.14	991.306	845.085	929.329	1061.36	-0.379157	0.0898437	-4.22019	2.44096e-05	0.000246858
PERP	368.272	314.517	311.055	499.141	467.797	471.897	405.446	0.533016	0.126376	4.21771	2.46795e-05	0.000249418
PGM2L1	134.481	130.267	107.455	209.267	202.373	235.044	169.815	0.796397	0.188979	4.21421	2.50658e-05	0.000253152
PFDN1	3041.35	3124.05	3296.05	3948.17	3746.44	3617.87	3462.32	0.258282	0.0613144	4.21242	2.52644e-05	0.000254984
ACLY	8129.92	8455.59	8985.53	6729.88	7176.61	7595.55	7845.51	-0.250159	0.059391	-4.21206	2.53048e-05	0.00025522
PPAP2C	1669.64	1612.49	1714.76	1425.34	1238.64	1312.63	1495.58	-0.328175	0.0779621	-4.20941	2.56038e-05	0.000258061
PDGFB	22.7584	24.645	21.4911	3.10025	2.0339	1.80803	12.6394	-3.29056	0.781853	-4.20866	2.56886e-05	0.000258741
CCDC130	749.992	787.467	729.566	1036.26	947.797	962.778	868.977	0.379597	0.0902119	4.20784	2.57826e-05	0.000259512
NFKBIE	1042.75	1042.13	1132.24	1424.57	1305.76	1340.66	1214.68	0.340585	0.0809438	4.20767	2.58018e-05	0.00025953
PKP3	871.026	928.296	977.278	698.332	693.56	729.542	816.339	-0.387729	0.092247	-4.20316	2.63219e-05	0.000264584
RANBP2	1961.36	1822.56	1951.16	1254.83	1562.03	1599.21	1691.86	-0.378699	0.0901348	-4.20148	2.6518e-05	0.000266375
NOTCH2NL	530.684	589.133	553.112	821.567	702.712	744.91	657.02	0.442135	0.105272	4.19991	2.67024e-05	0.000268048
COPE	4496.85	4601.58	4841.15	6116.03	5350.17	5338.22	5124	0.27024	0.0644161	4.19522	2.72601e-05	0.000273462
ZNF217	1511.36	1643	1672.91	1023.86	1268.14	1349.7	1411.49	-0.407778	0.097223	-4.19425	2.7377e-05	0.00027445
HEXB	1930.33	2017.37	1953.43	2422.07	2415.26	2282.64	2170.18	0.271161	0.0646586	4.19373	2.74403e-05	0.0002749
SLC29A2	226.549	214.764	153.831	80.6066	126.102	103.058	150.818	-0.949263	0.226405	-4.19277	2.7557e-05	0.000275884
PIF1	308.273	286.352	318.973	199.966	159.661	210.636	247.31	-0.677071	0.161586	-4.19015	2.78768e-05	0.000278899
TMEM33	3154.11	3246.1	3239.5	2511.21	2751.87	2775.33	2946.35	-0.262676	0.0626991	-4.18947	2.79605e-05	0.000279549
NELFE	2009.98	2051.4	2166.07	2840.61	2527.12	2382.08	2329.54	0.316375	0.0755269	4.1889	2.80307e-05	0.000279969
CCNDBP1	391.03	390.8	426.428	616.95	558.305	525.234	484.791	0.494396	0.118027	4.18883	2.804e-05	0.000279969
FOXJ3	1574.47	1684.08	1609.57	1202.9	1300.68	1375.91	1457.93	-0.328021	0.0783248	-4.18795	2.81482e-05	0.000280861
CNOT6	1226.88	1225.21	1260.06	938.602	996.611	1008.88	1109.37	-0.335187	0.0800708	-4.18613	2.83748e-05	0.000282933
CCDC22	966.197	1046.83	1034.97	1381.16	1271.19	1231.27	1155.27	0.350913	0.0838358	4.18572	2.84267e-05	0.000283261
APLP1	795.509	835.583	945.607	1136.24	1085.09	1129.12	987.857	0.37979	0.0907457	4.18521	2.84899e-05	0.000283701
PKD1P6	820.336	1083.21	997.638	627.026	710.848	751.238	831.716	-0.473817	0.113256	-4.18358	2.86949e-05	0.000285552
CKAP2	3136.52	2945.67	2748.6	3465.31	3573.56	3583.52	3242.2	0.265966	0.0635828	4.18298	2.87715e-05	0.000286124
SLC25A28	736.544	787.467	763.499	1090.51	956.95	951.026	881	0.392228	0.0937932	4.18184	2.89157e-05	0.000287198
SETD3	1538.26	1466.97	1676.3	2012.84	2044.07	1816.17	1759.1	0.32699	0.0781931	4.18182	2.8918e-05	0.000287198
MAPK12	1223.78	1283.89	1279.28	1071.91	924.407	951.93	1122.53	-0.359221	0.0859541	-4.17922	2.92513e-05	0.000290315
C12orf49	1138.95	1182.96	1169.57	1312.18	1626.1	1610.96	1340.12	0.380569	0.0911353	4.17587	2.96853e-05	0.000294427
PFKP	9167.49	9863.87	10044.3	8172.27	8285.09	8543.86	9012.81	-0.217715	0.0521411	-4.17549	2.97344e-05	0.000294718
PAQR6	62.0683	79.8029	91.6199	16.2763	32.5424	33.4486	52.6264	-1.51619	0.363302	-4.17336	3.0014e-05	0.000297148
PTGR2	368.272	354.419	452.444	265.847	214.576	273.013	321.428	-0.638503	0.153	-4.17322	3.00329e-05	0.000297148
EPS8L2	1250.68	1225.21	1257.79	1531.53	1548.81	1520.56	1389.1	0.301094	0.0721499	4.17317	3.00393e-05	0.000297148
SLC39A6	2097.91	1882.41	1855.02	1418.37	1668.81	1529.6	1742.02	-0.339682	0.0813999	-4.173	3.00615e-05	0.000297171
NAA15	5069.95	4704.85	4592.3	4000.1	4114.58	4065.36	4424.52	-0.238695	0.0572586	-4.16872	3.06318e-05	0.000302608
LYRM1	232.756	205.375	204.731	311.575	327.458	350.758	272.109	0.620644	0.148907	4.168	3.0728e-05	0.000303275
ATP6V1B2	1541.36	1613.66	1482.88	2039.97	1835.59	1865.89	1729.89	0.308965	0.0741295	4.16791	3.07399e-05	0.000303275
CELF1	3492.38	3735.48	3533.59	2873.93	3026.44	3126.99	3298.14	-0.253669	0.0608751	-4.16704	3.08577e-05	0.000304236
TMEM109	4839.26	5028.76	5156.73	4470.57	3958.98	4186.5	4606.8	-0.25131	0.0603231	-4.16606	3.09908e-05	0.000305346
SPTLC2	2184.81	2257.95	2232.81	1697.39	1896.61	1872.22	2023.63	-0.289228	0.0694322	-4.16562	3.10506e-05	0.000305734
KCNJ12	205.86	219.458	269.204	156.563	122.034	114.81	181.321	-0.815065	0.195688	-4.16512	3.11186e-05	0.000306201
TMEM9B	543.098	458.867	510.13	744.061	663.051	670.78	598.331	0.458611	0.110127	4.1644	3.12167e-05	0.000306965
RUSC2	1167.92	1444.67	1303.04	1567.95	1708.48	1772.78	1494.14	0.3672	0.0881816	4.16413	3.12541e-05	0.000307129
NASP	5871.66	5285.77	5281.15	4872.05	4464.41	4284.14	5009.86	-0.271144	0.0651434	-4.16226	3.1511e-05	0.000309451
RHOG	1986.19	1939.91	2098.21	2538.33	2277.97	2569.22	2234.97	0.294566	0.0708264	4.15898	3.19669e-05	0.000313721
C6orf1	405.513	383.758	432.084	664.229	496.271	608.403	498.376	0.536623	0.129046	4.15838	3.2051e-05	0.000314221
CHEK2	262.756	247.624	248.844	180.59	135.254	136.507	201.929	-0.742462	0.17855	-4.15829	3.20633e-05	0.000314221
CDK4	6853.38	6428.83	7083.01	6070.3	5559.66	5578.69	6262.31	-0.242688	0.0583641	-4.15817	3.2081e-05	0.000314221
RGMB-AS1	140.688	139.655	154.962	221.668	243.051	254.029	192.342	0.722494	0.173784	4.15742	3.21859e-05	0.000315042
MEX3D	946.542	1133.67	1123.19	1279.63	1391.19	1575.7	1241.65	0.407001	0.097925	4.15626	3.23504e-05	0.000316444
LIME1	542.063	742.871	641.339	461.938	416.949	457.432	543.766	-0.525007	0.126378	-4.15426	3.26338e-05	0.000319007
C21orf58	208.963	262.88	247.713	364.28	356.949	367.935	301.453	0.600329	0.144537	4.15346	3.27492e-05	0.000319926
NENF	962.059	1015.14	982.934	1447.82	1184.75	1224.94	1136.27	0.383867	0.0925237	4.14886	3.34142e-05	0.000326209
IDI1	627.925	504.636	538.408	864.971	773.899	698.805	668.107	0.484006	0.116674	4.14838	3.34831e-05	0.000326668
MIR5047	242.066	239.409	187.764	155.788	103.729	103.962	172.12	-0.874653	0.210922	-4.14681	3.37134e-05	0.0003287
MAPK15	88.9646	90.3651	123.291	34.8779	48.8136	47.0089	72.2201	-1.21725	0.293809	-4.14298	3.42816e-05	0.000334022
LOC101927780	7.24131	3.52072	1.13111	24.027	48.8136	21.6964	17.7383	2.96406	0.715508	4.1426	3.43391e-05	0.000334364
HAS3	106.551	133.787	128.946	51.9292	53.8983	70.5133	90.9375	-1.06596	0.257338	-4.14227	3.43884e-05	0.00033439
CPEB2	192.412	172.515	148.175	241.82	281.695	340.814	229.572	0.749593	0.180964	4.14222	3.43958e-05	0.00033439
TFAP2A	3059.97	3324.73	3411.43	3783.86	4049.49	3873.71	3583.86	0.257084	0.0620657	4.14213	3.4409e-05	0.00033439
PRPF40A	5130.98	4865.63	4771.02	4318.65	4213.22	4008.41	4551.32	-0.23589	0.056974	-4.14031	3.46837e-05	0.000336841
ANKRD13B	641.373	693.581	679.797	483.64	514.577	499.921	585.481	-0.427822	0.10335	-4.13954	3.48004e-05	0.000337754
SLC4A7	1195.85	1086.73	1119.8	802.191	908.136	920.289	1005.5	-0.373072	0.0901373	-4.13893	3.48929e-05	0.000338431
DCTPP1	2273.77	2280.25	2403.61	2057.02	1755.26	1786.34	2092.71	-0.312213	0.0754633	-4.13728	3.51448e-05	0.000340653
MIR100HG	313.445	316.864	280.515	456.512	466.78	404.095	373.035	0.543007	0.131304	4.13549	3.54192e-05	0.00034309
HOXD8	267.928	289.872	263.548	451.087	380.339	386.015	339.798	0.570332	0.137917	4.13531	3.54469e-05	0.000343136
TMPO-AS1	98.2749	146.697	143.651	258.096	242.034	195.268	180.67	0.843577	0.20406	4.13397	3.56543e-05	0.00034492
SPRED3	281.376	285.178	261.286	361.955	416.949	463.761	345.084	0.584455	0.141399	4.13336	3.57496e-05	0.000345618
ISG20L2	1679.98	1819.04	1783.76	1488.9	1372.88	1417.5	1593.68	-0.302651	0.0732315	-4.1328	3.58366e-05	0.000346235
NSMCE2	1599.29	1538.55	1566.59	1985.71	1913.9	1838.77	1740.47	0.28676	0.0694127	4.13124	3.60814e-05	0.000348375
PAFAH1B2	2948.25	2931.58	3014.41	2506.55	2526.1	2501.41	2738.05	-0.239507	0.0579875	-4.13033	3.62248e-05	0.000349533
GPR161	563.787	533.975	568.948	714.608	714.916	812.711	651.491	0.427521	0.103567	4.12798	3.65959e-05	0.00035274
TRIB3	586.546	577.398	613.061	728.56	826.78	815.423	691.295	0.414535	0.100422	4.12792	3.66059e-05	0.00035274
GALNT5	44.4823	59.8522	33.9333	7.75063	9.15255	17.1763	28.7245	-2.02408	0.490355	-4.12778	3.66281e-05	0.00035274
ST6GALNAC4	849.302	839.104	792.908	646.403	604.068	640.948	728.789	-0.390887	0.0947242	-4.12659	3.68188e-05	0.000354349
FASTKD5	834.819	829.716	857.381	623.151	658.983	654.508	743.093	-0.381776	0.0925702	-4.12418	3.72055e-05	0.00035784
PHLDB1	3099.28	3348.2	3305.1	2709.62	2588.14	2837.71	2981.34	-0.260957	0.0632844	-4.12356	3.73066e-05	0.000358431
INPP5D	19.655	10.5621	9.04887	39.5282	62.0339	49.7209	31.7582	1.93083	0.468249	4.12351	3.7315e-05	0.000358431
TMEM134	492.409	556.273	553.112	818.467	709.831	673.492	633.931	0.461309	0.111885	4.12308	3.73838e-05	0.00035886
LMAN2	4225.82	4132.15	4306.13	5499.07	4790.85	4868.13	4637.03	0.259884	0.0630447	4.12222	3.75245e-05	0.00035998
PSMD5	1341.71	1282.71	1333.58	1016.88	1101.36	1045.04	1186.88	-0.324559	0.0787648	-4.12061	3.77864e-05	0.000362259
GNAS	31526.6	32436.4	33028.4	29462.5	28038.3	27721.7	30369	-0.186524	0.0452718	-4.1201	3.78706e-05	0.000362833
UBALD2	608.27	665.415	753.319	1070.36	931.526	815.423	807.386	0.47667	0.115773	4.11729	3.83357e-05	0.000367054
RDX	3358.93	2989.09	2962.38	3679.23	3720	3769.75	3413.23	0.262021	0.0636923	4.11387	3.89087e-05	0.000372301
FOXL1	324.824	359.113	399.282	506.116	506.441	524.33	436.684	0.505765	0.122961	4.11323	3.90169e-05	0.000373097
DHRS7	560.684	444.784	580.259	751.036	738.305	709.653	630.787	0.470721	0.114448	4.11296	3.90626e-05	0.000373295
FUS	16447.1	15322.2	16119.4	14503.8	13532.5	13318.9	14874	-0.211528	0.0514336	-4.11264	3.91166e-05	0.000373573
NDUFA12	844.129	748.739	848.332	1281.18	1087.12	958.258	961.293	0.447151	0.108736	4.11226	3.91797e-05	0.000373936
NSUN4	642.407	621.993	642.47	489.84	472.882	448.392	552.997	-0.433937	0.105527	-4.11208	3.92119e-05	0.000374003
ZNF414	818.267	852.013	840.414	1091.29	1052.54	1045.04	949.928	0.345705	0.0840829	4.11148	3.93134e-05	0.000374624
ELL2	1758.6	1557.33	1598.26	1921.38	2102.03	2059.35	1832.83	0.306448	0.0745362	4.1114	3.93271e-05	0.000374624
PSG7	18.6205	16.43	24.8844	73.631	43.7288	70.5133	41.3013	1.65269	0.402045	4.11071	3.94452e-05	0.000375509
TRIM16L	358.962	400.188	394.757	547.195	531.865	523.426	459.399	0.475156	0.115702	4.10673	4.01292e-05	0.000381777
GPBP1L1	2009.98	1952.82	2100.47	1597.41	1725.76	1655.25	1840.28	-0.285248	0.0694723	-4.10592	4.02713e-05	0.000382885
AGPS	1945.84	1812	1836.92	1482.7	1578.31	1519.65	1695.9	-0.289574	0.0705402	-4.10509	4.0415e-05	0.000384007
RHOQ	605.166	702.97	628.897	864.971	875.594	819.039	749.439	0.402987	0.0981941	4.10399	4.06093e-05	0.000385607
TRPV2	311.376	360.287	382.315	568.897	453.56	513.482	431.653	0.546623	0.133281	4.10129	4.10848e-05	0.000389875
EPHA4	178.964	214.764	240.926	102.308	131.187	127.466	165.936	-0.816852	0.199197	-4.10073	4.11843e-05	0.000390571
MEGF9	222.412	212.417	179.846	265.847	336.61	439.352	276.081	0.758959	0.185086	4.10057	4.1213e-05	0.000390595
KCNJ4	33.1031	35.2072	29.4088	10.0758	3.05085	3.61607	19.077	-2.50537	0.61105	-4.10011	4.12952e-05	0.000391125
FBXL17	382.755	418.965	308.793	457.287	611.187	621.964	466.825	0.604399	0.147456	4.09884	4.1522e-05	0.000393024
ZNF524	277.239	235.888	253.368	384.431	354.915	401.383	317.871	0.57302	0.139908	4.09568	4.20934e-05	0.00039818
CBLB	364.134	339.162	292.957	423.96	513.56	540.602	412.396	0.566607	0.138452	4.09243	4.26868e-05	0.000403538
PTGS2	21.7239	17.6036	24.8844	53.4794	67.1187	67.8013	42.1019	1.5488	0.378603	4.09083	4.29832e-05	0.000406048
CHRD	21.7239	24.645	16.9666	0	4.0678	0	11.2339	-4.09316	1.0006	-4.0907	4.30068e-05	0.000406048
MDN1	788.268	793.335	823.448	553.395	627.458	634.62	703.421	-0.407321	0.0995881	-4.09006	4.31269e-05	0.000406925
LGI2	75.5165	95.0593	76.9154	23.2519	46.7797	19.8884	56.2352	-1.47415	0.360483	-4.08939	4.32518e-05	0.000407845
RNF187	3342.38	3352.9	3706.65	4409.34	3964.07	4119.6	3815.82	0.264872	0.0648049	4.08722	4.36568e-05	0.000411405
FLJ31356	5.17236	2.34714	2.26222	21.7018	31.5254	26.2165	14.8709	2.99958	0.734006	4.08659	4.37761e-05	0.000412268
NCAM2	48.6202	68.0672	52.031	99.2081	136.271	125.658	88.3093	1.09788	0.268733	4.0854	4.40005e-05	0.000414121
LINC00665	488.271	603.216	665.092	391.407	428.136	398.671	495.799	-0.527838	0.129211	-4.08507	4.40637e-05	0.000414454
ARVCF	432.409	536.322	553.112	350.329	305.085	376.975	425.705	-0.557109	0.13649	-4.08169	4.47098e-05	0.000420267
TMEM9	1069.64	1117.24	1155.99	952.553	809.492	791.015	982.656	-0.386765	0.0947831	-4.08052	4.49345e-05	0.000422113
UBE2E3	1258.95	1153.62	1280.42	1621.43	1516.27	1478.97	1384.94	0.322283	0.0790067	4.07918	4.51948e-05	0.000424291
SMURF1	1121.37	1151.27	1271.37	944.027	865.424	952.834	1051.05	-0.358303	0.0878411	-4.07899	4.5231e-05	0.000424364
ANKRD39	556.546	637.25	674.141	879.697	812.543	806.383	727.76	0.421571	0.103358	4.07873	4.52833e-05	0.000424588
MTCL1	943.439	1079.69	1079.08	712.283	781.017	853.392	908.149	-0.402983	0.0988646	-4.07611	4.57953e-05	0.000429119
ABR	2574.8	2849.43	2977.08	3256.04	3434.24	3464.19	3092.63	0.273578	0.0671418	4.07463	4.60868e-05	0.000431579
CALU	6245.11	5940.62	5805.98	6933.72	6934.58	6898.55	6459.76	0.206763	0.0508024	4.06994	4.70252e-05	0.000440091
ACVR1	280.342	248.797	255.631	370.48	397.627	384.207	322.847	0.552151	0.135684	4.06939	4.71359e-05	0.000440851
MED29	1487.57	1577.28	1651.42	1880.3	2019.66	1889.39	1750.94	0.2956	0.0726544	4.06857	4.73022e-05	0.000442129
PKD2	702.407	647.812	583.652	802.966	891.865	890.456	753.193	0.417039	0.102586	4.06527	4.7977e-05	0.000448156
KANSL1	2902.73	2912.81	3117.34	2178.7	2545.42	2549.33	2701.05	-0.297387	0.0731657	-4.06457	4.81213e-05	0.000449223
BCLAF1	4995.47	4794.04	4639.81	3914.07	4031.19	4291.37	4444.32	-0.238143	0.0586075	-4.06336	4.83717e-05	0.000451278
RAB32	881.37	894.262	965.967	1138.57	1206.1	1132.73	1036.5	0.342671	0.0843802	4.06103	4.88567e-05	0.000455518
SDC4	1804.12	1807.3	1770.19	2325.19	2145.76	2073.81	1987.73	0.282965	0.0696999	4.05976	4.91241e-05	0.000457725
NXF1	2869.63	2923.37	2925.05	2604.21	2320.68	2278.12	2653.51	-0.27443	0.0676031	-4.05943	4.91937e-05	0.000458088
MKNK2	2515.84	2598.29	2679.6	2119.8	2194.58	2219.36	2387.91	-0.254544	0.0627439	-4.05687	4.97357e-05	0.000462846
LOC100294145	342.41	287.525	329.153	462.713	456.61	452.008	388.403	0.514655	0.126884	4.0561	4.98995e-05	0.000464081
NUDT8	162.412	188.945	161.749	321.651	230.848	288.381	225.664	0.716915	0.176802	4.0549	5.01548e-05	0.000466165
TOPBP1	2336.87	2172.28	2051.83	1640.03	1813.22	1850.52	1977.46	-0.308066	0.0759896	-4.05405	5.03376e-05	0.000467573
SH2D4A	1917.91	1966.91	1942.11	2381.77	2256.61	2327.84	2132.19	0.258259	0.0637207	4.05298	5.05684e-05	0.000469232
ZC3H11A	2262.39	2478.58	2339.13	1787.3	2018.65	1980.7	2144.46	-0.291699	0.0719724	-4.05293	5.05791e-05	0.000469232
IKBKE	161.378	204.202	209.255	272.822	313.22	328.158	248.173	0.670073	0.16536	4.0522	5.07373e-05	0.000470407
SLC25A20	265.859	221.805	221.697	348.003	355.932	361.607	295.817	0.584851	0.144406	4.05005	5.12062e-05	0.00047446
CSGALNACT2	454.133	343.857	395.888	534.019	579.661	589.419	482.83	0.509759	0.125905	4.04875	5.14914e-05	0.000476595
DNAJB12	1894.12	2031.45	2031.47	1659.41	1636.27	1622.71	1812.57	-0.275855	0.0681341	-4.04871	5.15005e-05	0.000476595
FAM53C	2384.46	2682.79	2748.6	1852.4	2162.03	2212.13	2340.4	-0.328507	0.0811463	-4.04833	5.15841e-05	0.000477073
ALDH1B1	1356.19	1414.15	1545.1	1175.77	1103.39	1158.95	1292.26	-0.326876	0.0807881	-4.04609	5.20807e-05	0.000481368
CEBPA	175.86	232.367	218.304	124.785	110.848	127.466	164.938	-0.783358	0.193643	-4.04536	5.22428e-05	0.000482567
PID1	28.9652	34.0336	38.4577	75.1811	92.5424	79.5535	58.1223	1.28534	0.317813	4.04434	5.24705e-05	0.000484371
LOC645166	535.857	525.76	458.099	799.09	610.17	722.309	608.548	0.489902	0.121186	4.04256	5.28716e-05	0.000487772
TP53INP1	104.482	85.6708	62.211	142.612	195.254	160.011	125.04	0.974517	0.241104	4.0419	5.302e-05	0.000488839
PARP8	190.343	225.326	184.371	291.424	335.593	304.654	255.285	0.634419	0.157081	4.0388	5.37259e-05	0.000495041
ISCA2	697.234	626.688	670.748	969.604	873.56	808.191	774.337	0.410985	0.101773	4.03827	5.38479e-05	0.000495859
SSTR5	11.3792	8.21501	11.3111	39.5282	34.5763	50.6249	25.9391	2.00999	0.49788	4.0371	5.41158e-05	0.000498019
LINC00942	45.5168	51.6372	93.8821	139.511	162.712	119.33	102.098	1.14306	0.283306	4.03472	5.46667e-05	0.000502779
BICD1	196.55	166.647	186.633	261.196	277.627	347.142	239.299	0.686268	0.170134	4.0337	5.49051e-05	0.000504661
SLC47A1	229.653	242.929	202.469	130.986	135.254	143.739	180.838	-0.719976	0.178583	-4.03161	5.53972e-05	0.00050887
BIN1	1237.23	1351.96	1469.31	1898.91	1681.02	1603.73	1540.36	0.354355	0.0879878	4.02732	5.6416e-05	0.00051791
IMPDH1	3953.75	4146.23	4493.9	3522.66	3367.12	3648.61	3855.38	-0.256633	0.0637267	-4.02709	5.64705e-05	0.000518092
NYNRIN	63.1028	79.8029	63.3421	22.4768	24.4068	30.7366	47.3113	-1.41079	0.350371	-4.02655	5.66e-05	0.000518961
MRPL55	1171.02	1124.28	1131.11	1688.09	1307.8	1450.95	1312.21	0.377521	0.0937951	4.02496	5.69854e-05	0.000522173
MLH3	427.237	464.735	418.51	310.025	311.187	301.038	372.122	-0.506424	0.125877	-4.02318	5.74184e-05	0.000525819
DHX33	2842.73	2951.53	3070.96	2187.23	2541.36	2529.44	2687.21	-0.28939	0.0719379	-4.02278	5.75155e-05	0.000526385
SNX21	432.409	481.165	496.557	666.554	581.695	690.669	558.175	0.461581	0.11475	4.0225	5.75836e-05	0.000526686
SENCR	149.998	129.093	169.666	254.996	274.576	216.964	199.216	0.732816	0.182188	4.0223	5.76322e-05	0.000526807
POGK	1842.39	1843.68	1976.05	1462.54	1595.59	1572.99	1715.54	-0.29077	0.0722995	-4.02174	5.77697e-05	0.000527741
LARP4	2143.43	1965.73	2032.6	1543.93	1737.97	1719.44	1857.18	-0.297763	0.0740901	-4.01893	5.8462e-05	0.000533739
FLYWCH1	1190.68	1220.52	1419.54	1657.09	1599.66	1569.37	1442.81	0.333873	0.0830842	4.01849	5.85715e-05	0.000534411
PABPC1L	351.721	312.17	315.58	237.169	201.356	204.308	270.384	-0.605644	0.150739	-4.01783	5.8737e-05	0.000535594
SEMA3A	394.134	387.279	365.348	280.573	256.271	248.605	322.035	-0.544607	0.135558	-4.01751	5.88156e-05	0.000535983
MAST1	187.239	172.515	180.977	99.2081	63.0509	119.33	137.054	-0.936302	0.233172	-4.0155	5.93195e-05	0.000540246
LINC01224	157.24	139.655	169.666	101.533	71.1865	69.6093	118.148	-0.938794	0.233857	-4.01438	5.96014e-05	0.000542482
SYNJ2BP	1468.95	1364.86	1426.33	1690.41	1703.39	1838.77	1582.12	0.296097	0.0738122	4.01149	6.03364e-05	0.000548756
HN1L	4749.26	4500.65	4483.72	3937.32	4003.73	3864.67	4256.56	-0.218546	0.0544815	-4.01138	6.03643e-05	0.000548756
CEP55	2789.97	2737.94	2662.63	3189.39	3330.51	3140.55	2975.17	0.237687	0.0592622	4.01078	6.05191e-05	0.000549829
NAA38	1354.12	1194.7	1357.33	1891.93	1557.97	1578.41	1489.08	0.365098	0.0910454	4.01007	6.0702e-05	0.000551155
SLC39A8	312.411	240.582	243.189	366.605	408.814	428.504	333.351	0.593191	0.147947	4.00947	6.0855e-05	0.000552208
SAFB	4103.75	4341.04	4347.98	3839.66	3368.14	3516.63	3919.53	-0.253504	0.0632391	-4.00866	6.10643e-05	0.000553771
CDC25A	2292.39	2348.32	2235.07	1917.51	1915.93	1933.69	2107.15	-0.253593	0.0633035	-4.00599	6.17593e-05	0.000559733
TOLLIP	1527.92	1589.02	1643.5	2005.09	1863.05	1915.61	1757.36	0.281864	0.0703711	4.0054	6.19128e-05	0.000560785
PSME3	5558.22	5667.18	5766.4	4737.19	4954.58	5013.68	5282.87	-0.208689	0.0521172	-4.00424	6.2218e-05	0.000563207
USP10	5685.46	5547.48	5802.59	4854.22	4920	5017.29	5304.51	-0.203919	0.0509605	-4.00151	6.29391e-05	0.000569335
NOL6	4639.61	5110.91	5109.22	4003.98	4178.65	4369.11	4568.58	-0.243485	0.0608501	-4.00139	6.29713e-05	0.000569335
TNRC18	1088.26	1267.46	1274.76	1420.69	1558.98	1671.53	1380.28	0.357592	0.0894224	3.99891	6.3634e-05	0.000574979
GATA2-AS1	346.548	372.022	316.711	510.767	492.204	458.336	416.098	0.498063	0.124602	3.99724	6.40857e-05	0.000578653
HTR7	58.9649	38.7279	49.7688	89.9074	128.136	109.386	79.1484	1.14303	0.285968	3.99705	6.41371e-05	0.000578653
LUC7L	1137.92	1055.04	1021.39	881.247	837.966	787.399	953.494	-0.358626	0.0897244	-3.99698	6.4157e-05	0.000578653
CDK5R1	144.826	97.4065	117.635	56.5796	65.0848	52.433	88.9942	-1.05255	0.263567	-3.99347	6.51132e-05	0.000586923
LMX1B	461.375	539.843	542.932	378.231	349.831	371.551	440.627	-0.487638	0.1222	-3.99048	6.59403e-05	0.000594019
NEURL4	1505.16	1734.54	1774.71	1326.91	1212.2	1405.75	1493.21	-0.344834	0.0864386	-3.98935	6.62546e-05	0.000596491
TMEM8A	2624.46	2978.53	2759.91	3259.92	3270.51	3502.16	3065.91	0.263044	0.065953	3.98836	6.65324e-05	0.000598631
SLC25A36	1009.64	1039.78	959.181	758.012	785.085	816.327	894.672	-0.351088	0.0880738	-3.9863	6.71121e-05	0.000603484
HDAC11	383.789	347.377	425.297	540.219	542.034	527.946	461.11	0.477077	0.119695	3.98578	6.72586e-05	0.000604437
MON1B	1733.78	1867.15	1787.15	2030.67	2291.19	2266.37	1996.05	0.289594	0.0726621	3.98549	6.73406e-05	0.000604809
CLIP3	775.854	713.532	823.448	908.374	1070.85	1069.45	893.585	0.396835	0.0995841	3.98492	6.75032e-05	0.000605877
DFNA5	303.1	330.947	278.253	494.49	383.39	464.665	375.808	0.560179	0.140579	3.98479	6.75407e-05	0.000605877
ZNF33A	535.857	499.942	503.344	374.356	382.373	361.607	442.913	-0.4616	0.115861	-3.9841	6.77366e-05	0.00060727
MGC57346	485.167	437.742	510.13	652.603	633.56	645.468	560.779	0.430506	0.108066	3.98373	6.78413e-05	0.000607843
RAB8B	403.444	452.999	435.477	513.867	739.322	622.868	527.996	0.53618	0.134659	3.98175	6.84085e-05	0.000612558
AK2	5177.53	4994.72	5140.89	4576.75	4358.65	4228.09	4746.1	-0.218006	0.0547644	-3.9808	6.86839e-05	0.000614655
SAMHD1	741.717	620.82	753.319	1019.21	911.187	886.84	822.182	0.413185	0.1038	3.98058	6.87468e-05	0.000614849
KIRREL3	305.169	356.766	359.693	487.515	477.966	472.801	409.985	0.495174	0.124426	3.97965	6.90163e-05	0.00061689
FTH1	13129.5	13026.7	12558.7	15385.8	14470.2	14374.8	13824.3	0.192284	0.0483246	3.979	6.92065e-05	0.00061822
SERPINB2	166.55	219.458	161.749	305.375	293.898	272.109	236.523	0.672279	0.168971	3.97867	6.93009e-05	0.000618693
KAT2A	2187.91	2372.96	2522.37	1793.5	2022.71	1942.73	2140.36	-0.299137	0.075203	-3.97772	6.95783e-05	0.000620798
CCNO	432.409	491.727	503.344	637.877	650.848	636.428	558.772	0.432446	0.108752	3.97643	6.99563e-05	0.000623798
SARS2	1041.71	1119.59	1200.11	888.998	889.831	863.336	1000.6	-0.346799	0.0872316	-3.97562	7.01967e-05	0.000625067
JADE2	1294.12	1477.53	1513.42	1068.04	1122.71	1188.78	1277.43	-0.342343	0.0861119	-3.97556	7.02147e-05	0.000625067
AURKB	3751	4148.58	4003	3570.72	3142.37	3162.25	3629.65	-0.268387	0.0675099	-3.97552	7.02243e-05	0.000625067
HDDC3	346.548	354.419	360.824	509.992	453.56	518.906	424.041	0.483036	0.121519	3.97497	7.03872e-05	0.000626144
IKBKG	790.337	863.749	761.237	1163.37	968.136	1026.96	928.965	0.388973	0.0978608	3.97475	7.04518e-05	0.000626345
C9orf89	348.617	346.204	302.006	555.72	448.475	443.872	407.482	0.540585	0.136118	3.97145	7.14353e-05	0.000634711
BCAT1	760.337	731.135	699.026	921.55	884.746	1105.61	850.401	0.410593	0.103416	3.9703	7.17819e-05	0.000637412
KIF5A	23.7929	35.2072	48.6377	10.8509	5.08475	6.32812	21.6502	-2.24895	0.566543	-3.9696	7.1994e-05	0.000638915
DUSP1	3061	3095.88	3342.43	3624.97	3705.76	3945.13	3462.53	0.247322	0.0623135	3.96899	7.21769e-05	0.000640158
NKX3-2	38.2755	49.29	52.031	97.658	88.4746	121.138	74.4779	1.14212	0.2878	3.96844	7.23437e-05	0.000641256
FAM213A	138.619	140.829	107.455	72.856	56.9492	65.0892	96.9663	-0.984944	0.248284	-3.96701	7.27803e-05	0.000644481
CD151	4723.4	4848.03	5019.86	4376.01	3929.49	4092.48	4498.21	-0.234287	0.0590594	-3.96696	7.27939e-05	0.000644481
SMARCD1	4345.82	4436.1	4552.72	3572.27	3923.39	3866.48	4116.13	-0.231445	0.0583703	-3.96511	7.33611e-05	0.00064867
RRP1	3062.04	2928.06	3205.56	2815.81	2234.24	2202.18	2741.32	-0.34147	0.086119	-3.9651	7.33656e-05	0.00064867
MCMBP	3463.41	3273.09	3410.29	2867.73	2910.51	2892.85	3136.32	-0.227087	0.0572729	-3.965	7.33975e-05	0.00064867
SRSF8	232.756	211.243	200.206	323.201	345.763	304.654	269.637	0.59392	0.149802	3.96469	7.34922e-05	0.000648745
CINP	757.234	833.236	772.548	1024.63	974.238	1010.69	895.43	0.350104	0.0883055	3.96469	7.34928e-05	0.000648745
PCED1B	5.17236	11.7357	3.39333	31.7776	39.661	31.6406	20.5634	2.35392	0.593758	3.96445	7.35643e-05	0.000648992
MTRR	1617.91	1705.2	1695.53	1343.96	1357.63	1418.4	1523.11	-0.284495	0.0717688	-3.96405	7.36895e-05	0.000649713
SERPING1	22.7584	18.7772	6.78666	0	1.01695	0	8.22319	-5.65549	1.42765	-3.9614	7.45113e-05	0.000656571
CYB561A3	762.406	948.246	886.79	1087.41	1163.39	1120.08	994.721	0.376765	0.0951245	3.96075	7.4714e-05	0.000657968
WDR13	1736.88	1678.21	1817.69	1483.47	1437.97	1343.37	1582.93	-0.294801	0.0744356	-3.96048	7.47993e-05	0.000658331
NTNG1	12.4137	8.21501	9.04887	34.8779	41.6949	42.4888	24.7899	1.99555	0.504145	3.95828	7.54921e-05	0.000664037
LINC00565	6.20683	18.7772	9.04887	41.0784	46.7797	45.2008	27.8486	1.9799	0.500259	3.95774	7.56608e-05	0.000665023
SH3BP4	1652.05	1779.14	1858.41	1993.46	2233.22	2330.56	1974.47	0.309611	0.0782313	3.95764	7.56933e-05	0.000665023
LDLRAD3	774.82	780.425	780.465	554.945	612.204	620.155	687.169	-0.387432	0.0979683	-3.95466	7.66422e-05	0.000672964
ARL6IP5	321.721	305.129	314.448	462.713	460.678	410.424	379.185	0.502525	0.127078	3.95447	7.67057e-05	0.000673125
DLX2	239.998	275.789	309.924	341.803	452.543	480.937	350.166	0.626089	0.158337	3.95416	7.68046e-05	0.000673597
PA2G4	18798.4	19169.1	19335.2	17641.2	16351.5	16033.6	17888.2	-0.195732	0.0495054	-3.95376	7.69315e-05	0.000674314
ATOH8	201.722	198.334	174.191	105.409	131.187	92.2097	150.509	-0.808488	0.204644	-3.9507	7.79235e-05	0.000682608
CYHR1	1105.85	1204.09	1274.76	1715.22	1372.88	1527.79	1366.76	0.366629	0.0928583	3.94827	7.8719e-05	0.000689172
CHERP	4166.85	4905.53	4959.91	3335.87	3706.78	4162.09	4206.17	-0.324719	0.0822489	-3.948	7.88076e-05	0.000689543
TRPT1	369.307	350.898	332.546	578.972	451.526	479.129	427.063	0.521993	0.132248	3.94709	7.9107e-05	0.000691757
YIPF1	521.374	578.571	558.768	768.088	767.797	674.396	644.832	0.41503	0.105161	3.94663	7.92596e-05	0.000692686
DNAJC1	532.753	563.315	503.344	823.892	668.136	686.149	629.598	0.447786	0.113511	3.94486	7.98463e-05	0.000697405
RPL7L1	2828.25	2468.02	2581.19	2192.65	2251.53	2020.48	2390.35	-0.2858	0.0724836	-3.94296	8.04829e-05	0.000702555
USP39	2109.29	2052.58	2178.52	1748.54	1682.03	1830.63	1933.6	-0.268906	0.0682351	-3.94087	8.11874e-05	0.00070829
BID	2456.87	2445.72	2445.46	3004.92	2849.49	2813.3	2669.29	0.238701	0.0605759	3.94053	8.13021e-05	0.000708876
PXDC1	1120.33	1270.98	1201.24	1430.77	1472.54	1578.41	1345.71	0.319493	0.0810938	3.9398	8.15502e-05	0.0007105
WDR76	1115.16	1111.37	1091.52	1402.86	1374.92	1313.54	1234.9	0.302417	0.0767614	3.9397	8.15835e-05	0.0007105
LIMA1	4736.85	4632.09	4652.25	3945.07	4131.87	4067.17	4360.88	-0.207773	0.0527488	-3.93892	8.18496e-05	0.000712401
TMEM160	548.27	637.25	555.375	806.841	720	787.399	675.856	0.412766	0.104842	3.93702	8.24986e-05	0.000717632
KCNC3	139.654	129.093	150.438	57.3547	85.4238	75.9374	106.317	-0.94595	0.240317	-3.93626	8.27606e-05	0.000719491
ZNF74	1246.54	1421.2	1485.15	1055.64	1066.78	1149.01	1237.38	-0.343654	0.0873092	-3.93605	8.28329e-05	0.000719701
SRXN1	1404.81	1381.29	1458	1714.44	1766.44	1671.53	1566.09	0.279488	0.0710447	3.93397	8.35535e-05	0.00072554
ATG2A	2009.98	2050.23	2170.6	2431.37	2454.92	2543	2276.68	0.253905	0.0645567	3.93306	8.38713e-05	0.000727876
ERCC6	402.41	465.908	471.673	583.623	611.187	628.292	527.182	0.444914	0.113194	3.93053	8.47599e-05	0.000734986
POGZ	1178.26	1243.99	1309.82	885.897	966.102	1063.12	1107.87	-0.356998	0.0908289	-3.93044	8.4789e-05	0.000734986
SLC25A22	2620.32	2770.8	3060.78	2424.4	2330.85	2140.71	2557.98	-0.292974	0.0745779	-3.92843	8.55022e-05	0.000740738
PEPD	1400.68	1475.18	1530.39	1905.88	1758.31	1731.19	1633.6	0.293252	0.0747335	3.92397	8.71011e-05	0.000754152
KLC1	2774.45	2836.52	2944.28	3380.05	3363.05	3274.35	3095.45	0.227845	0.0580824	3.9228	8.75264e-05	0.000757395
PTPRB	151.033	156.085	100.669	202.292	261.356	244.989	186.07	0.794422	0.20255	3.9221	8.77812e-05	0.00075916
RHBDD3	430.34	490.553	435.477	357.304	285.763	289.285	381.454	-0.536922	0.136923	-3.92134	8.80568e-05	0.000761102
TMED1	1263.09	1326.14	1573.37	1158.72	1040.34	1000.75	1227.07	-0.378204	0.0964597	-3.92085	8.82381e-05	0.000762228
EBNA1BP2	8681.29	8205.62	8097.61	7628.95	6835.94	6894.94	7724.06	-0.22586	0.0576071	-3.9207	8.82931e-05	0.000762262
TOMM34	2318.25	2375.31	2509.93	2923.54	2852.54	2764.48	2624.01	0.246037	0.0627989	3.91785	8.93441e-05	0.000770889
COL4A5	232.756	267.574	249.975	338.703	357.966	419.464	311.073	0.573408	0.146437	3.91574	9.01268e-05	0.000777194
ZNF574	1880.67	1915.27	2060.88	1597.41	1613.9	1637.17	1784.22	-0.272507	0.0696093	-3.91481	9.04754e-05	0.00077975
IGF2BP1	7448.2	7575.41	8079.51	5973.41	6687.46	6879.57	7107.26	-0.241938	0.0618224	-3.91343	9.09945e-05	0.000783771
EFEMP2	2493.08	2747.33	2773.48	2390.3	2030.85	2083.76	2419.8	-0.299576	0.0765669	-3.9126	9.13059e-05	0.000786
LMF2	2138.25	2195.75	2298.41	2705.75	2588.14	2579.16	2417.58	0.247962	0.0634349	3.90892	9.27109e-05	0.000797634
TMOD3	2312.05	2284.94	2369.67	2663.12	2862.71	2721.99	2535.75	0.242967	0.0621861	3.90709	9.34128e-05	0.00080321
PIGU	975.507	959.982	1003.29	1312.18	1154.24	1221.33	1104.42	0.328725	0.084193	3.90442	9.44511e-05	0.00081167
RNPEP	2263.43	2444.55	2516.72	2813.48	2840.34	2947.09	2637.6	0.251895	0.064529	3.90359	9.47758e-05	0.000813992
DHX30	4738.92	5240	5621.61	4337.25	4346.44	4419.74	4783.99	-0.251387	0.0644024	-3.90339	9.48558e-05	0.000814211
ZNF618	777.923	930.643	964.836	648.728	675.255	696.093	782.246	-0.403738	0.103469	-3.90201	9.53963e-05	0.000818347
RNF19B	740.682	795.682	757.843	1049.44	936.611	951.026	871.88	0.358062	0.0917664	3.90188	9.54474e-05	0.000818347
TMEM127	2384.46	2465.68	2523.5	2727.45	2997.97	3168.58	2711.27	0.270062	0.0692339	3.90072	9.59087e-05	0.000821831
ANPEP	529.65	428.354	494.295	652.603	609.153	751.238	577.549	0.470211	0.120591	3.89921	9.65089e-05	0.0008265
RAP2B	980.68	1050.35	997.638	1243.98	1229.49	1280.09	1130.37	0.310127	0.0795602	3.89802	9.69825e-05	0.000830079
SEC23IP	1430.67	1484.57	1486.28	1061.84	1278.31	1167.99	1318.28	-0.328908	0.0843961	-3.8972	9.7313e-05	0.000832431
NFKBIL1	567.925	578.571	593.832	775.838	701.695	809.095	671.16	0.395064	0.101422	3.89527	9.80897e-05	0.000838594
NUP62	5994.77	6440.56	6475.6	5586.66	5345.09	5421.39	5877.34	-0.209216	0.0537297	-3.89386	9.86632e-05	0.000843014
LOC642852	804.819	881.353	847.201	1007.58	1056.61	1207.77	967.555	0.369176	0.0948829	3.89086	9.98886e-05	0.000852591
S100A2	52.7581	31.6864	38.4577	114.709	82.3729	87.6896	67.9457	1.21017	0.311032	3.89084	9.98983e-05	0.000852591
SH3D21	362.065	295.74	432.084	236.394	255.254	212.444	298.997	-0.631792	0.162392	-3.89054	0.000100021	0.000853147
ELOVL6	380.686	422.486	430.953	526.268	607.119	561.394	488.151	0.456984	0.117498	3.88929	0.000100538	0.000857073
PHC2	3588.58	3578.22	3656.88	4454.29	4008.82	4213.62	3916.73	0.228595	0.0587839	3.88874	0.000100765	0.000858516
ZMYM3	2043.08	2137.07	2315.38	1655.54	1795.93	1857.75	1967.46	-0.291357	0.07493	-3.88838	0.000100914	0.000859294
RNASEH2A	2797.21	2825.96	2710.14	4024.9	3261.36	3128.8	3124.73	0.32249	0.0829435	3.88806	0.000101047	0.000859933
MECOM	49.6547	39.9015	38.4577	107.734	94.5763	81.3615	68.6142	1.14666	0.295141	3.88511	0.000102282	0.000869955
GPRC5A	5779.6	6282.13	6198.48	4518.62	5325.77	5345.45	5575.01	-0.266007	0.0685096	-3.88277	0.000103272	0.000877872
IQCE	933.094	1018.66	1021.39	1210.65	1217.29	1280.09	1113.53	0.319234	0.0822343	3.88201	0.000103598	0.000880088
AIM1	42.4134	44.5957	46.3755	82.1567	102.712	103.962	70.3692	1.11278	0.28666	3.88188	0.000103651	0.000880088
MBTD1	447.926	492.9	381.184	284.448	331.526	294.709	372.116	-0.539513	0.139101	-3.87856	0.000105076	0.000891683
POLR3GL	272.066	286.352	256.762	479.764	362.034	372.455	338.239	0.577934	0.149046	3.87757	0.000105506	0.000894821
LUCAT1	2.06894	3.52072	5.65555	39.5282	19.322	20.7924	15.148	2.84141	0.733088	3.87595	0.000106211	0.000900291
WT1	379.651	341.509	473.935	513.867	618.305	590.323	486.265	0.525775	0.135669	3.87542	0.000106442	0.000901733
NDNL2	470.685	386.105	507.868	602.999	619.322	668.972	542.659	0.469625	0.121221	3.87413	0.000107006	0.000905999
ADGRB1	425.168	450.652	482.984	291.424	307.119	355.279	385.437	-0.510923	0.131926	-3.8728	0.000107592	0.000910442
GPRIN1	1285.85	1432.93	1462.52	1047.89	1076.95	1193.3	1249.91	-0.333341	0.0861299	-3.87022	0.000108739	0.00091963
AMZ2	1520.67	1720.46	1660.47	2074.84	1930.17	1959	1810.94	0.284265	0.073502	3.86744	0.000109982	0.000929615
DRGX	4.13789	1.17357	2.26222	19.3766	19.322	29.8326	12.6841	3.15398	0.815881	3.86573	0.000110758	0.000935646
TBC1D9B	4435.82	4823.38	5248.35	3699.38	4138.98	4167.52	4418.9	-0.2733	0.0707049	-3.86537	0.000110923	0.000936508
ZRANB2	1635.5	1584.32	1583.55	1387.36	1300.68	1221.33	1452.12	-0.296534	0.0767293	-3.86467	0.000111238	0.000938641
MLLT10	882.405	932.99	951.263	613.85	737.288	755.758	812.259	-0.394704	0.102143	-3.86422	0.000111444	0.000939845
DNAJB1	7325.1	7116.54	7615.76	6414.42	6522.71	6347.1	6890.27	-0.193955	0.0502008	-3.86359	0.000111731	0.000941733
FOXO4	232.756	194.813	211.517	282.123	381.356	326.35	271.486	0.626768	0.162293	3.86196	0.000112481	0.000946995
CFAP20	4696.5	4668.47	4652.25	5619.21	5298.31	5241.49	5029.37	0.205443	0.0531967	3.86196	0.000112482	0.000946995
PUSL1	835.853	915.386	920.723	692.132	657.966	724.117	791.03	-0.36414	0.0943522	-3.85937	0.000113681	0.00095655
GRWD1	4752.37	4882.06	5035.7	4158.21	4103.39	4387.19	4553.15	-0.213701	0.0553872	-3.85831	0.000114173	0.000960147
2020-09-10	1135.85	1137.19	985.196	1358.69	1420.68	1310.82	1224.74	0.327509	0.0848881	3.85813	0.000114257	0.000960316
C1orf110	1.03447	0	1.13111	18.6015	24.4068	15.3683	10.0904	4.72034	1.22481	3.85395	0.000116229	0.000975918
MFSD2A	579.304	618.473	527.097	446.436	426.102	384.207	496.937	-0.455826	0.118276	-3.85391	0.000116245	0.000975918
TIMELESS	3427.21	3636.9	3730.4	3008.02	3073.22	3133.32	3334.84	-0.228214	0.0592253	-3.85332	0.000116529	0.000977406
NT5C	924.818	941.205	1058.72	817.692	676.272	737.678	859.397	-0.387931	0.100676	-3.85327	0.000116553	0.000977406
ELAC2	4347.89	4331.65	4567.42	3859.82	3685.43	3875.52	4111.29	-0.213662	0.0554674	-3.85203	0.000117145	0.000981818
POP4	1078.95	994.016	1102.83	1391.24	1263.05	1304.5	1189.1	0.318455	0.0827077	3.85037	0.000117939	0.000987762
ZNF740	727.234	816.806	842.676	590.598	603.051	631.004	701.895	-0.386924	0.100493	-3.85027	0.000117986	0.000987762
ANTXR1	3070.31	3170.99	3256.46	2209.71	2725.42	2747.31	2863.37	-0.306953	0.0797351	-3.84966	0.000118284	0.000989698
HHIP-AS1	5.17236	4.69429	1.13111	19.3766	24.4068	34.3526	14.8556	2.81944	0.732468	3.84923	0.000118488	0.000990319
EDC4	4408.92	4506.52	4654.51	3838.11	3950.85	3963.21	4220.35	-0.207583	0.0539286	-3.84923	0.000118491	0.000990319
CCDC120	447.926	504.636	503.344	339.478	344.746	367.031	417.86	-0.469245	0.121932	-3.8484	0.000118891	0.000993105
ZNF444	1186.54	1214.65	1422.94	1030.83	910.17	1032.39	1132.92	-0.36165	0.0939861	-3.84791	0.000119129	0.000994026
SON	7177.17	7408.76	7667.79	5781.2	6540	6610.17	6864.18	-0.233622	0.0607155	-3.84782	0.000119172	0.000994026
RORA	149.998	146.697	185.502	225.543	292.881	261.261	210.314	0.690909	0.179561	3.84776	0.000119201	0.000994026
GNPAT	746.889	698.275	710.337	926.201	921.356	892.265	815.887	0.34559	0.0898265	3.84731	0.000119422	0.000995313
P4HA2	602.063	544.537	636.815	791.34	760.678	779.262	685.783	0.386401	0.100443	3.84697	0.000119586	0.000996128
LOC100507406	0	0	0	15.5013	9.15255	9.04017	5.61566	5.7841	1.50365	3.84672	0.000119711	0.000996617
AGER	193.446	130.267	169.666	85.257	78.3051	103.962	126.817	-0.884096	0.229851	-3.84639	0.000119872	0.0009974
C4orf32	78.6199	77.4558	75.7843	137.961	143.39	140.123	108.889	0.861445	0.224044	3.84499	0.000120559	0.00100255
EIF3F	4512.37	4629.74	4716.73	5920.71	5148.82	5281.27	5034.94	0.239199	0.0622159	3.84466	0.000120722	0.00100335
LRRFIP2	838.957	882.526	867.561	1153.29	1105.42	1013.4	976.861	0.338656	0.0881021	3.8439	0.000121092	0.00100587
NF2	3115.83	3222.63	3457.8	2611.96	2872.88	2749.11	3005.04	-0.251116	0.0653378	-3.84335	0.000121365	0.00100732
ZC3H18	3386.86	3559.44	3691.94	2948.34	3010.17	3108.91	3284.28	-0.230429	0.0599565	-3.84328	0.000121402	0.00100732
RFTN1	855.508	810.938	960.312	1146.32	1093.22	1098.38	994.113	0.346044	0.0900654	3.84214	0.000121966	0.00101143
CNRIP1	1406.88	1371.91	1507.77	1144.77	1082.03	1223.13	1289.42	-0.312743	0.0814269	-3.84078	0.000122643	0.00101637
CLN6	3025.83	3241.41	3365.05	2800.3	2716.27	2597.24	2957.68	-0.246948	0.0642982	-3.84067	0.000122697	0.00101637
SPG7	984.817	1070.3	1218.2	780.489	833.899	897.689	964.233	-0.382016	0.0994761	-3.84028	0.000122895	0.00101745
IBTK	950.68	905.998	928.641	708.408	776.95	701.517	828.699	-0.350464	0.0912742	-3.83968	0.000123194	0.00101936
METTL9	2018.26	2012.68	1971.52	2412	2341.02	2335.08	2181.76	0.240074	0.0625464	3.83834	0.000123869	0.00102428
AKNA	167.584	151.391	182.109	96.8829	89.4916	102.154	131.602	-0.795433	0.20724	-3.83823	0.000123926	0.00102428
CMTM3	751.027	823.848	787.252	609.2	582.712	630.1	697.356	-0.373414	0.0973179	-3.83706	0.000124517	0.00102859
ATP13A2	1103.78	1181.79	1359.59	1471.85	1588.48	1535.92	1373.57	0.334473	0.087212	3.83517	0.000125479	0.00103596
IGFBP6	1015.85	988.148	906.019	851.02	661.017	642.756	844.135	-0.431279	0.112529	-3.83259	0.0001268	0.00104629
SLC45A4	1779.29	1743.93	1904.79	2006.64	2303.39	2372.14	2018.36	0.299055	0.0780529	3.83144	0.000127395	0.00105062
RBMS1	1759.64	1567.89	1495.33	1352.49	1300.68	1203.25	1446.54	-0.322824	0.0842688	-3.83088	0.000127683	0.00105242
QKI	1705.84	1716.94	1598.26	1255.6	1412.54	1416.59	1517.63	-0.29895	0.0780981	-3.82788	0.000129254	0.00106477
MET	3333.07	3595.83	3423.87	3646.67	4623.05	4542.68	3860.86	0.306983	0.0802085	3.82731	0.00012955	0.00106662
LINC01588	8.27578	0	4.52444	34.8779	27.4576	24.4085	16.5907	2.73214	0.714006	3.8265	0.000129978	0.00106956
WDR82	3229.62	3159.26	3206.69	2660.79	2795.59	2775.33	2971.22	-0.221707	0.0579551	-3.82549	0.000130511	0.00107336
CDK6	3392.03	3791.81	3538.11	2517.41	3012.2	3150.5	3233.68	-0.305342	0.0798238	-3.8252	0.000130667	0.00107404
PTEN	1818.6	1707.55	1774.71	1984.16	2195.59	2249.19	1954.97	0.277301	0.0725016	3.82476	0.000130899	0.00107536
CCM2	610.339	641.944	669.617	932.401	853.221	753.046	743.428	0.402886	0.105357	3.824	0.000131304	0.00107809
CYR61	25839	26086.2	26638.8	24037.8	23006.5	22942.1	24758.4	-0.166695	0.0436264	-3.82097	0.000132926	0.00109081
PLEKHG2	1215.5	1457.58	1458	927.751	1096.27	1148.1	1217.2	-0.381666	0.0998952	-3.82066	0.000133093	0.00109158
DARS	1765.84	1770.92	1710.24	1498.2	1476.61	1321.67	1590.58	-0.28815	0.0754619	-3.81848	0.000134277	0.00110069
DTNBP1	653.786	565.662	645.863	874.271	783.051	788.303	718.489	0.39106	0.102471	3.81629	0.000135473	0.00110988
ITM2C	1675.84	1711.07	1661.6	2022.92	2024.75	1961.72	1842.98	0.251463	0.0659849	3.81092	0.000138451	0.00113345
CBX7	197.584	193.639	236.402	306.925	300	337.198	261.958	0.589545	0.154703	3.81083	0.000138501	0.00113345
NFATC3	1265.16	1370.73	1313.22	969.604	1053.56	1130.92	1183.87	-0.324832	0.0853107	-3.80763	0.000140303	0.00114756
ARL8A	602.063	612.605	613.061	882.797	756.611	753.95	703.514	0.390761	0.10263	3.80747	0.000140396	0.0011477
BNIP3L	1363.43	1229.9	1125.45	1619.11	1494.92	1539.54	1395.39	0.323374	0.0849466	3.80679	0.000140783	0.00115023
HAGH	766.544	807.418	738.614	1023.86	929.492	979.954	874.313	0.344299	0.0904481	3.8066	0.000140893	0.00115049
ATP5H	1494.81	1327.31	1253.27	1939.21	1654.58	1598.3	1544.58	0.349731	0.0918944	3.8058	0.000141347	0.00115358
MGLL	669.303	641.944	729.566	882.797	865.424	866.952	775.998	0.357905	0.0940783	3.80434	0.000142185	0.00115978
NSF	3654.79	3619.3	3569.78	4080.71	4250.85	4168.42	3890.64	0.204703	0.0538259	3.80305	0.000142924	0.00116517
ARAP2	113.792	132.614	149.306	182.915	233.898	249.509	177.006	0.750983	0.197577	3.80097	0.00014413	0.00117418
TPBG	329.997	374.37	340.464	461.938	473.899	508.057	414.787	0.467331	0.122954	3.80087	0.000144186	0.00117418
SLC27A3	133.447	147.87	108.586	59.6799	81.356	60.5691	98.5847	-0.956973	0.251868	-3.7995	0.000144986	0.00118005
CCT3	14095.7	14005.4	14166	12832.7	12346.8	12458.3	13317.5	-0.167232	0.0440158	-3.79937	0.000145065	0.00118005
PFKFB3	1859.98	1887.1	2022.42	1517.57	1593.56	1660.68	1756.89	-0.274254	0.072209	-3.79806	0.000145834	0.00118565
ST3GAL5	138.619	125.572	124.422	227.094	196.271	207.02	169.833	0.698595	0.184173	3.79314	0.000148752	0.00120872
SQLE	5222.02	5344.45	5103.57	5895.13	6004.07	5976.45	5590.95	0.189937	0.0500797	3.79269	0.000149023	0.00121026
SNX29	267.928	413.097	307.662	452.637	558.305	475.513	412.524	0.589126	0.155355	3.79212	0.000149369	0.00121242
TMEM145	48.6202	36.3807	44.1133	15.5013	14.2373	7.23213	27.6808	-1.80189	0.475258	-3.79139	0.000149804	0.00121528
ICK	425.168	483.512	392.495	518.517	652.882	656.316	521.482	0.488924	0.128971	3.79097	0.000150059	0.00121669
SLC3A2	7632.34	7948.6	8514.99	7318.15	6566.44	6684.3	7444.14	-0.227861	0.0601134	-3.79052	0.000150329	0.00121822
HSPA2	298.962	327.427	363.086	217.018	214.576	236.852	276.32	-0.564955	0.149222	-3.78601	0.000153088	0.0012399
ANAPC1	2654.46	2642.88	2682.99	1831.47	2266.78	2326.04	2400.77	-0.314065	0.0829622	-3.78564	0.000153312	0.00124105
CDC42BPA	1128.61	1280.37	1211.42	1329.23	1659.66	1665.2	1379.08	0.361595	0.0955227	3.78544	0.000153439	0.0012414
KIAA2013	1623.09	1837.81	1977.18	2197.3	2174.24	2298.91	2018.09	0.295371	0.0780517	3.7843	0.000154142	0.00124641
BIRC2	4056.17	4060.56	3865	4550.4	4690.17	4558.05	4296.72	0.203458	0.0537682	3.78399	0.000154334	0.00124729
SSBP4	3605.14	3961.98	4173.79	4710.06	4394.24	4853.67	4283.15	0.25012	0.066106	3.78362	0.000154566	0.00124849
SDCCAG8	308.273	302.782	343.857	458.062	413.898	464.665	381.923	0.486396	0.128559	3.78345	0.00015467	0.00124865
WDR33	1853.77	1770.92	1831.27	1539.28	1511.19	1512.42	1669.81	-0.257905	0.06817	-3.78326	0.000154789	0.00124894
TIMM10	598.959	639.597	688.846	897.523	785.085	826.271	739.38	0.382351	0.101103	3.78179	0.000155704	0.00125564
UBE2S	10939.5	11185.3	11933.2	15004.5	12711.9	12712.3	12414.4	0.247663	0.0655299	3.7794	0.00015721	0.00126701
CTC1	366.203	342.683	342.726	254.996	228.814	244.989	296.735	-0.527752	0.139644	-3.77928	0.000157284	0.00126701
MEX3A	918.611	1021.01	1054.19	675.855	790.17	828.983	881.47	-0.384513	0.101773	-3.77816	0.000157993	0.00127204
IFI16	827.578	866.096	814.399	1114.54	1035.25	1004.36	943.705	0.331748	0.0878225	3.77749	0.000158419	0.00127478
DST	2813.76	3043.07	2963.51	3107.23	3861.36	3986.71	3295.94	0.312208	0.082684	3.77592	0.000159418	0.00128213
PPP1R11	2142.39	2120.64	2144.58	2447.65	2501.7	2590.91	2324.65	0.234572	0.06213	3.7755	0.000159688	0.00128361
ZER1	1686.19	1910.58	1952.29	2245.36	2231.19	2222.07	2041.28	0.272344	0.0721394	3.77525	0.000159849	0.00128421
LRRC59	19350.8	19684.3	20229.9	17569.1	17620.7	17760.3	18702.5	-0.162522	0.0430538	-3.77486	0.000160096	0.0012855
RABGAP1L	244.135	318.038	255.631	420.859	363.051	411.328	335.507	0.550774	0.145982	3.7729	0.000161363	0.00129435
APEH	2266.53	2430.47	2442.07	2045.39	1912.88	2034.04	2188.56	-0.251684	0.0667087	-3.77288	0.000161371	0.00129435
PRKACA	3580.31	3929.12	4193.02	4554.27	4611.87	4645.74	4252.39	0.239387	0.063486	3.77071	0.000162783	0.00130497
TRMT10C	947.576	841.451	816.661	695.232	675.255	649.084	770.877	-0.368026	0.0976168	-3.77011	0.000163173	0.0013074
XKR8	479.995	444.784	466.017	316.226	314.237	368.839	398.35	-0.477452	0.126686	-3.76878	0.000164045	0.0013134
NXPE3	992.059	785.12	984.065	1212.2	1228.48	1131.83	1055.62	0.370549	0.0983227	3.7687	0.000164098	0.0013134
CSRP1	5493.05	5394.91	5785.62	6581.06	6331.53	6235.91	5970.35	0.199849	0.0530535	3.76694	0.000165263	0.00132201
PTBP1	25614.6	28069.5	28442.9	21540.6	24340.7	24452.7	25410.2	-0.223702	0.0593977	-3.76618	0.000165765	0.00132532
MAD2L2	2012.05	1787.35	2089.16	2555.38	2321.7	2304.34	2178.33	0.286598	0.0761096	3.76559	0.000166155	0.00132772
RHOT2	2457.91	2561.91	2495.23	2201.96	2009.49	2127.15	2308.94	-0.24462	0.0649646	-3.76543	0.00016626	0.00132786
NHEJ1	489.305	435.395	468.279	334.052	346.78	332.678	401.082	-0.460151	0.122219	-3.76497	0.000166571	0.00132963
PKD1P1	2132.05	2533.74	2744.07	1681.89	2038.98	2060.25	2198.5	-0.358547	0.095298	-3.76237	0.000168309	0.00134278
ARNT	1135.85	1225.21	1222.73	877.372	1021.02	954.642	1072.8	-0.330233	0.0877938	-3.76147	0.00016892	0.00134694
RNF167	3011.35	2828.31	2947.67	3709.45	3261.36	3436.17	3199.05	0.244563	0.0650286	3.76085	0.000169336	0.00134953
BICD2	2146.53	2289.64	2326.69	1766.37	1915.93	1952.68	2066.31	-0.263632	0.070113	-3.7601	0.000169846	0.00135288
SHF	92.068	104.448	65.6043	34.8779	46.7797	33.4486	62.8711	-1.19284	0.317271	-3.75967	0.000170136	0.00135447
NPM1	49742.6	46036.9	44824.7	43973.2	38242.4	36864	43280.6	-0.239662	0.0637504	-3.75939	0.000170331	0.0013553
ITPR2	622.752	565.662	594.964	689.806	842.034	844.352	693.262	0.411681	0.109513	3.7592	0.000170455	0.00135556
FBXO3	334.135	325.079	322.366	422.41	459.661	478.225	390.313	0.469389	0.12488	3.75873	0.000170775	0.00135738
CRAT	1678.95	1763.88	1899.13	2150.03	2081.7	2185.01	1959.78	0.265083	0.0705606	3.75682	0.000172085	0.00136706
ABI3BP	2322.39	2471.54	2473.74	2525.16	3301.02	3418.99	2752.14	0.346551	0.0922889	3.75507	0.000173293	0.00137593
PTPN3	302.066	346.204	311.055	210.042	205.424	234.14	268.155	-0.561392	0.149539	-3.75414	0.000173937	0.00138031
STAM	1502.05	1547.94	1495.33	1677.24	1974.92	1933.69	1688.53	0.296346	0.0789629	3.75297	0.000174751	0.00138603
LRRC41	3980.65	4255.37	4474.67	3620.32	3626.44	3640.48	3932.99	-0.223147	0.0594628	-3.75272	0.000174927	0.00138669
SMIM14	22.7584	30.5129	20.36	55.0295	67.1187	69.6093	44.2314	1.38168	0.368196	3.75258	0.000175026	0.00138673
MCFD2	2859.28	3044.25	2998.57	3231.24	3683.39	3699.24	3252.66	0.253287	0.0675169	3.75147	0.000175801	0.00139214
F8A1	486.202	535.149	494.295	757.237	679.322	603.883	592.681	0.430709	0.114892	3.74883	0.000177663	0.00140614
CDC23	1489.64	1542.07	1355.07	1097.49	1262.03	1164.37	1318.45	-0.317299	0.0846579	-3.74802	0.000178238	0.00140994
CHTF18	2361.7	2255.61	2521.24	2084.15	1911.87	1956.29	2181.81	-0.261532	0.0698712	-3.74305	0.000181797	0.00143733
GAS2L3	583.442	541.017	572.341	708.408	752.543	735.87	648.937	0.371324	0.0992283	3.74212	0.000182478	0.00144195
ADD1	4446.16	4684.9	4819.66	5465.75	5300.34	5289.4	5001.03	0.203112	0.0542882	3.74137	0.000183018	0.00144546
PMM1	484.133	448.305	541.801	816.142	611.187	631.004	588.762	0.483565	0.129278	3.74051	0.00018365	0.00144968
FAM114A1	557.58	559.794	596.095	723.909	761.695	727.733	654.468	0.368881	0.0986274	3.74015	0.000183911	0.00145097
DUSP2	203.791	204.202	182.109	133.311	92.5424	122.946	156.483	-0.753061	0.201547	-3.7364	0.000186675	0.001472
DANCR	2386.53	2331.89	2334.61	2836.73	2876.95	2612.61	2563.22	0.239239	0.064064	3.73437	0.000188185	0.00148312
NMRAL1	1797.91	1645.35	1756.61	2301.16	2042.03	1991.55	1922.44	0.285294	0.0764708	3.73076	0.000190905	0.00150377
SFXN5	171.722	207.722	204.731	105.409	110.848	133.794	155.704	-0.738589	0.198091	-3.72854	0.000192594	0.00151627
ZNF587B	245.17	199.507	251.106	145.712	135.254	156.395	188.857	-0.669787	0.179726	-3.72672	0.000193987	0.00152643
LAMC1	6323.73	6427.65	6700.69	4992.96	5798.65	5732.37	5996.01	-0.235858	0.063348	-3.7232	0.000196711	0.00154705
KLHL2	288.618	335.642	298.613	413.884	434.237	439.352	368.391	0.480947	0.129236	3.72147	0.000198065	0.00155688
RASSF2	103.447	102.101	92.751	49.6041	56.9492	38.8727	73.9542	-1.03935	0.279334	-3.72083	0.00019857	0.00156003
MEF2A	573.098	555.1	592.701	658.029	843.051	803.671	670.942	0.41922	0.112725	3.71895	0.000200051	0.00157084
MOB1A	1415.16	1363.69	1413.89	944.802	1207.12	1147.2	1248.64	-0.347964	0.0935955	-3.71775	0.000201008	0.00157752
CBLL1	1079.99	1076.17	1028.18	778.164	928.475	800.959	948.655	-0.34672	0.0933316	-3.71493	0.000203262	0.00159419
XPOT	4805.12	4706.02	4661.3	3823.39	4243.73	4144.92	4397.41	-0.215481	0.0580058	-3.71482	0.000203346	0.00159419
SLC28A3	40.3444	24.645	27.1466	75.1811	72.2034	74.1294	52.275	1.2596	0.339224	3.71317	0.000204683	0.00160329
SUV420H2	527.581	531.628	535.015	427.06	358.983	388.727	461.499	-0.437851	0.11792	-3.71312	0.000204721	0.00160329
CCDC80	706.544	705.317	757.843	596.024	550.17	509.865	637.627	-0.388443	0.10462	-3.71289	0.000204904	0.00160388
AJAP1	586.546	765.169	651.519	461.163	490.17	520.714	579.213	-0.443979	0.119599	-3.71224	0.000205435	0.0016072
DNAJC2	1451.36	1471.66	1340.36	1212.97	1174.58	1001.65	1275.43	-0.330697	0.0891025	-3.71142	0.000206096	0.00161152
LINC00641	68.2752	64.5465	101.8	145.712	120	189.844	115.029	0.95919	0.258562	3.70971	0.000207498	0.00162164
CHP1	1856.88	1835.47	1921.75	2087.25	2275.93	2379.37	2059.44	0.263588	0.0710671	3.709	0.000208082	0.00162535
PDE7B	72.4131	102.101	67.8666	37.9781	28.4746	37.9687	57.8003	-1.20775	0.325696	-3.70821	0.000208732	0.00162957
UBXN6	2150.67	2363.57	2353.84	3176.98	2515.93	2783.47	2557.41	0.30486	0.082219	3.7079	0.000208985	0.00163069
PPAT	976.542	904.824	872.085	593.699	746.441	750.334	807.321	-0.400081	0.107926	-3.707	0.000209728	0.00163564
VPS29	1053.09	952.941	893.576	1265.68	1270.17	1130.02	1094.25	0.337569	0.0911259	3.70443	0.000211871	0.00165148
PLS3	2599.63	2516.14	2658.11	2964.62	2958.31	3212.88	2818.28	0.232783	0.0628476	3.70394	0.00021228	0.00165381
USP22	39467.2	41353.2	42458.5	33779.6	36115.9	37889.1	38510.6	-0.193805	0.0523391	-3.70287	0.000213177	0.00165993
CETN2	1547.57	1371.91	1485.15	1995.01	1748.14	1701.36	1641.52	0.306206	0.0827064	3.70233	0.000213631	0.0016626
IPO7	7962.33	7343.04	7406.5	5683.54	6830.85	6587.57	6968.97	-0.250354	0.0676269	-3.70199	0.000213913	0.00166393
CCDC53	259.653	232.367	204.731	354.204	326.441	339.91	286.218	0.550175	0.148637	3.70146	0.000214366	0.00166658
ADAR	6278.21	6523.89	6844.34	5157.27	5796.61	5830	6071.72	-0.227536	0.0614968	-3.69997	0.000215623	0.00167413
IMMT	3253.41	3298.91	3383.15	3026.62	2688.81	2675.89	3054.47	-0.242783	0.0656185	-3.69992	0.000215667	0.00167413
RBP7	71.3786	51.6372	90.4887	39.5282	18.3051	18.9844	48.387	-1.4598	0.394549	-3.69991	0.000215674	0.00167413
NUBP1	467.581	469.429	473.935	340.253	365.085	332.678	408.16	-0.443876	0.119998	-3.69904	0.000216419	0.00167905
TMEM107	204.825	166.647	179.846	272.047	280.678	280.245	230.715	0.593006	0.160354	3.69811	0.000217209	0.0016843
TOB2P1	56.896	42.2486	47.5066	91.4575	112.881	97.6338	74.7706	1.03622	0.280266	3.69728	0.000217924	0.00168896
ATP2B4	214.136	207.722	201.337	122.46	139.322	131.082	169.343	-0.668322	0.180791	-3.69665	0.000218463	0.00169227
RAB11FIP5	1205.16	1323.79	1392.4	1543.93	1566.1	1736.62	1461.33	0.306077	0.0828017	3.69651	0.000218581	0.0016923
SRGAP2	804.819	879.006	874.348	982.78	1128.81	1132.73	967.083	0.34214	0.0925746	3.69583	0.000219167	0.00169596
PCDH10	367.238	370.849	385.708	217.793	238.983	304.654	314.204	-0.56286	0.152416	-3.69291	0.000221698	0.00171386
EXD3	192.412	201.854	190.026	340.253	252.204	296.517	245.544	0.608955	0.164899	3.6929	0.00022171	0.00171386
INSIG1	279.307	354.419	372.135	462.713	502.373	457.432	404.73	0.501151	0.135723	3.69245	0.000222108	0.00171605
GNAQ	729.303	698.275	682.059	844.044	900	934.753	798.072	0.34345	0.0931544	3.68689	0.000227014	0.00175305
H2AFJ	574.132	437.742	489.77	749.486	605.085	710.557	594.462	0.459702	0.124722	3.68581	0.000227973	0.00175954
PPP1R3C	162.412	195.987	174.191	258.096	284.746	264.877	223.385	0.601304	0.163158	3.68541	0.000228336	0.00176144
TSC22D4	1478.26	1610.14	1758.88	2026.02	1941.36	1930.98	1790.94	0.284006	0.0770691	3.68508	0.000228634	0.00176282
CTNNBIP1	144.826	136.134	123.291	240.27	218.644	191.652	175.803	0.686817	0.186407	3.6845	0.000229156	0.00176593
MAP3K10	425.168	485.859	423.035	658.029	556.271	584.899	522.21	0.434121	0.117858	3.68341	0.000230138	0.00177227
IRAK4	126.206	136.134	123.291	185.24	252.204	197.98	170.176	0.717631	0.194833	3.68332	0.000230216	0.00177227
MAGEB17	49.6547	57.505	50.8999	15.5013	12.2034	26.2165	35.3301	-1.54778	0.420309	-3.68249	0.000230971	0.00177717
DNAJB5	298.962	400.188	381.184	523.168	480	508.961	432.077	0.488048	0.13271	3.67755	0.000235486	0.00181021
RPUSD3	1267.23	1348.43	1326.79	1636.93	1525.42	1594.69	1449.92	0.272055	0.0739779	3.67752	0.000235508	0.00181021
MYH9	32783.5	35193.1	36702.2	30047.7	30280.7	31583.6	32765.1	-0.187608	0.0510187	-3.67725	0.000235766	0.00181126
STAC2	57.9304	79.8029	104.062	29.4524	36.6102	37.0647	57.4871	-1.23143	0.334959	-3.67637	0.00023658	0.00181658
RSL1D1	6988.89	7029.7	6851.13	6504.33	5737.63	5600.38	6452.01	-0.225626	0.061375	-3.67618	0.000236751	0.00181695
GPNMB	19.655	11.7357	20.36	0.775063	3.05085	0.904017	9.41343	-3.51234	0.956147	-3.67342	0.000239321	0.00183574
COTL1	14761.9	15453.6	15396.7	14148	12878.7	12958.2	14266.2	-0.189688	0.0516734	-3.6709	0.000241698	0.00185302
P3H3	834.819	998.71	921.854	754.912	666.102	712.365	814.794	-0.366785	0.0999608	-3.66929	0.000243224	0.00186376
ATP6V0A1	1032.4	1022.18	1008.95	1209.87	1323.05	1229.46	1137.65	0.295435	0.0805275	3.66874	0.000243744	0.00186679
PI4K2B	549.305	529.281	429.822	619.276	723.051	705.133	592.645	0.438862	0.119645	3.66803	0.000244424	0.00187103
EXTL3	1233.09	1289.76	1298.51	1465.64	1567.12	1599.21	1408.89	0.277209	0.0755862	3.66746	0.000244975	0.00187429
JKAMP	1202.06	1190	1162.78	1382.71	1495.93	1435.58	1311.51	0.278405	0.0759273	3.66673	0.000245674	0.00187867
S100A13	702.407	706.49	763.499	1178.1	863.39	882.32	849.367	0.430722	0.117593	3.66283	0.000249446	0.00190654
UBA2	4181.34	4175.57	4038.06	3473.83	3593.9	3697.43	3860.02	-0.203684	0.0556268	-3.66162	0.000250624	0.00191457
ABCD3	1124.47	943.552	882.265	1292.03	1241.7	1225.85	1118.31	0.348885	0.0952996	3.66093	0.000251301	0.00191876
TMEM167B	464.478	468.255	451.313	602.999	577.627	640.044	534.119	0.396016	0.108189	3.66041	0.00025181	0.00192166
MICA	797.578	825.021	782.728	992.856	1004.75	989.898	898.805	0.312761	0.0855141	3.65742	0.000254767	0.00194321
DDX18	3097.21	3112.31	3027.98	2791	2553.56	2522.21	2850.71	-0.231013	0.063165	-3.65729	0.000254894	0.00194321
EPN1	6582.35	6940.51	7295.66	8083.14	7742.04	8033.09	7446.13	0.196936	0.0538558	3.65672	0.000255458	0.00194652
HLA-E	4841.33	4906.71	5118.27	4455.06	4132.88	4320.3	4629.09	-0.20322	0.0555776	-3.65651	0.000255674	0.00194716
MAST4	77.5854	77.4558	56.5555	119.36	141.356	132.89	100.867	0.89266	0.244211	3.65528	0.000256897	0.00195548
FOLR3	4.13789	3.52072	3.39333	24.802	31.5254	15.3683	13.7913	2.69172	0.736467	3.65491	0.000257268	0.00195731
CLSPN	3433.41	3208.55	3221.4	3032.82	2569.83	2598.14	3010.69	-0.26555	0.0726778	-3.65379	0.000258396	0.00196489
FAM109A	392.065	450.652	432.084	573.547	536.949	592.131	496.238	0.419326	0.114784	3.65319	0.000259003	0.0019685
RQCD1	2555.15	2507.92	2709.01	2298.84	2162.03	2111.78	2390.79	-0.24127	0.0660799	-3.65119	0.000261031	0.00198291
SMAD6	177.929	226.499	214.911	120.91	126.102	136.507	167.143	-0.690609	0.189176	-3.65061	0.000261616	0.00198634
ZNF783	389.996	435.395	395.888	269.722	259.322	327.254	346.263	-0.511295	0.140095	-3.64963	0.00026262	0.00199295
NDUFB7	1674.81	1695.81	1704.58	2330.62	1940.34	1950.87	1882.84	0.29511	0.080877	3.64887	0.000263399	0.00199785
IVD	1791.71	1686.42	1683.09	1457.12	1436.95	1424.73	1580	-0.257291	0.0705566	-3.64659	0.000265741	0.00201459
ZSCAN25	431.375	490.553	527.097	299.95	376.271	356.183	413.571	-0.491106	0.134715	-3.64551	0.000266863	0.00202207
MBNL2	562.753	546.885	571.21	362.73	449.492	432.12	487.532	-0.436801	0.119828	-3.64522	0.000267163	0.00202331
WDR4	765.509	821.501	789.514	669.655	572.543	594.843	702.261	-0.369009	0.101268	-3.64388	0.000268556	0.00203283
PDPR	2373.08	2550.17	2600.42	1751.64	2104.07	2225.69	2267.51	-0.307824	0.0845739	-3.63971	0.000272949	0.00206503
PLK2	12197.5	12375.3	11962.6	10077.4	10684.1	11260.4	11426.2	-0.190394	0.0523128	-3.63953	0.000273132	0.00206537
TOX4	1987.22	2088.96	2089.16	2374.79	2405.09	2447.17	2232.07	0.229417	0.063045	3.63894	0.000273758	0.00206781
NOM1	936.197	909.518	873.216	736.31	735.255	692.477	813.829	-0.329517	0.0905552	-3.63885	0.000273858	0.00206781
NSMF	3280.31	3639.25	3668.19	2986.32	3007.12	3050.15	3271.89	-0.227086	0.0624081	-3.63873	0.000273982	0.00206781
GDNF	51.7236	76.2822	88.2265	158.113	128.136	124.754	104.539	0.932704	0.256328	3.63871	0.000274008	0.00206781
DUSP16	443.789	464.735	530.49	592.923	676.272	650.892	559.85	0.415363	0.114228	3.63625	0.000276631	0.00208655
RBM19	1869.29	2096	2118.57	1684.21	1745.09	1618.19	1855.22	-0.269169	0.0740383	-3.63554	0.000277401	0.0020913
FBL	9391.97	9173.81	9159.72	8738.84	7307.8	7531.36	8550.59	-0.233344	0.0641927	-3.63505	0.000277925	0.00209376
LOC284080	5.17236	3.52072	14.7044	28.6773	44.7458	31.6406	21.4102	2.16515	0.595643	3.63497	0.000278009	0.00209376
AGTRAP	502.753	632.555	646.995	811.491	766.78	775.646	689.37	0.403379	0.111039	3.63277	0.0002804	0.0021107
LAMA1	284.48	342.683	344.988	202.292	221.695	236.852	272.165	-0.557064	0.153426	-3.63084	0.000282498	0.0021245
TPM1	9828.52	9304.08	9564.66	11705	10771.5	10447.7	10270.3	0.198369	0.0546357	3.63076	0.000282586	0.0021245
FAHD2A	966.197	1031.57	1039.49	1280.4	1227.46	1210.48	1125.93	0.29287	0.0806649	3.6307	0.000282659	0.0021245
PPP3CC	528.615	589.133	524.835	727.009	662.034	752.142	630.628	0.38404	0.105799	3.62991	0.000283522	0.00212991
VAMP3	1685.16	1704.03	1629.93	2116.7	2021.7	1874.93	1838.74	0.261158	0.0719956	3.62743	0.000286262	0.00214941
SNX4	922.749	909.518	857.381	730.885	724.068	682.533	804.522	-0.33152	0.0914068	-3.62687	0.000286879	0.00215296
KIF14	1087.23	1153.62	1063.24	716.159	906.102	927.521	975.646	-0.375741	0.103628	-3.62586	0.000288005	0.00216033
DIAPH1	4442.02	4916.09	4884.13	4103.96	4106.44	4103.33	4426	-0.209587	0.0578111	-3.62537	0.000288546	0.0021633
UBE2O	1486.54	1569.07	1617.49	1250.95	1249.83	1354.22	1421.35	-0.27734	0.0765332	-3.62378	0.000290327	0.00217556
TOPORS	945.508	975.238	949.001	789.015	756.611	761.182	862.759	-0.314245	0.0867748	-3.62138	0.000293036	0.00219475
SEH1L	1911.7	1822.56	1781.5	1591.21	1553.9	1459.99	1686.81	-0.260335	0.0718921	-3.62119	0.000293249	0.00219525
DNM1L	1772.05	1746.28	1744.17	1425.34	1524.41	1469.93	1613.7	-0.252656	0.0697853	-3.62047	0.000294067	0.00220027
CREB3	1481.36	1384.82	1395.79	1902.78	1658.64	1647.12	1578.42	0.290067	0.0801469	3.6192	0.000295519	0.00221003
RGS7	49.6547	42.2486	39.5888	93.7827	80.339	99.4418	67.5093	1.05625	0.291952	3.61787	0.000297041	0.00221813
EXT2	2349.29	2228.61	2299.55	2569.34	2731.53	2766.29	2490.77	0.229453	0.0634224	3.61786	0.000297046	0.00221813
CCND1	16619.8	16838.4	16628.4	14323.9	15011.2	15318.6	15790.1	-0.165757	0.0458163	-3.61786	0.000297048	0.00221813
[truncated: 24,365 more rows]
