# Supplementary material for: Elevated histone demethylase KDM5C increases recurrent miscarriage risk by preventing trophoblast proliferation and invasion
Source: Cell Death Discov. 2022 Dec 22;8:495. doi: 10.1038/s41420-022-01284-y (PMC9780362; doi:10.1038/s41420-022-01284-y)
Supplement: Supplementary file 4 — Supplementary Table 2 [file 41420_2022_1284_MOESM4_ESM.xls]

## Sheet: Treat_vs_control_diff kd
gene_id	NC shRNA-1	NC shRNA-2	NC shRNA-3	KDM5C shRNA-1	KDM5C shRNA-2	KDM5C shRNA-3	baseMean	log2FoldChange	lfcSE	stat	pvalue	padj
KDM5C	4409.96	4725.91	4749.84	1101.11	1042.69	1112.72	2857.04	-2.02108	0.0571596	-35.3585	7.42152e-274	9.97377e-270
EI24	3589.48	3318.28	3153.99	944.477	971.685	915.425	2148.89	-1.75215	0.0634108	-27.6317	4.6284e-168	3.11006e-164
ABI3BP	3077.62	3156.6	3119.34	1102.98	1206.1	1210.9	2145.59	-1.36007	0.0584345	-23.2752	7.90514e-120	3.54124e-116
ASPH	5993.93	5957.06	5452.99	2714.32	2893.66	2905.23	4319.53	-1.00013	0.0543467	-18.4027	1.24933e-75	4.19744e-72
SNAPC1	9015.63	8793.45	9128.74	15672.5	17340.5	16944.2	12815.9	0.869961	0.0480282	18.1135	2.49177e-73	6.69738e-70
TIMP3	5260.55	5041.89	4162.86	1710.75	1904.46	1945.86	3337.73	-1.29933	0.0737484	-17.6184	1.78001e-69	3.98693e-66
ALDH1A3	3120.63	3161.88	3078.58	1576.63	1638.93	1523.21	2349.98	-0.951463	0.0551154	-17.2631	8.91517e-67	1.71158e-63
IPO5	12208.3	12175.1	11469.5	5983.87	6794.99	6609.01	9206.81	-0.861146	0.0531427	-16.2044	4.69383e-59	7.88505e-56
NEK7	13333.1	13263.6	11915.9	6540.99	7214.2	7087.76	9892.59	-0.858315	0.0547727	-15.6705	2.40766e-55	3.59517e-52
CD59	11167.4	10923.9	9497.64	5151.01	5615.15	5533.69	7981.46	-0.919176	0.059691	-15.3989	1.6645e-53	2.23693e-50
HIF1A	10846.9	10909.1	10629.8	6588.83	6893.23	6789.48	8776.23	-0.663101	0.043127	-15.3755	2.3881e-53	2.91761e-50
DKK1	10375.9	10343.7	9226.57	4848.06	5549.01	5426.16	7628.25	-0.886538	0.0594486	-14.9127	2.72606e-50	3.05296e-47
ERGIC1	3307.74	3463.06	3389.39	1908.65	1860.69	1997.29	2654.47	-0.792342	0.0541106	-14.643	1.49304e-48	1.54346e-45
SNRPC	4233.6	4096.07	3957.01	2198.46	2344.11	2404.98	3205.71	-0.797098	0.0546359	-14.5893	3.28693e-48	3.15522e-45
TGM2	7490.8	7514.75	6649.37	3243.3	3769.05	3871.15	5423.07	-0.948357	0.0651829	-14.5492	5.91209e-48	5.29684e-45
PPME1	13009.4	12628.5	12453.9	20085.4	23400.2	23751.5	17554.8	0.792016	0.0571878	13.8494	1.28279e-43	1.07746e-40
CDKN1A	2181.86	2314.34	2377.47	1261.49	1081.6	1065.97	1713.79	-0.960164	0.0694821	-13.8189	1.96112e-43	1.55033e-40
SDC1	5193.88	5417.04	5404.07	3127	3300.23	3370.9	4302.19	-0.690598	0.0501564	-13.7689	3.92282e-43	2.92882e-40
AJUBA	2899.11	2904.03	2984.83	4650.16	4677.51	4872.6	3831.37	0.67516	0.0490817	13.7558	4.69897e-43	3.32366e-40
HS2ST1	1830.22	1729.95	1708.96	935.098	940.56	953.762	1349.76	-0.85887	0.0636644	-13.4906	1.777e-41	1.19405e-38
RAB2A	3630.34	3512.73	3446.46	2137.5	2199.18	2158.12	2847.39	-0.685722	0.0518607	-13.2224	6.51753e-40	4.17091e-37
MATN2	2789.43	2782.5	2742.29	4331.27	4350.7	4327.46	3553.94	0.630729	0.0479506	13.1537	1.6201e-39	9.89658e-37
MGAT5	2741.04	2762.42	2581.28	1460.33	1596.13	1582.12	2120.55	-0.772053	0.0594656	-12.9832	1.52409e-38	8.9053e-36
HSPA1B	3249.67	3228.46	3062.27	4968.12	5578.19	5638.42	4287.52	0.736796	0.0571351	12.8957	4.76101e-38	2.66597e-35
SRPK1	5974.58	5860.89	5505.98	3215.16	3614.4	3543.88	4619.15	-0.717391	0.0558849	-12.8369	1.01819e-37	5.37931e-35
CNN2	6576.76	6686.23	6206.07	9962.49	11289.6	11501.3	8703.74	0.725674	0.0565376	12.8352	1.04072e-37	5.37931e-35
S100A16	3949.71	3996.73	3994.71	2445.13	2444.29	2600.4	3238.5	-0.654812	0.0511	-12.8143	1.36321e-37	6.78525e-35
EFEMP1	351.635	386.781	417.815	843.182	923.052	882.698	634.194	1.09882	0.0858537	12.7988	1.66569e-37	7.99472e-35
TMSB4X	5059.46	5005.96	5004.6	7562.38	7342.6	7427.19	6233.7	0.556378	0.0437863	12.7067	5.42966e-37	2.51618e-34
COL12A1	564.552	589.682	579.845	1133	1139.96	1128.62	855.942	0.917682	0.0725015	12.6574	1.01794e-36	4.56001e-34
GNB4	2901.26	2840.62	2615.93	1525.04	1680.75	1597.08	2193.45	-0.767901	0.0613238	-12.5221	5.65451e-36	2.45132e-33
SFRP1	2821.69	2948.41	2943.04	1699.5	1727.44	1841.14	2330.2	-0.702002	0.0564243	-12.4415	1.55623e-35	6.5357e-33
POLR1B	2010.88	1889.52	1659.03	837.555	928.888	973.399	1383.21	-0.956105	0.0768717	-12.4377	1.63175e-35	6.64516e-33
PRR11	3257.2	3093.19	3157.05	1967.74	2020.21	1913.13	2568.09	-0.66758	0.0538182	-12.4044	2.47495e-35	9.78262e-33
RAPGEF2	888.229	877.126	870.277	1555.06	1568.9	1551.27	1218.48	0.791412	0.0640831	12.3498	4.88514e-35	1.87576e-32
IL7R	2201.22	2056.49	1782.34	3515.29	4136.71	4078.74	2961.8	0.90339	0.0732375	12.3351	5.8634e-35	2.18884e-32
TFPI2	4278.77	4189.07	3398.56	1952.73	2153.46	2048.72	3003.55	-0.893799	0.0727631	-12.2837	1.10833e-34	4.02562e-32
ITGA6	3307.74	3208.38	2618.98	1452.82	1625.31	1569.03	2297.04	-0.916163	0.0752259	-12.1788	4.03088e-34	1.42555e-31
LMO4	1609.78	1659.14	1471.52	2606.46	2664.11	2715.42	2121.07	0.724687	0.0598855	12.1012	1.0406e-33	3.55072e-31
KRT18	18722.7	17824.7	17906.9	11420	12363.5	12488.7	15121.1	-0.572736	0.0473338	-12.0999	1.05684e-33	3.55072e-31
SERPINB2	170.979	151.119	102.925	11.2549	9.72658	11.2207	76.2042	-1.89303	0.156603	-12.0881	1.22116e-33	4.00272e-31
KRT8	46120.2	45759.5	46614.9	33130.8	33220.2	33983.9	39804.9	-0.458186	0.0380116	-12.0539	1.85086e-33	5.92232e-31
GRPR	1090.39	1088.48	822.381	288.877	387.118	403.946	680.199	-1.27884	0.107024	-11.9491	6.55952e-33	2.05008e-30
PANK3	1568.92	1530.21	1474.58	830.989	887.064	861.191	1192.16	-0.788267	0.0663136	-11.887	1.38366e-32	4.22612e-30
RHOC	7290.79	7525.32	7205.77	4819.93	4938.18	5135.36	6152.56	-0.551538	0.0468625	-11.7693	5.62073e-32	1.6786e-29
PLCB4	1089.32	1022.96	1063.9	1732.32	1981.3	1983.26	1478.84	0.800864	0.0687361	11.6513	2.26051e-31	6.60414e-29
SGTA	4737.94	5000.67	4646.91	2808.11	3023.99	3198.84	3902.74	-0.649168	0.0568393	-11.4211	3.27999e-30	9.37867e-28
ATP9A	1836.68	1854.65	1910.74	1169.58	1018.37	1022.02	1468.67	-0.765047	0.0673168	-11.3649	6.2557e-30	1.75147e-27
OLR1	1609.78	1492.17	1414.46	2398.24	2693.29	2594.79	2033.79	0.733475	0.064919	11.2983	1.33782e-29	3.66917e-27
MTFR1	1691.51	1666.54	1659.03	1017.63	1014.48	1003.32	1342.09	-0.695999	0.0618512	-11.2528	2.24356e-29	6.03024e-27
KLF2	3360.43	3632.15	3636.01	1933.04	2123.31	2295.57	2830.08	-0.711323	0.063646	-11.1762	5.33067e-29	1.40469e-26
FSTL1	29937.4	29710.3	33044	44241.3	46694.4	45343.9	38161.9	0.542545	0.0486259	11.1575	6.579e-29	1.70029e-26
RNF145	2588.34	2603.9	2417.21	1628.21	1609.75	1593.34	2073.46	-0.633006	0.0572022	-11.0661	1.83146e-28	4.64397e-26
NTN4	1264.6	1354.79	1351.27	745.639	783.962	730.283	1038.42	-0.771663	0.0698194	-11.0523	2.13751e-28	5.31962e-26
B4GALT6	495.731	451.244	446.348	185.706	177.024	125.298	313.559	-1.27227	0.115357	-11.0289	2.77096e-28	6.77071e-26
SIPA1L3	2817.38	3046.69	2835.02	1795.16	1868.48	1891.63	2375.73	-0.625462	0.0567279	-11.0256	2.87458e-28	6.89847e-26
ID3	3848.63	3749.45	4031.4	5814.11	5550.96	6028.34	4837.15	0.564924	0.0514325	10.9838	4.57373e-28	1.07836e-25
NDRG1	1244.17	1326.26	1360.44	770.963	655.571	713.452	1011.81	-0.824374	0.075097	-10.9775	4.90553e-28	1.13665e-25
CLCN5	707.572	750.312	744.933	378.916	352.102	362.804	549.44	-0.929982	0.0852526	-10.9086	1.04913e-27	2.38971e-25
PHLDA1	3208.81	3265.44	2741.27	1764.21	1831.51	1868.25	2446.58	-0.719312	0.0661338	-10.8766	1.48993e-27	3.33719e-25
NAV1	1311.91	1363.24	1434.84	795.349	810.224	786.386	1083.66	-0.742633	0.0685433	-10.8345	2.36244e-27	5.20473e-25
AHNAK2	796.825	768.278	869.258	432.377	384.2	366.544	602.914	-0.952635	0.0880789	-10.8157	2.90047e-27	6.28699e-25
RPS29	13715.9	12800.8	12328.6	8504.98	9127.42	8770.87	10874.8	-0.542523	0.0503074	-10.7841	4.09011e-27	8.72492e-25
CCDC117	1028.02	1031.42	1112.81	1693.87	1799.42	1741.08	1401.1	0.6908	0.0643471	10.7355	6.93251e-27	1.45572e-24
TIMP1	2445.32	2370.35	2382.56	1546.62	1570.84	1596.15	1985.31	-0.591165	0.0556964	-10.6141	2.56344e-26	5.30001e-24
RGMB	3903.48	3956.58	3149.91	1717.32	2033.83	2107.63	2811.46	-0.847595	0.0799029	-10.6078	2.74096e-26	5.58118e-24
PEG10	1492.57	1493.23	1455.22	2231.29	2312.01	2253.5	1872.97	0.593522	0.0567549	10.4576	1.35169e-25	2.71126e-23
CPD	3052.88	3229.51	3048.01	2074.66	2143.74	2044.98	2598.96	-0.557707	0.0540943	-10.3099	6.35538e-25	1.25603e-22
FAM96A	1197.93	1179.36	1204.53	737.198	683.779	682.595	947.565	-0.727122	0.0707598	-10.2759	9.04751e-25	1.76217e-22
ANPEP	339.807	340.282	281.261	116.301	111.856	108.467	216.329	-1.24117	0.120827	-10.2723	9.39016e-25	1.80278e-22
VTA1	2979.76	2802.58	2730.06	1845.81	1909.33	1867.32	2355.81	-0.57862	0.056337	-10.2707	9.55234e-25	1.80808e-22
NRIP1	3326.02	3090.02	2897.19	1703.25	2021.18	1897.24	2489.15	-0.693149	0.0677502	-10.2309	1.44101e-24	2.68969e-22
SLCO4A1	3343.22	3595.16	3053.1	1974.3	2111.64	2150.64	2704.68	-0.651017	0.0636826	-10.2228	1.56688e-24	2.88456e-22
CEP170	5808.97	5795.37	4914.93	3319.27	3577.44	3499	4485.83	-0.640657	0.062707	-10.2167	1.66974e-24	3.02208e-22
COLGALT1	11056.6	11213.5	10469.8	7609.27	7770.56	8035.91	9359.28	-0.472915	0.0462929	-10.2157	1.68655e-24	3.02208e-22
CLIC1	13109.4	12868.4	12458	8893.27	9333.63	9505.83	11028.1	-0.461008	0.0451952	-10.2004	1.97489e-24	3.49217e-22
CLDN11	3205.58	3134.4	3037.82	4343.47	4744.63	4688.4	3859.05	0.538918	0.0529344	10.1809	2.41401e-24	4.17008e-22
CXCL8	221.52	189.163	145.726	30.9511	47.6602	28.0518	110.512	-1.52804	0.150093	-10.1806	2.42032e-24	4.17008e-22
LARP6	1494.72	1457.3	1518.4	955.732	889.982	907.009	1203.86	-0.667889	0.0656301	-10.1766	2.52276e-24	4.29157e-22
H2AFX	4361.57	4575.85	4577.62	3116.68	2976.33	3218.48	3804.42	-0.52276	0.0515183	-10.1471	3.41492e-24	5.73664e-22
C2CD3	2449.62	2385.15	2507.91	3495.6	3857.56	3604.66	3050.08	0.559214	0.055205	10.1298	4.07603e-24	6.76269e-22
C9orf69	1028.02	1053.61	1063.9	619.959	569.005	618.075	825.428	-0.752433	0.0743501	-10.1201	4.49792e-24	7.37165e-22
GPRC5A	5192.8	5606.21	5770.94	2993.81	3673.73	3506.48	4457.33	-0.671343	0.0663649	-10.1159	4.69558e-24	7.58386e-22
ELK3	3178.7	3162.94	2505.87	1512.85	1743.98	1661.6	2294.32	-0.791422	0.0782424	-10.115	4.74027e-24	7.58386e-22
SEMA3F	1632.36	1679.22	1824.12	1074.85	987.248	1066.9	1377.45	-0.680621	0.0675369	-10.0778	6.92794e-24	1.09535e-21
CLIC4	16992.5	16828.1	15538.6	10083.5	11747.8	11037.5	13704.7	-0.567357	0.0563389	-10.0704	7.46489e-24	1.16652e-21
PROSER2	1351.7	1385.44	1205.55	602.139	761.591	731.218	1006.27	-0.842683	0.0839218	-10.0413	1.00349e-23	1.5501e-21
DOCK4	534.443	559.036	443.291	193.21	240.247	214.129	364.059	-1.07698	0.108216	-9.95213	2.46852e-23	3.76982e-21
CD9	1069.96	1063.12	872.315	522.417	542.743	447.894	753.075	-0.899987	0.0908292	-9.90857	3.82076e-23	5.76934e-21
ADGRG1	241.951	270.535	237.441	74.095	77.8126	89.7659	165.267	-1.27989	0.129357	-9.89426	4.40881e-23	6.58333e-21
DYNC1H1	10859.8	10758	10641	8144.82	8033.18	8020.95	9409.64	-0.40755	0.0412221	-9.88669	4.75507e-23	7.02234e-21
IL11	2815.23	2769.81	2433.51	1596.32	1769.26	1653.19	2172.89	-0.645202	0.065858	-9.79685	1.16148e-22	1.69664e-20
MORC3	1021.57	989.144	911.04	471.769	567.06	543.27	750.642	-0.818036	0.0835901	-9.78628	1.28956e-22	1.86348e-20
SERPINE2	7548.87	7249.5	6286.58	4023.64	4557.88	4638.84	5717.55	-0.642133	0.0665019	-9.65587	4.64202e-22	6.6366e-20
HK2	3737.87	3824.48	3317.04	1978.05	2369.39	2318.02	2924.14	-0.670672	0.0696268	-9.63239	5.83567e-22	8.25533e-20
LPAR1	1423.75	1408.68	1193.32	662.165	810.224	742.439	1040.1	-0.797211	0.0833596	-9.56351	1.13824e-21	1.59341e-19
PMM1	610.792	537.9	590.036	304.821	255.809	287.999	431.226	-0.925347	0.0968903	-9.55047	1.29113e-21	1.78881e-19
CD68	1660.32	1757.42	1850.61	1155.51	1111.75	1094.96	1438.43	-0.6196	0.0648972	-9.5474	1.32986e-21	1.82367e-19
TFPI	1388.26	1326.26	1540.82	890.078	705.177	776.101	1104.45	-0.781965	0.0821433	-9.51952	1.73974e-21	2.36165e-19
GFRA1	858.119	955.327	956.897	1409.68	1594.19	1592.41	1227.77	0.689248	0.0725531	9.49991	2.10072e-21	2.82316e-19
RASA2	850.592	904.602	819.324	461.452	500.919	391.791	654.78	-0.846455	0.0891513	-9.49459	2.21082e-21	2.9417e-19
APPL2	1243.09	1183.59	1155.61	739.074	722.685	743.374	964.571	-0.663352	0.0701513	-9.45602	3.19886e-21	4.21465e-19
KRT80	793.599	789.413	846.839	1238.98	1383.12	1425.03	1079.5	0.693622	0.0733902	9.45116	3.35092e-21	4.37214e-19
AHNAK	8498.39	8071.67	7596.07	5857.26	5670.6	5398.11	6848.68	-0.498874	0.0528816	-9.43379	3.95526e-21	5.11103e-19
OTUD6B	1664.62	1670.77	1438.91	891.954	972.658	998.645	1272.93	-0.694829	0.0736978	-9.42808	4.17665e-21	5.34572e-19
MSN	32196.7	32029.9	27330.2	18556.6	20746.8	20924.8	25297.5	-0.580309	0.0616253	-9.41673	4.65364e-21	5.90003e-19
ACTC1	73.123	67.6338	76.4295	188.52	259.7	284.259	158.277	1.2881	0.13853	9.29837	1.4261e-20	1.79116e-18
TUFT1	768.866	757.71	625.703	1171.45	1291.69	1324.98	990.067	0.757616	0.0815952	9.28505	1.61627e-20	2.0112e-18
SKP2	4286.3	4273.61	4453.29	5751.27	6190.97	6009.64	5160.85	0.452702	0.0487937	9.27789	1.72872e-20	2.1314e-18
AASS	998.989	999.712	1137.27	1694.81	1606.83	1657.86	1349.25	0.628564	0.0681649	9.22123	2.93709e-20	3.58833e-18
ZBTB18	1152.76	1149.77	1043.52	1722.94	1823.73	1670.02	1427.12	0.611184	0.0664428	9.19864	3.62512e-20	4.38901e-18
EGR1	8002.66	8078.01	9558.78	5910.72	5381.72	5540.24	7078.69	-0.581774	0.0632898	-9.19222	3.84805e-20	4.61731e-18
VIM	45113.6	43342.7	38966.8	27020.3	30619.3	29630.2	35782.2	-0.527321	0.0575635	-9.16069	5.1567e-20	6.13282e-18
DCBLD2	10514.7	10398.7	9311.15	6487.53	7247.27	7089.63	8508.16	-0.519431	0.0568529	-9.13639	6.4572e-20	7.61213e-18
CSTF1	2471.13	2460.18	2485.49	1699.5	1744.95	1753.24	2102.41	-0.497282	0.0544362	-9.13514	6.53204e-20	7.63339e-18
DIRAS3	604.34	581.228	543.159	276.684	322.922	286.129	435.744	-0.867225	0.0952981	-9.10012	9.02298e-20	1.04534e-17
TRIM16L	286.04	228.264	222.155	543.989	490.22	518.024	381.448	0.944085	0.103763	9.09845	9.1629e-20	1.05248e-17
G0S2	601.114	612.931	442.272	191.334	262.618	236.57	391.14	-1.05665	0.116491	-9.07068	1.18282e-19	1.34711e-17
ZNF22	1129.1	1051.49	973.202	645.283	613.747	620.881	838.952	-0.698094	0.0774147	-9.01759	1.92277e-19	2.17144e-17
THBS2	2115.19	2349.22	2305.11	1489.4	1486.22	1569.97	1885.85	-0.552099	0.0613887	-8.9935	2.39488e-19	2.68206e-17
TMEM2	654.881	650.975	612.455	993.248	1085.49	1078.13	845.862	0.675523	0.0752039	8.98255	2.64564e-19	2.93841e-17
TNFSF4	240.876	214.526	172.221	62.8401	66.1407	67.3244	137.321	-1.2331	0.138501	-8.90319	5.42635e-19	5.97744e-17
SCML2	375.293	348.737	393.357	653.724	730.466	658.283	526.643	0.792921	0.0895295	8.85654	8.25384e-19	8.95497e-17
ETV5	1882.92	1880.01	1892.39	1219.28	1322.81	1296.93	1582.39	-0.537593	0.0607009	-8.85642	8.26264e-19	8.95497e-17
DLGAP4	2637.8	2853.3	2563.95	1692.93	1827.62	1892.56	2244.7	-0.550273	0.0621697	-8.85114	8.66317e-19	9.31394e-17
PLAT	535.518	584.398	512.587	239.167	245.11	308.57	404.225	-0.913981	0.103429	-8.83682	9.84851e-19	1.05043e-16
POLR3G	6298.25	5960.23	5319.49	3178.58	3940.24	3866.48	4760.54	-0.640421	0.0724863	-8.83506	1.00046e-18	1.05868e-16
TMSB10	35841	33151.1	33170.4	26119	25498.2	25916.2	29949.3	-0.390027	0.0441727	-8.82959	1.05062e-18	1.10307e-16
TXNRD2	1269.97	1159.29	1248.35	1751.08	1918.08	2008.51	1559.21	0.596383	0.0676257	8.81889	1.15599e-18	1.20429e-16
AKAP12	1613.01	1623.21	1299.3	878.823	915.271	902.334	1205.32	-0.699036	0.0794516	-8.79826	1.38954e-18	1.43646e-16
LATS2	1649.57	1698.24	1683.49	2315.7	2415.11	2414.33	2029.41	0.489608	0.0558767	8.7623	1.91306e-18	1.96257e-16
FLNB	11884.6	12220.6	11580.6	8745.08	9140.07	9209.42	10463.4	-0.389292	0.0445176	-8.74469	2.23635e-18	2.27684e-16
MPP5	3179.77	3136.52	3089.79	4145.57	4283.59	4275.1	3685.06	0.423256	0.048442	8.73739	2.38562e-18	2.41055e-16
ESM1	515.087	488.231	298.585	122.866	169.242	157.09	291.85	-1.17001	0.134115	-8.72391	2.68748e-18	2.6953e-16
MYLK	2600.17	2553.18	2755.54	3842.62	3720.42	3550.43	3170.39	0.475494	0.0546093	8.70719	3.11494e-18	3.10087e-16
BTF3L4	2152.83	2203.38	2119.64	1429.38	1559.17	1486.75	1825.19	-0.513804	0.0592094	-8.67775	4.03686e-18	3.98907e-16
CDK17	2197.99	2057.55	1702.85	1113.3	1278.07	1148.26	1583	-0.698414	0.0807911	-8.6447	5.39492e-18	5.29214e-16
POFUT1	3406.67	3483.14	3231.44	2341.03	2457.91	2460.15	2896.72	-0.465078	0.0539229	-8.62486	6.41717e-18	6.2493e-16
CPEB4	400.026	342.396	338.328	170.7	167.297	133.714	258.743	-1.0008	0.116558	-8.58627	8.9836e-18	8.68566e-16
CREB3L2	2097.98	2057.55	2275.56	1469.71	1493.03	1456.83	1808.44	-0.520691	0.0606832	-8.58049	9.44711e-18	9.06855e-16
MAP3K7CL	720.476	647.805	506.473	241.981	308.333	309.505	455.762	-0.958744	0.111846	-8.572	1.01703e-17	9.69353e-16
MLLT1	6370.3	7015.95	6670.77	4961.55	4775.75	5023.15	5802.91	-0.430848	0.0503066	-8.56444	1.08599e-17	1.02779e-15
HES1	262.382	263.138	265.975	601.201	475.63	503.998	395.387	0.878284	0.102646	8.55644	1.16405e-17	1.09396e-15
ITGA3	16968.8	17808.8	16112.4	12196.6	12807	12980.5	14812.4	-0.411837	0.0483873	-8.51126	1.72058e-17	1.60575e-15
CCT2	14137.5	13585.9	12419.3	8820.12	9897.77	9718.09	11429.8	-0.480913	0.0565907	-8.49809	1.92734e-17	1.78631e-15
LOX	1699.03	1589.39	1432.8	866.63	1033.94	995.84	1269.61	-0.659235	0.0777391	-8.4801	2.25009e-17	2.07117e-15
HMGA1	59852.2	60304	55637.6	40065.7	43221	45442.1	50753.8	-0.437245	0.0515675	-8.47909	2.26958e-17	2.07489e-15
S100A6	5555.19	5164.47	5367.39	4097.73	3831.3	3946.89	4660.5	-0.426328	0.0504254	-8.45462	2.79991e-17	2.54243e-15
HIGD1A	2670.06	2682.1	2434.53	1822.36	1854.86	1775.68	2206.6	-0.495502	0.0586752	-8.44483	3.04488e-17	2.74631e-15
COPS7A	2018.41	1970.89	2040.16	1428.44	1402.57	1427.84	1714.72	-0.484251	0.0577029	-8.39213	4.77399e-17	4.27717e-15
IER2	6957.43	7276.97	7634.8	4889.33	5153.14	5586.05	6249.62	-0.469019	0.0560552	-8.36709	5.90581e-17	5.25617e-15
KLF6	5110	5016.52	4079.3	2769.65	3190.32	3096.92	3877.12	-0.612354	0.073238	-8.36116	6.2105e-17	5.49098e-15
ARHGAP18	938.77	970.122	815.248	451.135	579.704	469.401	704.063	-0.77801	0.0932246	-8.34554	7.08872e-17	6.22649e-15
MYO10	3188.38	3093.19	2323.46	1614.15	1726.47	1751.37	2282.83	-0.699031	0.083879	-8.33379	7.82923e-17	6.83227e-15
PODXL	16891.4	17228.7	12872.8	5051.59	6332	6434.16	10801.8	-1.09041	0.130964	-8.32599	8.36282e-17	7.25084e-15
MAP3K2	1477.51	1389.66	1272.81	909.774	903.599	856.516	1134.98	-0.597936	0.0718952	-8.31677	9.03898e-17	7.78685e-15
PDE4DIP	4348.66	4603.32	3749.12	2521.11	2903.38	2856.61	3497.04	-0.584706	0.0704024	-8.3052	9.96528e-17	8.53015e-15
ZNF185	4909.99	4945.72	4784.49	3237.67	3616.34	3686.95	4196.86	-0.458856	0.0555027	-8.26727	1.37064e-16	1.16582e-14
EMP1	6518.7	6300.51	4831.36	2002.44	2515.29	2437.7	4101	-1.06108	0.128688	-8.24537	1.64649e-16	1.39164e-14
GJA1	1358.15	1242.77	784.676	206.34	261.645	260.882	685.744	-1.27998	0.155666	-8.22262	1.99106e-16	1.67237e-14
MYOF	8733.89	8750.12	8486.73	6300.89	6671.46	6846.52	7631.6	-0.381158	0.0470444	-8.10209	5.40214e-16	4.50928e-14
ISYNA1	2863.62	3193.58	3397.55	4785.22	4358.48	4460.24	3843.12	0.503567	0.0622002	8.09592	5.68346e-16	4.71387e-14
ALPK2	308.622	317.033	259.86	505.534	579.704	574.128	424.147	0.805367	0.0994871	8.09519	5.71739e-16	4.71387e-14
KCNC3	161.301	147.949	137.573	303.883	320.977	338.492	235.029	0.932853	0.115268	8.09289	5.82661e-16	4.77462e-14
UBE2E2	507.559	445.96	467.748	253.236	264.563	244.986	364.009	-0.798077	0.0992706	-8.03941	9.02736e-16	7.35265e-14
CDKN1B	729.079	736.574	979.317	1579.44	1364.64	1350.23	1123.21	0.73657	0.0917141	8.03114	9.65672e-16	7.81787e-14
RNPS1	8269.35	8241.81	7855.93	6020.45	6108.29	6455.66	7158.58	-0.381708	0.0475583	-8.0261	1.00624e-15	8.09752e-14
ERCC6	543.045	690.076	649.141	338.586	349.184	348.778	486.468	-0.772014	0.0962186	-8.02355	1.02735e-15	8.2182e-14
ITGA2	607.566	619.272	443.291	206.34	301.524	247.791	404.297	-0.949013	0.118759	-7.99106	1.33783e-15	1.06385e-13
SLC20A1	5531.54	5476.22	4438.01	3157.95	3560.9	3455.99	4270.1	-0.569716	0.071331	-7.98694	1.38332e-15	1.09356e-13
PEAR1	3924.98	4203.86	3652.31	2704	2884.9	2837.91	3367.99	-0.466156	0.058569	-7.95909	1.73315e-15	1.36209e-13
CAV1	3453.98	3402.82	3021.51	1993.06	2368.42	2290.9	2755.12	-0.542312	0.068365	-7.93259	2.14621e-15	1.67691e-13
CALM2	12628.8	12157.2	10387.3	7375.73	8370.69	8342.61	9877.04	-0.521327	0.0657377	-7.9304	2.18433e-15	1.69683e-13
KDELC2	2028.09	1986.74	2170.6	2895.33	2885.88	2750.95	2452.93	0.448401	0.0566159	7.92006	2.37391e-15	1.83351e-13
TM4SF1	2119.49	1930.73	1627.44	1141.44	1241.11	1185.66	1540.98	-0.625051	0.0789521	-7.91684	2.43629e-15	1.87093e-13
PKP2	315.074	271.592	307.756	581.505	553.442	498.388	421.293	0.77497	0.0979502	7.91188	2.53523e-15	1.93585e-13
VPS37B	1190.4	1244.88	1196.38	804.728	824.814	824.724	1014.32	-0.537821	0.0680492	-7.90342	2.71349e-15	2.06026e-13
KIF13A	1194.7	1133.92	1151.54	802.852	773.263	739.633	965.985	-0.556721	0.0705469	-7.89151	2.98561e-15	2.25413e-13
GLRX	646.278	580.171	527.873	347.027	298.606	317.921	452.979	-0.770955	0.0977216	-7.8893	3.03892e-15	2.28157e-13
HMGCS1	1482.89	1480.55	1380.83	1004.5	992.111	993.035	1222.32	-0.514835	0.0652813	-7.88642	3.10989e-15	2.32188e-13
CLCN3	1232.34	1253.34	1401.21	891.016	808.279	843.425	1071.6	-0.577441	0.0733367	-7.87384	3.43917e-15	2.55354e-13
FZD6	1661.4	1570.37	1609.1	2288.5	2153.46	2287.16	1928.33	0.458593	0.0582979	7.86636	3.65098e-15	2.68775e-13
DNAJB1	7837.06	7694.4	7944.59	9658.61	10224.6	10322.1	8946.9	0.355969	0.0452538	7.86606	3.65994e-15	2.68775e-13
CHRAC1	4017.46	3892.11	3640.08	2802.48	2920.89	2800.51	3345.59	-0.424979	0.054044	-7.86357	3.73327e-15	2.71864e-13
PCGF5	1786.14	1718.32	1648.84	1107.67	1220.69	1218.38	1450.01	-0.514734	0.0654606	-7.86327	3.74246e-15	2.71864e-13
C3orf58	868.873	866.558	821.362	1191.15	1380.2	1331.53	1076.61	0.575485	0.0732384	7.85769	3.91289e-15	2.82717e-13
MEF2A	761.339	758.767	633.855	420.184	423.106	419.842	569.516	-0.701628	0.089577	-7.83268	4.77569e-15	3.43212e-13
CPA4	135.493	150.062	169.164	326.393	332.649	303.895	236.276	0.90665	0.115963	7.81845	5.34796e-15	3.81334e-13
MYL9	8259.67	8472.19	7935.42	10272.9	11420	11949.1	9718.22	0.433474	0.0554449	7.81809	5.36291e-15	3.81334e-13
KISS1	953.824	926.794	700.094	368.599	434.778	516.154	650.041	-0.8378	0.107534	-7.791	6.64809e-15	4.7023e-13
C11orf57	1303.31	1296.67	1284.02	845.996	922.08	880.828	1088.82	-0.525868	0.0675041	-7.79016	6.69241e-15	4.70887e-13
GAS5	3724.97	3688.15	3661.48	2771.53	2852.81	2821.08	3253.34	-0.381381	0.0490315	-7.77828	7.35193e-15	5.14597e-13
ANKRD52	6662.79	6893.36	7060.05	8715.07	8767.54	8773.68	7812.08	0.341925	0.0439673	7.77681	7.43744e-15	5.17885e-13
PSG4	574.23	549.525	554.369	323.579	341.403	313.245	442.725	-0.707588	0.0910767	-7.76915	7.90146e-15	5.46887e-13
FAM107B	1740.97	1681.33	1515.34	1063.59	1167.19	1099.63	1378.01	-0.539158	0.0694022	-7.76861	7.93533e-15	5.46887e-13
DNMBP	1286.1	1219.52	1073.07	738.136	809.251	708.776	972.477	-0.619902	0.0798268	-7.76559	8.12668e-15	5.57217e-13
FAM174A	407.553	395.235	330.175	190.396	197.45	154.285	279.182	-0.894458	0.11535	-7.75428	8.88474e-15	6.06101e-13
PLAC8	183.883	207.128	233.365	427.688	417.27	380.57	308.317	0.8387	0.108432	7.73478	1.03578e-14	7.03023e-13
MEST	1261.37	1286.1	1383.88	1867.38	1936.56	1797.19	1588.75	0.488955	0.0632296	7.73301	1.05034e-14	7.09325e-13
CXCL1	173.129	155.346	109.039	34.7027	37.9337	48.6232	93.1291	-1.17088	0.151458	-7.73074	1.06921e-14	7.16438e-13
LAMC1	10060.9	10218	9816.6	7576.45	8083.76	7871.34	8937.83	-0.347631	0.044969	-7.73047	1.07154e-14	7.16438e-13
CAPN1	3266.88	3352.1	3476.01	2540.8	2518.21	2544.3	2949.72	-0.397887	0.0515034	-7.72544	1.11465e-14	7.38495e-13
TIMELESS	4651.91	4752.33	5106.51	3751.64	3478.22	3560.71	4216.89	-0.414712	0.053682	-7.72534	1.11552e-14	7.38495e-13
IER3	3098.05	3131.23	2846.23	2034.33	2264.35	2208.61	2597.13	-0.461861	0.0601034	-7.68443	1.53677e-14	1.01238e-12
FAM98C	549.497	522.048	571.693	338.586	279.153	312.31	428.881	-0.736015	0.0961262	-7.65676	1.90685e-14	1.25006e-12
PKP3	703.271	813.719	779.581	1193.02	1117.58	1176.31	963.914	0.567101	0.0741574	7.64727	2.0529e-14	1.33927e-12
MOCS3	512.936	451.244	459.596	257.926	281.098	238.441	366.873	-0.771839	0.101138	-7.63152	2.31998e-14	1.5062e-12
EIF4EBP2	2519.52	2649.34	2625.1	3434.63	3532.69	3362.48	3020.63	0.395007	0.0518253	7.6219	2.49966e-14	1.61505e-12
LMNA	8444.63	8777.6	8616.15	6676.05	6571.28	6983.97	7678.28	-0.345469	0.0453777	-7.61319	2.6742e-14	1.71955e-12
CEBPD	380.669	386.781	426.986	765.336	643.9	641.452	540.854	0.704762	0.0929846	7.57933	3.47332e-14	2.22276e-12
TNFAIP3	505.409	416.37	352.595	149.128	213.012	209.454	307.661	-0.936705	0.123798	-7.5664	3.83706e-14	2.4439e-12
BCAM	1553.86	1554.52	1701.83	2408.56	2134.98	2282.48	1939.37	0.483257	0.0639434	7.55757	4.10665e-14	2.60327e-12
SEMA3D	136.568	160.63	170.183	317.952	319.032	318.856	237.203	0.868397	0.114941	7.55512	4.18466e-14	2.64027e-12
SPTLC2	3331.4	3346.82	2936.93	2161.89	2348.97	2343.26	2744.88	-0.468588	0.0620828	-7.54779	4.42712e-14	2.78019e-12
LAMC3	295.718	344.51	289.413	531.796	525.235	577.868	427.423	0.729545	0.0967067	7.54389	4.56159e-14	2.85131e-12
PLEKHG4	708.647	801.038	699.075	1060.78	1143.85	1188.46	933.641	0.580239	0.0769947	7.53609	4.84267e-14	3.01299e-12
PLAUR	2241	2301.66	1642.72	730.633	808.279	926.646	1441.82	-1.01162	0.134378	-7.52815	5.14637e-14	3.18719e-12
HSPA13	2650.71	2595.45	2667.9	1936.79	2043.55	1861.71	2292.68	-0.423718	0.0564255	-7.50932	5.94338e-14	3.6639e-12
SUSD6	986.084	1002.88	981.355	622.773	695.45	647.062	822.601	-0.560796	0.0746901	-7.5083	5.98983e-14	3.67568e-12
LBR	1843.13	1867.33	1750.74	1324.33	1326.71	1283.84	1566.01	-0.454723	0.0606202	-7.50118	6.32462e-14	3.85736e-12
2020-09-09	7625.22	7883.56	8015.92	6215.54	5871.94	6248.08	6976.71	-0.35144	0.0468537	-7.50079	6.34331e-14	3.85736e-12
TSPAN14	1403.32	1367.47	1383.88	987.621	976.549	968.723	1181.26	-0.480712	0.064219	-7.48551	7.12687e-14	4.31433e-12
ANXA2	36081.9	34548.2	32098.3	24954.1	26884.3	26695.1	30210.3	-0.377293	0.0504947	-7.47194	7.90239e-14	4.74349e-12
CCND1	21578.8	22005.3	16422.1	6123.62	8288.02	8241.63	13776.6	-1.03731	0.138828	-7.47187	7.90641e-14	4.74349e-12
SIK1	986.084	1074.74	834.61	1533.48	1458.99	1468.05	1225.99	0.583132	0.078186	7.45827	8.76684e-14	5.23634e-12
STK17A	1190.4	1101.16	1066.96	740.012	771.318	745.244	935.848	-0.541455	0.0726147	-7.45654	8.88224e-14	5.28179e-12
COL5A1	4297.05	4367.66	3945.8	5468.96	5499.41	5565.48	4857.39	0.38048	0.0510525	7.45272	9.14385e-14	5.39015e-12
SRPR	2716.3	2707.47	2657.71	3480.59	3617.32	3463.47	3107.14	0.375996	0.050451	7.4527	9.14469e-14	5.39015e-12
THRAP3	5605.73	5494.19	5472.35	7179.71	6827.09	6989.58	6261.44	0.334351	0.0450882	7.4155	1.21169e-13	7.11089e-12
HDAC3	2263.59	2306.95	2388.68	1754.83	1652.55	1734.54	2016.85	-0.421839	0.0571612	-7.3798	1.58523e-13	9.26258e-12
CDCA7L	1794.74	1816.6	1648.84	1234.29	1261.54	1265.14	1503.52	-0.463637	0.0631636	-7.34026	2.13185e-13	1.24026e-11
HPCAL1	1132.33	1242.77	1274.84	825.362	818.978	845.295	1023.26	-0.522573	0.0712135	-7.33811	2.16624e-13	1.25483e-11
PTX3	7599.41	7093.09	5672.09	2287.57	3003.57	3034.27	4781.67	-0.984677	0.134297	-7.33209	2.26584e-13	1.30689e-11
RAI14	6172.44	6001.44	5414.27	3810.73	4468.39	4306.89	5029.03	-0.462646	0.0631726	-7.32352	2.41552e-13	1.38727e-11
MRPL51	3358.28	3156.6	3072.47	2353.22	2431.64	2427.42	2799.94	-0.397953	0.0545151	-7.29986	2.88069e-13	1.64739e-11
VARS2	1908.72	1984.63	1781.32	2646.79	2512.38	2551.78	2230.94	0.426877	0.0585952	7.28519	3.21218e-13	1.82917e-11
PRNP	5588.53	5541.74	4542.97	3376.48	3803.09	3666.37	4419.86	-0.504012	0.0695061	-7.25133	4.1271e-13	2.34026e-11
LRIF1	1133.41	1091.65	1106.7	1530.67	1572.79	1519.47	1325.78	0.453212	0.0625696	7.24333	4.37801e-13	2.4721e-11
GSTO1	3581.95	3510.62	3366.97	2689.93	2631.04	2702.33	3080.47	-0.371992	0.0513852	-7.23929	4.51041e-13	2.53621e-11
MVP	740.908	716.495	786.714	483.962	464.931	490.907	613.986	-0.593782	0.0820726	-7.23484	4.66087e-13	2.60532e-11
BACH1	2157.13	2098.76	1803.74	1348.72	1434.67	1411.94	1709.16	-0.503146	0.069548	-7.23451	4.67209e-13	2.60532e-11
FLJ32255	234.424	242.002	225.212	120.991	89.4845	100.052	168.694	-0.928311	0.128368	-7.23164	4.77191e-13	2.64999e-11
TMEM158	624.771	675.281	487.111	226.975	308.333	345.038	444.585	-0.850759	0.117751	-7.22506	5.00874e-13	2.77006e-11
MBOAT2	1557.09	1514.36	1384.9	935.098	1079.65	1028.57	1249.94	-0.519915	0.0720794	-7.21308	5.47007e-13	3.0128e-11
HIRIP3	700.045	718.609	803.019	1183.64	1100.08	1060.36	927.625	0.55239	0.076732	7.19896	6.06745e-13	3.32818e-11
KLHL9	1107.6	1075.8	1097.53	750.329	746.029	776.101	925.564	-0.502461	0.0698698	-7.19139	6.41343e-13	3.50366e-11
MYLIP	60.2189	86.6558	90.6963	214.782	200.368	183.272	139.332	0.987714	0.137644	7.17585	7.18597e-13	3.90981e-11
PPP2R5E	6354.17	6480.16	6264.16	4473.84	4998.49	5053.07	5603.98	-0.383285	0.0534337	-7.17308	7.33264e-13	3.97352e-11
DMPK	1168.89	1240.66	1266.69	2092.48	1664.22	1762.59	1532.59	0.549476	0.0766611	7.1676	7.63226e-13	4.11927e-11
CITED2	4248.66	4756.56	4425.78	5589.01	6331.03	6590.31	5323.56	0.444203	0.0619826	7.16657	7.6902e-13	4.13394e-11
ASB1	2327.03	2324.91	2102.32	1592.57	1672.97	1663.47	1947.21	-0.436738	0.0609803	-7.16194	7.95418e-13	4.25881e-11
PDLIM4	1944.21	1978.29	1896.47	1440.63	1381.17	1467.11	1684.65	-0.423888	0.0592377	-7.15572	8.32375e-13	4.439e-11
ANXA1	10628.6	9935.83	10137.6	7620.53	8317.2	8046.2	9114.33	-0.347632	0.0486734	-7.14213	9.18982e-13	4.8815e-11
SRGAP1	797.9	852.82	788.752	526.168	554.415	518.959	673.169	-0.56765	0.0795588	-7.13498	9.6802e-13	5.12174e-11
NOTCH2NL	851.667	871.842	824.419	589.946	522.317	561.972	703.694	-0.564468	0.0793106	-7.11718	1.10155e-12	5.80539e-11
RRP1B	4268.01	4564.22	3822.49	2680.55	3039.56	3152.09	3587.82	-0.486978	0.0684439	-7.115	1.11914e-12	5.87507e-11
ARL6IP1	7283.26	7083.58	7187.43	8922.35	9157.57	8744.69	8063.15	0.309453	0.0435562	7.10468	1.20605e-12	6.30665e-11
SFT2D1	995.763	1028.24	993.583	659.352	690.587	714.387	846.986	-0.516719	0.0730219	-7.07621	1.48148e-12	7.71692e-11
MAFF	993.612	1015.56	807.095	541.175	625.419	575.063	759.655	-0.632378	0.0893782	-7.07531	1.49116e-12	7.73734e-11
SPATA2	787.147	792.583	888.62	1224.91	1140.93	1255.79	1015	0.520766	0.0738609	7.05063	1.78108e-12	9.20613e-11
SMTN	2576.51	2796.23	2456.95	1643.22	1943.37	1905.65	2220.32	-0.485959	0.0689785	-7.04508	1.85355e-12	9.54402e-11
RGS2	381.745	444.904	413.738	676.234	723.658	619.945	543.371	0.639147	0.0907493	7.043	1.88151e-12	9.65099e-11
SGTB	1330.19	1342.11	1134.21	826.3	883.173	856.516	1062.08	-0.533769	0.0758749	-7.03486	1.99461e-12	1.01922e-10
CMTM7	500.032	507.253	423.929	224.161	262.618	295.479	368.912	-0.75474	0.107417	-7.02627	2.12125e-12	1.07983e-10
ZMYND8	1514.08	1426.65	1567.31	2078.41	1991.03	2043.11	1770.1	0.42264	0.0601889	7.02189	2.18892e-12	1.11007e-10
ZCCHC3	1216.21	1266.02	1302.36	1737.95	1729.39	1692.46	1490.73	0.429494	0.061195	7.01845	2.24343e-12	1.13344e-10
PLEKHO2	660.257	649.918	685.827	413.619	434.778	432.933	546.222	-0.590549	0.0842029	-7.01341	2.32574e-12	1.17062e-10
TTC13	236.574	232.491	266.994	445.508	430.887	413.297	337.625	0.713065	0.10183	7.00252	2.51407e-12	1.2607e-10
FAM129B	12968.6	13061.8	11751.8	8990.82	9474.66	10166	11068.9	-0.387389	0.055335	-7.0008	2.54506e-12	1.27149e-10
CPNE7	1894.74	1982.52	1779.28	2584.88	2432.62	2639.68	2218.95	0.420759	0.0601553	6.99454	2.6613e-12	1.32464e-10
MID1IP1	703.271	764.05	850.915	489.59	464.931	510.543	630.55	-0.607475	0.0871319	-6.97191	3.12671e-12	1.55055e-10
EMP3	5818.65	5868.29	5206.38	3945.79	4322.49	4359.25	4920.14	-0.405074	0.058168	-6.96387	3.31057e-12	1.63569e-10
PCED1A	1467.84	1458.35	1516.36	2125.31	1885.01	2090.8	1757.28	0.438697	0.0631934	6.94212	3.86257e-12	1.90143e-10
HPS5	1009.74	955.327	969.126	643.407	702.259	661.088	823.492	-0.516005	0.0743844	-6.937	4.00501e-12	1.96435e-10
MAP9	962.427	937.362	921.23	620.897	670.161	635.842	791.32	-0.51743	0.0746444	-6.93194	4.15118e-12	2.02287e-10
ITPRIP	852.743	804.208	631.817	434.253	471.739	455.375	608.356	-0.670587	0.0967403	-6.93183	4.15441e-12	2.02287e-10
MEGF6	2574.36	2530.98	2824.83	2076.54	1743	1751.37	2250.18	-0.483165	0.0699453	-6.90775	4.92384e-12	2.38886e-10
DUSP6	953.824	950.043	696.018	475.521	510.645	541.4	687.909	-0.681837	0.0990999	-6.8803	5.9727e-12	2.88731e-10
FMN1	946.297	892.977	823.4	461.452	601.103	583.478	718.118	-0.629714	0.0915869	-6.87559	6.17348e-12	2.97367e-10
CASP7	519.388	459.698	552.33	786.908	777.154	794.802	648.38	0.575476	0.0837833	6.86863	6.48226e-12	3.11125e-10
ZNF804A	521.539	597.08	582.902	814.107	865.666	906.074	714.561	0.560119	0.0815925	6.86484	6.6568e-12	3.18366e-10
NEK9	2881.9	3006.53	2950.18	4081.79	3777.8	3680.4	3396.43	0.372949	0.0545054	6.84243	7.78592e-12	3.71046e-10
FAM171B	389.272	413.2	428.005	237.292	249	224.415	323.531	-0.698291	0.102273	-6.82773	8.62705e-12	4.09678e-10
BMPER	231.198	240.945	173.24	72.2192	98.2385	98.1814	152.337	-0.938997	0.137747	-6.81685	9.3061e-12	4.40368e-10
LINC00460	23.6574	24.3059	14.2668	90.0395	81.7033	81.3503	52.5539	1.07063	0.157316	6.80562	1.00617e-11	4.74456e-10
FMNL2	1690.43	1553.46	1402.23	955.732	1148.71	1013.61	1294.03	-0.536949	0.0789226	-6.80348	1.02119e-11	4.79851e-10
GNGT2	117.212	114.132	131.459	39.3923	37.9337	46.7531	81.1469	-1.0152	0.149443	-6.79327	1.09622e-11	5.13315e-10
RPL12	22103.6	21467.4	20731.8	17423.6	17734.5	17467.9	19488.1	-0.283916	0.0418887	-6.77786	1.21969e-11	5.69144e-10
TRPM2	226.896	244.116	202.793	347.965	451.313	467.531	323.436	0.770787	0.113952	6.76415	1.34099e-11	6.21599e-10
SH3RF2	76.349	75.0312	44.8386	131.308	228.575	231.895	131.333	1.02154	0.151024	6.76411	1.34135e-11	6.21599e-10
DST	5625.09	5530.12	5405.09	4486.03	4454.77	4240.5	4956.93	-0.321546	0.0476863	-6.74295	1.55203e-11	7.16762e-10
CA9	38.7122	44.3847	62.1627	151.004	129.364	133.714	93.2234	1.00125	0.148538	6.7407	1.57624e-11	7.25446e-10
CCDC50	6043.4	5954.94	5404.07	3853.88	4512.16	4455.57	5037.34	-0.422598	0.0627235	-6.73747	1.61173e-11	7.3925e-10
CEBPB	767.791	745.028	637.931	399.55	455.204	478.751	580.709	-0.623747	0.0926422	-6.73286	1.66365e-11	7.60469e-10
NR2F1	815.106	757.71	796.905	537.423	543.716	508.673	659.922	-0.536671	0.0797212	-6.73185	1.67524e-11	7.6317e-10
IL6	26.8834	34.8737	14.2668	97.5428	103.102	90.7009	61.2282	1.05527	0.156893	6.72609	1.74286e-11	7.91292e-10
NPR3	869.948	929.965	712.323	442.694	509.673	560.102	670.784	-0.653753	0.0974614	-6.70782	1.97557e-11	8.91029e-10
PKP4	4046.5	4111.92	4053.82	4886.52	5416.73	5541.17	4676.11	0.364194	0.0542941	6.7078	1.97579e-11	8.91029e-10
MIR100HG	488.203	500.913	416.795	209.154	273.317	288.934	362.886	-0.741479	0.110745	-6.69535	2.15158e-11	9.6706e-10
C1QL1	233.348	246.229	318.966	533.671	437.696	476.881	374.465	0.735957	0.110242	6.67582	2.45847e-11	1.10131e-09
NDFIP1	3089.44	2993.85	2921.64	2225.66	2407.33	2301.19	2656.52	-0.365337	0.0547667	-6.67079	2.54429e-11	1.13597e-09
FUBP1	4687.4	4745.99	4463.48	3546.24	3677.62	3742.11	4143.81	-0.332902	0.0499315	-6.66717	2.60783e-11	1.16049e-09
HIPK1	2518.44	2451.72	2506.89	3079.16	3320.65	3224.09	2850.16	0.353486	0.0531028	6.65663	2.80169e-11	1.24264e-09
UTRN	1360.3	1316.75	1548.97	1956.48	1932.67	1932.77	1674.66	0.440499	0.0663007	6.64396	3.05375e-11	1.34998e-09
PPFIBP1	3654	3619.46	3474.99	2748.08	2869.34	2828.56	3199.07	-0.338461	0.0509641	-6.64116	3.11232e-11	1.37136e-09
CCBE1	1516.23	1491.11	1568.33	983.869	1169.13	1100.57	1304.87	-0.466531	0.0704637	-6.62087	3.57095e-11	1.5683e-09
NRP1	290.341	312.806	276.165	133.183	174.106	148.675	222.546	-0.784713	0.119223	-6.58188	4.64533e-11	2.03351e-09
FRMD4A	1549.56	1594.68	1256.5	902.271	1017.4	1012.67	1222.18	-0.542457	0.0824331	-6.58057	4.68653e-11	2.04488e-09
GFPT1	2104.44	2146.32	2351.99	2824.99	3053.17	2869.7	2558.43	0.390631	0.0594152	6.5746	4.87846e-11	2.12174e-09
SEC14L2	537.669	491.402	461.634	317.952	303.469	286.129	399.709	-0.639447	0.097375	-6.56685	5.13924e-11	2.22795e-09
FAM210B	1583.97	1521.76	1661.07	1199.59	1175.94	1142.64	1380.83	-0.419653	0.0639411	-6.56312	5.26918e-11	2.27693e-09
2020-03-03	434.436	416.37	366.862	212.906	253.864	230.025	319.077	-0.699481	0.106709	-6.55502	5.56362e-11	2.39646e-09
KLF7	1062.43	996.542	895.754	562.747	670.161	691.945	813.264	-0.567479	0.0866277	-6.55078	5.72371e-11	2.45754e-09
NETO2	293.567	254.683	238.46	432.377	441.587	451.635	352.051	0.66488	0.101829	6.52937	6.60486e-11	2.82299e-09
HCFC1R1	439.813	419.541	522.778	714.688	716.849	716.257	588.321	0.580141	0.0888548	6.52909	6.61688e-11	2.82299e-09
MPRIP	8628.51	8745.89	8336.93	6772.66	7104.29	7012.96	7766.87	-0.293404	0.0449466	-6.52784	6.67266e-11	2.83778e-09
SH2D4A	2091.53	2041.69	1951.5	2520.17	2709.83	2739.73	2342.41	0.376029	0.0577132	6.51547	7.24629e-11	3.07202e-09
PLCE1-AS1	78.4996	78.2016	80.5057	170.7	168.27	195.428	128.601	0.882835	0.135731	6.50429	7.80601e-11	3.2989e-09
CENPU	2824.91	2570.08	2687.26	2143.13	2034.8	1980.46	2373.44	-0.378304	0.0582885	-6.49021	8.57176e-11	3.61116e-09
ADAMTS6	1019.42	1062.06	872.315	529.92	685.724	655.478	804.153	-0.596727	0.0922474	-6.46877	9.88061e-11	4.14955e-09
KRT7	222.595	256.797	222.155	417.371	373.501	412.362	317.463	0.679936	0.105121	6.46814	9.92167e-11	4.15381e-09
DLG1	3290.53	3190.41	2970.56	2188.15	2457.91	2458.28	2759.31	-0.395656	0.0613066	-6.45374	1.09126e-10	4.55447e-09
KLHDC3	3814.22	3857.24	4162.86	5317.02	4812.71	5102.63	4511.11	0.352847	0.0547119	6.44919	1.12451e-10	4.67872e-09
NACC2	1462.46	1495.34	1553.05	1945.23	1952.12	2026.28	1739.08	0.378799	0.058862	6.43536	1.23179e-10	5.10926e-09
DCLK1	654.881	630.896	712.323	405.178	459.095	440.414	550.464	-0.563613	0.0878577	-6.41507	1.4076e-10	5.81719e-09
MTSS1	504.333	531.559	473.863	324.517	313.196	310.44	409.651	-0.604577	0.0942488	-6.41469	1.41112e-10	5.81719e-09
SLC25A24	2674.36	2591.22	2615.93	3274.25	3541.45	3271.78	2994.83	0.345291	0.0538443	6.41276	1.42906e-10	5.87314e-09
CHST11	420.457	438.563	312.851	165.072	192.586	237.506	294.506	-0.791649	0.123691	-6.40019	1.55179e-10	6.35807e-09
C4BPB	110.76	85.599	65.2198	200.713	193.559	201.038	142.815	0.880147	0.138135	6.37162	1.87037e-10	7.64009e-09
ARID5B	138.719	153.233	156.935	271.056	291.797	271.168	213.818	0.745599	0.117086	6.36796	1.91558e-10	7.80104e-09
LIFR	643.052	722.836	614.493	994.186	993.084	906.074	812.287	0.509348	0.0801233	6.35705	2.05661e-10	8.35009e-09
C7orf60	325.827	268.422	290.432	176.327	153.68	129.973	224.11	-0.772088	0.121689	-6.34475	2.22783e-10	9.01801e-09
GRINA	6249.86	6675.67	6579.05	4911.84	5127.85	5423.35	5827.94	-0.325911	0.0514111	-6.3393	2.30808e-10	9.3148e-09
SBDS	3093.75	3111.15	2778.98	2077.47	2339.24	2312.41	2618.83	-0.399545	0.0630489	-6.33707	2.34179e-10	9.42254e-09
SLIT2	2145.3	2009.99	1741.57	1176.14	1443.42	1412.88	1654.88	-0.509801	0.0806592	-6.32043	2.60842e-10	1.04625e-08
TMEM173	1025.87	1092.71	1163.77	824.424	705.177	748.049	926.666	-0.492889	0.0779889	-6.31999	2.61583e-10	1.04625e-08
RAP2B	836.613	854.933	742.895	535.547	558.306	561.037	681.555	-0.516368	0.0817592	-6.31572	2.68913e-10	1.07238e-08
SPARC	23982.2	24311.2	22756.6	27816.6	29245.9	29753.6	26311	0.283186	0.0449289	6.30298	2.91974e-10	1.1609e-08
CYBRD1	937.694	869.728	999.698	690.303	630.282	574.128	783.639	-0.524739	0.0833288	-6.29721	3.0305e-10	1.20138e-08
FOSB	77.4243	83.4855	98.8488	169.762	191.614	206.648	137.964	0.851325	0.135457	6.28483	3.28218e-10	1.29733e-08
HN1	4502.44	4375.06	4418.64	5270.12	5570.41	5652.44	4964.85	0.303415	0.048307	6.28097	3.3646e-10	1.32601e-08
HMCES	3180.85	2960.03	3352.71	2564.25	2297.42	2185.24	2756.75	-0.410755	0.0654161	-6.2791	3.40529e-10	1.33812e-08
CD2AP	2888.36	2731.77	2710.7	3485.28	3620.23	3428.87	3144.2	0.328997	0.052556	6.25994	3.85137e-10	1.509e-08
EXD2	2086.15	2057.55	1965.77	1540.05	1548.47	1609.24	1801.2	-0.365434	0.0584503	-6.25205	4.05087e-10	1.58255e-08
ATP6V1A	1060.28	1026.13	1118.93	744.702	808.279	731.218	914.923	-0.461041	0.0737502	-6.25139	4.0681e-10	1.58467e-08
SETD8	2477.58	2429.53	2421.29	1841.12	1947.26	1938.38	2175.86	-0.344619	0.0551485	-6.24893	4.13281e-10	1.60523e-08
SNHG5	3889.5	3705.06	3366.97	2900.96	2772.08	2724.77	3226.56	-0.370137	0.0592653	-6.24542	4.22659e-10	1.63692e-08
SGPP1	2688.34	2651.46	2620	1891.77	2035.77	2166.54	2342.31	-0.371089	0.0595243	-6.23424	4.53984e-10	1.75319e-08
NR1D2	508.635	448.074	548.254	808.479	717.822	751.789	630.509	0.547321	0.0879069	6.22614	4.78076e-10	1.84094e-08
MYBL1	2127.02	2015.28	2026.91	2614.9	2656.33	2579.83	2336.71	0.337317	0.0542323	6.21985	4.97624e-10	1.91074e-08
PXN	9859.77	10245.5	9029.89	7220.98	7697.62	7930.25	8663.99	-0.339757	0.0546913	-6.21226	5.2228e-10	1.99969e-08
CDK5RAP3	7219.82	6928.24	6687.07	8415.88	8500.06	8552.07	7717.19	0.283576	0.0456922	6.20623	5.42697e-10	2.07196e-08
MAMDC4	446.265	493.515	402.529	725.943	646.818	681.66	566.122	0.559709	0.0902204	6.2038	5.51171e-10	2.09374e-08
TMBIM1	2051.74	1971.95	2060.54	1387.17	1604.89	1558.75	1772.51	-0.400856	0.0646156	-6.2037	5.51518e-10	2.09374e-08
FAM73A	1019.42	983.86	911.04	679.986	711.986	670.439	829.455	-0.468322	0.0755591	-6.19809	5.71528e-10	2.1636e-08
IGFBP6	783.921	753.483	845.82	587.132	488.274	519.894	663.087	-0.532429	0.0859488	-6.19472	5.83877e-10	2.20413e-08
HIPK2	948.448	1028.24	948.745	722.192	695.45	645.192	831.379	-0.472725	0.0763171	-6.19422	5.8574e-10	2.20498e-08
KLHL18	1415.14	1331.54	1247.33	921.967	967.795	1009.87	1148.94	-0.437203	0.0707763	-6.17725	6.5229e-10	2.44864e-08
CSPG4	1895.82	1922.28	2095.19	1573.82	1423.97	1416.62	1721.28	-0.403037	0.0652974	-6.17233	6.72929e-10	2.51908e-08
ZNF367	1191.47	1154	1206.57	1645.1	1600.02	1496.1	1382.21	0.39833	0.0645412	6.17171	6.75538e-10	2.52182e-08
FGF2	5504.65	5500.53	4512.4	6417.19	7734.58	7396.33	6177.61	0.447324	0.0725505	6.16569	7.01765e-10	2.61247e-08
SSBP4	2891.58	3168.22	3320.1	2475.15	2287.69	2405.91	2758.11	-0.373167	0.0605303	-6.16497	7.04976e-10	2.61718e-08
FTL	30881.5	29991.4	29944.1	25195.1	25437	25930.2	27896.5	-0.242441	0.039341	-6.16254	7.15851e-10	2.65023e-08
KRT81	92.479	86.6558	81.5248	25.3236	27.2344	29.922	57.1899	-0.958224	0.155593	-6.15852	7.3426e-10	2.71091e-08
HMGA2	179.581	151.119	115.154	38.4544	41.8243	73.8698	100	-0.943043	0.15323	-6.15441	7.53565e-10	2.77456e-08
STMN3	9248.98	9686.43	9548.59	7989.13	7602.29	7885.37	8660.13	-0.273268	0.0444674	-6.14535	7.97885e-10	2.92366e-08
PLEC	23503.7	25776.9	20608.4	17655.2	17403.8	18071.9	20503.3	-0.379743	0.0617946	-6.14524	7.98411e-10	2.92366e-08
DLX4	115.061	108.848	142.668	274.808	230.52	225.35	182.876	0.786826	0.128092	6.14265	8.11568e-10	2.96377e-08
LMNB1	7345.63	7544.34	7863.07	9191.53	9227.61	9182.3	8392.41	0.27297	0.0444784	6.13714	8.40185e-10	3.05996e-08
RGS10	761.339	728.12	685.827	521.479	491.192	462.855	608.469	-0.516604	0.0842234	-6.13374	8.5839e-10	3.11781e-08
ABI3	270.985	348.737	341.385	171.638	170.215	188.882	248.64	-0.716484	0.116937	-6.12712	8.94864e-10	3.24153e-08
SLC39A8	310.773	289.557	259.86	430.501	504.809	465.66	376.86	0.621818	0.101509	6.12576	9.02497e-10	3.26039e-08
ASAP2	1770.01	1917	1705.91	1359.97	1345.19	1368.93	1577.83	-0.387505	0.0632629	-6.12531	9.0506e-10	3.26088e-08
TPM3	20056.1	19873.8	18927	15393	16391.2	16524.4	17860.9	-0.278868	0.0455644	-6.1203	9.34015e-10	3.35621e-08
CHRNB1	484.977	515.708	595.131	838.493	788.826	755.529	663.111	0.53015	0.086783	6.10891	1.00311e-09	3.59489e-08
TMEM171	88.1777	114.132	90.6963	36.5785	32.0977	29.922	65.2674	-0.942167	0.154311	-6.10564	1.0239e-09	3.65962e-08
SGPL1	1893.67	1910.65	1838.38	2341.03	2401.49	2430.22	2135.91	0.335434	0.0549556	6.10372	1.03625e-09	3.69396e-08
NR4A2	34.4108	45.4415	38.7243	119.115	96.2931	113.142	74.5211	0.926514	0.151894	6.09972	1.06255e-09	3.77766e-08
QSOX1	12627.7	13249.9	12320.4	10275.8	10374.4	10759.7	11601.3	-0.276307	0.0453591	-6.09154	1.11826e-09	3.95697e-08
SCCPDH	2588.34	2589.11	2457.97	2014.63	2033.83	1965.5	2274.9	-0.33365	0.0547734	-6.09146	1.11887e-09	3.95697e-08
SNHG19	1004.37	816.889	857.029	630.276	568.032	609.66	747.709	-0.52122	0.0855987	-6.08911	1.13537e-09	4.00477e-08
GOLGA4	1858.18	1847.25	1831.25	2326.02	2426.78	2296.51	2097.67	0.337319	0.0554718	6.08092	1.19498e-09	4.20402e-08
ENAH	4575.56	4415.22	4201.58	5196.03	5881.66	5829.17	5016.54	0.345954	0.0569246	6.07741	1.22143e-09	4.28584e-08
BMP5	20.4314	10.5678	42.8005	113.487	119.637	75.7399	63.7773	0.957208	0.158009	6.05793	1.37887e-09	4.8146e-08
FHOD1	1799.04	1982.52	1858.77	1434.07	1418.14	1463.37	1659.32	-0.371108	0.0612604	-6.05788	1.37928e-09	4.8146e-08
FLRT2	480.676	441.733	370.938	598.387	737.275	731.218	560.038	0.601571	0.0994214	6.05072	1.44201e-09	5.02052e-08
S100A13	1623.76	1468.92	1427.7	1157.38	1041.72	1116.46	1305.99	-0.423554	0.0700603	-6.04557	1.48887e-09	5.17027e-08
C1orf198	2430.26	2428.48	2195.05	2814.67	3424.73	3381.18	2779.06	0.424468	0.070255	6.04182	1.52385e-09	5.2781e-08
CDC42SE2	1305.46	1182.53	1150.52	879.761	898.736	877.087	1049.02	-0.429752	0.0711548	-6.03967	1.54429e-09	5.33513e-08
MCL1	12667.5	12540.8	11784.4	9543.25	10358.8	10146.3	11173.5	-0.292709	0.0484755	-6.0383	1.5575e-09	5.36698e-08
GDAP1	826.935	776.732	739.837	564.623	542.743	516.154	661.171	-0.491375	0.0814517	-6.03272	1.61225e-09	5.54143e-08
PCLO	209.691	178.595	183.431	296.38	338.485	378.7	264.214	0.695433	0.115351	6.02882	1.65158e-09	5.66214e-08
TIE1	871.023	958.498	954.859	634.028	637.091	697.556	792.176	-0.467914	0.0776822	-6.02345	1.70742e-09	5.83869e-08
MDM2	2072.18	1966.66	2065.63	1542.86	1651.57	1478.33	1796.21	-0.370584	0.0616043	-6.01556	1.79263e-09	6.11451e-08
MAP2K3	12661	12808.1	10010.2	5538.37	6680.22	6959.66	9109.61	-0.728243	0.121279	-6.00471	1.9168e-09	6.52148e-08
FYTTD1	3283.01	3226.34	3142.78	2528.61	2655.36	2544.3	2896.73	-0.311806	0.0519411	-6.00307	1.93625e-09	6.57102e-08
C19orf54	295.718	294.841	335.271	489.59	483.411	472.206	395.173	0.575767	0.0959462	6.00093	1.96186e-09	6.64118e-08
GBP1	219.369	217.696	183.431	327.331	406.571	345.973	283.395	0.678724	0.113128	5.9996	1.97808e-09	6.67925e-08
YOD1	589.285	606.591	581.883	798.162	922.08	828.464	721.078	0.483087	0.0806428	5.99045	2.09259e-09	7.04819e-08
COL1A1	1212.98	1309.35	1663.11	1015.76	866.638	857.451	1154.21	-0.553611	0.0926286	-5.97667	2.27739e-09	7.65147e-08
SEC23A	3823.9	3639.54	3808.23	4567.63	4693.07	4565.9	4183.05	0.287681	0.0481837	5.97051	2.36516e-09	7.92652e-08
LPP	1456.01	1473.15	1296.24	1825.18	1986.17	1828.04	1644.13	0.397261	0.0665699	5.96758	2.40798e-09	8.04997e-08
TLE4	2423.81	2350.27	2466.12	2911.28	3076.52	3139	2727.83	0.323838	0.0542784	5.96624	2.42788e-09	8.09633e-08
MAZ	4917.52	5101.07	5022.95	6034.52	5991.57	6458.47	5587.68	0.29018	0.048646	5.96514	2.44432e-09	8.11871e-08
LASP1	10027.5	9955.9	10214	11651.7	12356.6	12901	11184.5	0.282874	0.0474225	5.96498	2.44667e-09	8.11871e-08
CFLAR	1804.42	1702.47	1462.35	1042.02	1223.6	1223.06	1409.65	-0.475267	0.0797655	-5.9583	2.54869e-09	8.43641e-08
C6orf132	1016.19	1067.35	835.629	568.374	668.216	689.14	807.483	-0.544511	0.0914634	-5.95333	2.62747e-09	8.67582e-08
MAPK1	3034.6	2993.85	3121.38	2393.55	2485.14	2465.76	2749.05	-0.308425	0.0518978	-5.94293	2.79979e-09	9.22216e-08
AMH	748.435	810.549	717.418	1103.92	983.357	1102.44	911.02	0.456399	0.0768859	5.93605	2.91965e-09	9.59345e-08
DIS3L	701.12	646.748	667.484	896.643	945.424	955.632	802.175	0.444911	0.0750697	5.92664	3.09195e-09	1.01348e-07
TUBB6	15941.9	16606.2	14452.3	11405.9	12570.6	12844	13970.2	-0.340113	0.0574066	-5.92464	3.12991e-09	1.02343e-07
GINS2	2047.44	2114.61	2060.54	1673.23	1565.98	1627.01	1848.14	-0.342303	0.0577981	-5.92239	3.17299e-09	1.03499e-07
OSTF1	890.379	823.23	828.496	620.897	575.814	608.725	724.59	-0.461212	0.0778857	-5.92165	3.18728e-09	1.03714e-07
UBE4B	1332.34	1263.91	1321.72	1685.43	1671.03	1715.84	1498.38	0.358334	0.0605993	5.91317	3.35591e-09	1.08937e-07
ELOVL6	633.374	579.114	613.474	424.874	415.325	397.401	510.594	-0.514697	0.087066	-5.91157	3.38859e-09	1.09733e-07
MMP1	72.0476	61.2931	40.7624	13.1308	8.75392	14.0259	35.0023	-0.925584	0.156698	-5.9068	3.48826e-09	1.12689e-07
AFAP1	3172.25	3163.99	2979.73	2317.58	2567.82	2444.25	2774.27	-0.334465	0.0567089	-5.89793	3.68096e-09	1.18629e-07
ARHGEF17	1995.83	2071.28	2326.51	3005.07	2662.16	2801.44	2477.05	0.386993	0.0656628	5.89364	3.77781e-09	1.21459e-07
RNF14	1587.2	1493.23	1537.76	1177.08	1168.16	1195.94	1359.9	-0.36742	0.0624151	-5.88672	3.93935e-09	1.26351e-07
BRPF3	2591.56	2586.99	2700.51	3241.42	3232.14	3269.91	2937.09	0.298194	0.0507678	5.87368	4.26225e-09	1.36382e-07
TMED2	9179.08	8869.54	8542.78	7202.22	7454.45	7332.75	8096.8	-0.268257	0.0456831	-5.87212	4.30258e-09	1.37345e-07
PPP1R18	4529.32	4469.11	4315.72	3549.06	3663.03	3669.18	4032.57	-0.284047	0.0484481	-5.86292	4.54808e-09	1.44838e-07
SRSF3	14766.5	14631.1	13255.9	16769.9	18211.1	17978.4	15935.5	0.303638	0.0518034	5.86135	4.59107e-09	1.45861e-07
TMEM52B	80.6503	77.1448	89.6773	165.072	163.407	187.947	127.316	0.797344	0.136149	5.85642	4.72947e-09	1.49904e-07
GLUL	2844.27	2785.67	2793.24	2323.21	2149.57	2243.21	2523.19	-0.316719	0.0541545	-5.84843	4.96246e-09	1.56919e-07
CHML	1063.51	1105.39	1026.19	687.489	814.115	788.256	914.159	-0.450081	0.0772499	-5.8263	5.66703e-09	1.78777e-07
SUCO	886.078	803.151	784.676	1086.1	1154.55	1134.23	974.797	0.423252	0.0726849	5.82311	5.77621e-09	1.81795e-07
LOXL1-AS1	493.58	469.209	513.606	288.877	350.157	312.31	404.623	-0.566944	0.0976637	-5.80506	6.43414e-09	2.02029e-07
SRSF5	8295.15	8260.83	7782.56	9734.58	9744.09	9727.44	8924.11	0.257801	0.0444293	5.8025	6.53325e-09	2.04663e-07
NAV3	1664.62	1645.4	1272.81	867.568	1063.12	1109.92	1270.57	-0.535783	0.0924221	-5.79713	6.74597e-09	2.10835e-07
SERPINE1	14780.5	14625.8	8455.14	3029.45	4396.41	4317.18	8267.42	-0.911611	0.157423	-5.79083	7.00394e-09	2.1839e-07
ATP8B1	1396.86	1422.42	1359.43	1676.99	2021.18	1915.94	1632.14	0.404021	0.0697807	5.78987	7.04394e-09	2.19128e-07
ZBTB5	839.839	797.867	814.229	1143.31	1112.72	1053.81	960.297	0.409947	0.0708123	5.78921	7.07181e-09	2.19487e-07
SAMD9	387.122	405.803	528.892	279.498	260.672	241.246	350.539	-0.647676	0.111888	-5.78863	7.09611e-09	2.19734e-07
DCP2	679.613	787.3	830.534	1141.44	1041.72	1056.62	922.87	0.461528	0.0797488	5.78727	7.15391e-09	2.21015e-07
GLOD4	2786.2	2668.36	2669.94	2197.53	2181.67	2144.1	2441.3	-0.307379	0.053179	-5.78009	7.46606e-09	2.30129e-07
FAM78A	235.499	236.718	263.937	143.5	142.008	115.013	189.446	-0.712856	0.123624	-5.7663	8.10295e-09	2.49189e-07
SAMD11	82.801	97.2236	120.249	244.795	182.86	196.363	154.048	0.788602	0.136842	5.76287	8.26968e-09	2.53736e-07
CREM	828.01	865.501	778.562	625.587	524.263	573.192	699.186	-0.480738	0.0836335	-5.74815	9.02274e-09	2.76211e-07
ARHGEF12	2648.56	2815.26	2772.86	2189.08	2263.38	2088.93	2463.01	-0.321881	0.0560073	-5.74713	9.07716e-09	2.77245e-07
NIPSNAP3A	616.168	627.726	655.256	448.322	432.833	438.544	536.475	-0.484641	0.084462	-5.73798	9.58114e-09	2.91975e-07
TGFB1	4436.84	4629.74	4729.46	3788.22	3593	3838.43	4169.28	-0.290332	0.0507554	-5.72022	1.06387e-08	3.23469e-07
ZBTB4	2019.48	2126.24	2279.64	2812.8	2667.03	2699.52	2434.12	0.335517	0.058736	5.71229	1.11463e-08	3.38139e-07
IBTK	1705.49	1766.93	1782.34	2199.4	2232.25	2172.15	1976.43	0.318844	0.0559212	5.70166	1.18645e-08	3.59114e-07
GADD45B	1692.58	1743.68	1424.65	1989.31	2374.26	2449.86	1945.72	0.454175	0.0796676	5.70088	1.19191e-08	3.59955e-07
MYH10	4868.05	4610.72	5068.8	5985.75	5838.87	5944.18	5386.06	0.281294	0.0493491	5.70008	1.19749e-08	3.60831e-07
AGO2	4252.96	4628.69	3969.24	3100.73	3488.92	3358.74	3799.88	-0.354422	0.0621992	-5.69817	1.21097e-08	3.64076e-07
RAB13	3878.74	3660.68	3877.52	3213.28	2955.91	3009.96	3432.68	-0.305364	0.0535993	-5.69717	1.2181e-08	3.65401e-07
ETHE1	950.598	1005	1039.44	718.44	740.193	748.984	867.109	-0.415521	0.0729703	-5.69438	1.23819e-08	3.70601e-07
STS	148.397	124.7	97.8297	223.223	239.274	246.856	180.046	0.736678	0.129383	5.69379	1.24251e-08	3.71068e-07
H1F0	4627.18	4474.4	5295.04	6605.71	5930.3	6078.83	5501.91	0.355532	0.0624678	5.69145	1.25963e-08	3.75347e-07
YLPM1	4269.09	4509.27	4124.14	3469.33	3560.9	3443.83	3896.09	-0.292609	0.0514551	-5.68668	1.29529e-08	3.8512e-07
WWC3	221.52	237.775	270.051	418.308	385.173	374.024	317.808	0.601208	0.105828	5.68099	1.33916e-08	3.97284e-07
TBC1D2B	817.257	815.833	760.219	558.995	594.294	562.907	684.917	-0.447778	0.0788269	-5.68052	1.34287e-08	3.97508e-07
FANCI	2547.47	2560.57	2501.79	3043.52	3172.81	3138.06	2827.37	0.289751	0.0512311	5.65576	1.5516e-08	4.58283e-07
MMP14	3178.7	3358.44	3408.76	2806.23	2499.73	2553.65	2967.58	-0.327787	0.0580228	-5.64929	1.61114e-08	4.74681e-07
DSG2	1682.9	1640.12	1648.84	1264.3	1353.94	1225.87	1469.33	-0.355949	0.0630114	-5.64896	1.61418e-08	4.74681e-07
SLC16A1	5996.08	5776.35	5254.27	4082.73	4736.84	4434.99	5046.88	-0.347061	0.0614947	-5.64375	1.66382e-08	4.88211e-07
LAMA5	4143.28	4834.76	4786.52	3828.55	3272.02	3322.27	4031.23	-0.381902	0.0677114	-5.64014	1.69911e-08	4.96951e-07
WNK4	892.53	918.34	768.371	558.995	607.911	633.036	729.864	-0.478129	0.0847754	-5.63995	1.701e-08	4.96951e-07
ID2	127.965	156.403	143.687	270.118	290.825	222.545	201.924	0.702183	0.124784	5.6272	1.83154e-08	5.33927e-07
C1R	212.917	224.037	243.555	391.109	354.048	351.583	296.208	0.598121	0.106427	5.62	1.90958e-08	5.55474e-07
DTD1	1903.35	1735.23	1763.99	1429.38	1386.04	1388.57	1601.09	-0.347279	0.0618258	-5.61706	1.94236e-08	5.63788e-07
LRRC58	4841.17	4723.8	4363.61	3639.1	3916.89	3555.1	4173.28	-0.315375	0.0562096	-5.61069	2.01524e-08	5.83681e-07
TBX3	565.628	580.171	489.149	334.834	374.473	372.154	452.735	-0.535427	0.0954541	-5.60926	2.03191e-08	5.86693e-07
OSTM1	580.682	566.433	502.397	802.852	781.044	747.114	663.42	0.462762	0.0825028	5.60905	2.03437e-08	5.86693e-07
ATP7B	732.305	710.155	776.524	1038.27	974.603	991.165	870.503	0.411804	0.0734445	5.60701	2.05849e-08	5.92377e-07
TMEM245	2087.23	2176.96	2208.3	2668.36	2786.67	2619.11	2424.44	0.308748	0.0550999	5.60342	2.10163e-08	6.035e-07
DAB2	1476.44	1491.11	1509.23	1194.9	1123.42	1155.74	1325.14	-0.35072	0.0628033	-5.58441	2.34492e-08	6.71928e-07
SOAT1	2036.69	1923.34	1677.37	1223.04	1430.78	1445.6	1622.8	-0.430267	0.0770618	-5.58339	2.35868e-08	6.74433e-07
PLXNA2	301.095	327.601	243.555	153.817	177.024	162.701	227.632	-0.674479	0.120982	-5.57505	2.47462e-08	7.06082e-07
GRIN1	70.9723	50.7253	60.1245	162.259	114.774	143.064	100.32	0.820052	0.147194	5.57125	2.5292e-08	7.20126e-07
FOXG1	1716.24	1848.3	1470.5	1117.99	1237.22	1283.84	1445.68	-0.437282	0.0784999	-5.57049	2.54029e-08	7.21754e-07
SERPINB8	1024.8	1107.5	899.83	644.345	762.564	718.127	859.528	-0.472405	0.0851302	-5.54921	2.86961e-08	8.136e-07
SMAD6	191.41	231.434	230.308	347.027	346.266	364.674	285.187	0.600374	0.108366	5.54024	3.02055e-08	8.54593e-07
SATB2	527.991	545.297	543.159	338.586	355.993	398.336	451.56	-0.51111	0.0925294	-5.52376	3.31823e-08	9.36841e-07
RGMB-AS1	543.045	581.228	359.728	237.292	306.387	287.999	385.947	-0.679317	0.123027	-5.52168	3.35783e-08	9.46035e-07
HERC4	3206.66	3054.09	3263.03	2598.95	2626.18	2504.09	2875.5	-0.292586	0.053089	-5.51123	3.56336e-08	1.00184e-06
LRRC8A	1578.6	1594.68	1422.61	1138.62	1153.57	1217.45	1350.92	-0.370177	0.0672812	-5.50193	3.7566e-08	1.05396e-06
DCLK2	1326.97	1361.13	1181.09	916.339	960.986	1006.13	1125.44	-0.400069	0.0728023	-5.49528	3.901e-08	1.0922e-06
SDHAF2	1107.6	1036.7	956.897	734.385	773.263	774.231	897.179	-0.415326	0.075585	-5.49482	3.91108e-08	1.09274e-06
LONP1	3643.24	3788.55	3975.35	4606.08	4568.57	4721.12	4217.15	0.277126	0.0504876	5.489	4.04222e-08	1.12704e-06
INAFM2	845.215	895.091	684.808	546.802	562.196	550.751	680.811	-0.497167	0.0906439	-5.48483	4.1386e-08	1.15153e-06
PRKACB	543.045	556.922	545.197	719.378	802.443	764.88	655.311	0.441645	0.0805696	5.48153	4.21659e-08	1.16907e-06
SLC35B2	2467.9	2592.28	2625.1	2029.64	2088.3	2084.25	2314.58	-0.299921	0.0547158	-5.48143	4.21906e-08	1.16907e-06
IFI16	1003.29	969.065	1053.71	799.1	701.286	724.672	875.187	-0.416266	0.0759497	-5.4808	4.23397e-08	1.17079e-06
FAM110A	451.642	449.131	520.74	325.455	280.126	320.726	391.303	-0.548112	0.10002	-5.48004	4.25219e-08	1.17341e-06
ZNRD1	1061.36	921.51	970.145	689.365	722.685	748.984	852.341	-0.421689	0.0770673	-5.4717	4.45745e-08	1.22754e-06
SCUBE3	147.321	144.779	117.192	56.2747	68.0861	62.6491	99.3836	-0.79057	0.144515	-5.47048	4.48806e-08	1.23344e-06
NLRX1	702.195	745.028	904.925	1105.8	1117.58	1079.06	942.432	0.452455	0.0828532	5.46092	4.73668e-08	1.29911e-06
ARF1	10683.5	11046.5	10608.4	8431.82	9071.98	9310.4	9858.77	-0.263785	0.0483173	-5.45944	4.77634e-08	1.30732e-06
RPS2	56937	56395	54784.7	47707.8	47411.2	49283.3	52086.5	-0.215833	0.0397377	-5.43144	5.59024e-08	1.52698e-06
DIAPH3	2180.78	1986.74	2139.01	2607.39	2744.84	2557.39	2369.36	0.315244	0.0580512	5.43044	5.62142e-08	1.53238e-06
VMA21	1040.93	990.201	868.239	619.959	742.138	689.14	825.101	-0.460169	0.0847989	-5.42659	5.74413e-08	1.56266e-06
RPSA	33676.3	33182.8	32955.4	28697.3	28955.1	28765.3	31038.7	-0.204902	0.0378114	-5.41906	5.99143e-08	1.62664e-06
CBX6	3761.53	3957.63	3483.15	2960.99	3038.58	3021.18	3370.51	-0.302272	0.0558815	-5.40916	6.33218e-08	1.71569e-06
PCDH10	400.026	440.676	422.91	556.181	698.368	615.27	522.239	0.509167	0.0941385	5.40869	6.3486e-08	1.71668e-06
TFB1M	420.457	420.598	428.005	280.435	240.247	300.155	348.316	-0.553184	0.102321	-5.40638	6.4313e-08	1.73555e-06
ITPR2	1205.45	1319.92	1195.36	1608.52	1622.39	1555.94	1417.93	0.347746	0.0644236	5.39781	6.74608e-08	1.81684e-06
ANKRD33B	846.291	935.248	931.421	1174.26	1180.81	1215.58	1047.27	0.375771	0.0696845	5.39247	6.94975e-08	1.86795e-06
MT2A	7435.96	7050.82	5357.2	3518.11	3923.7	3949.7	5205.91	-0.655837	0.121675	-5.39007	7.0429e-08	1.88921e-06
SSFA2	4107.79	3898.45	3691.03	3102.61	3233.12	3171.73	3534.12	-0.289982	0.0538479	-5.38522	7.23579e-08	1.93358e-06
FOXF1	221.52	294.841	255.784	132.245	154.653	148.675	201.286	-0.668631	0.124161	-5.38518	7.23708e-08	1.93358e-06
PAPOLA	7457.47	7376.31	7123.23	5963.24	6258.08	6222.83	6733.53	-0.246111	0.0457389	-5.38079	7.41611e-08	1.97748e-06
HMGB2	9108.11	8168.89	10352.6	12817.5	11736.1	11431.1	10602.4	0.362879	0.0674665	5.37866	7.50424e-08	1.99702e-06
LIN28B	248.403	203.958	208.907	106.922	126.446	129.038	170.612	-0.687799	0.127905	-5.37744	7.55509e-08	2.00658e-06
C22orf46	482.827	460.755	489.149	753.143	632.228	663.893	580.332	0.472833	0.0879428	5.3766	7.59074e-08	2.01207e-06
TJP2	3234.62	3199.92	2842.16	2278.19	2519.18	2482.59	2759.44	-0.335363	0.0624073	-5.37379	7.70992e-08	2.03964e-06
RNPEP	2749.64	2895.57	3013.36	2311.01	2324.65	2375.99	2611.7	-0.29503	0.0549846	-5.36568	8.06429e-08	2.12919e-06
C5orf15	2116.26	1947.64	2028.95	1538.17	1698.26	1544.72	1812.34	-0.3356	0.0626412	-5.3575	8.43804e-08	2.22351e-06
HS3ST3A1	561.326	582.285	421.891	285.125	341.403	347.843	423.312	-0.587655	0.109743	-5.35484	8.56306e-08	2.25203e-06
CPS1	437.662	456.528	598.188	741.888	735.329	743.374	618.828	0.513473	0.0959527	5.35131	8.73177e-08	2.29192e-06
MT1X	355.937	304.352	243.555	165.072	176.051	176.727	236.949	-0.654126	0.122609	-5.33507	9.5508e-08	2.50201e-06
ATOH8	78.4996	80.3151	113.116	211.03	164.379	174.856	137.033	0.744078	0.139518	5.33322	9.64858e-08	2.52271e-06
BST2	33.3355	25.3627	67.258	158.507	101.156	110.337	82.6595	0.838141	0.157299	5.32834	9.9115e-08	2.58642e-06
MINK1	4230.38	4592.76	4752.9	5727.82	5409.92	5490.68	5034.08	0.283886	0.0533731	5.3189	1.04396e-07	2.71894e-06
COL3A1	1201.15	1210.01	1681.45	3422.44	2703.99	2652.77	2145.3	0.769995	0.144829	5.31658	1.05734e-07	2.74847e-06
AJAP1	582.833	626.669	424.948	279.498	323.895	377.765	435.935	-0.617062	0.116148	-5.3127	1.08014e-07	2.80232e-06
CPEB2	266.684	296.955	279.222	422.06	446.45	404.881	352.709	0.528483	0.0995103	5.31084	1.09122e-07	2.82323e-06
STK38	2123.79	1992.03	2129.84	2628.03	2536.69	2544.3	2325.78	0.294062	0.0553721	5.31064	1.0924e-07	2.82323e-06
UNKL	923.715	1089.54	1017.02	1280.25	1362.69	1367.06	1173.38	0.381768	0.0719434	5.30651	1.11747e-07	2.87819e-06
LRP8	1442.03	1491.11	1350.25	1008.25	1135.09	1123.94	1258.45	-0.370527	0.0698261	-5.30643	1.11795e-07	2.87819e-06
LOC645166	763.49	749.256	717.418	475.521	568.032	546.076	636.632	-0.450368	0.0848973	-5.30485	1.12764e-07	2.89759e-06
EIF2AK2	1373.21	1439.33	1359.43	1047.65	1118.56	1081.87	1236.67	-0.345171	0.0651573	-5.2975	1.17398e-07	3.01089e-06
GLIS2	1123.73	1229.03	1163.77	1496.91	1476.49	1521.34	1335.21	0.338927	0.0639954	5.29612	1.18288e-07	3.02637e-06
SRGN	9155.42	8615.91	7203.73	3753.52	5074.36	4862.32	6444.21	-0.683726	0.129106	-5.29587	1.18452e-07	3.02637e-06
MIR614	418.306	448.074	520.74	288.877	299.579	320.726	382.717	-0.538429	0.101768	-5.29075	1.21815e-07	3.10087e-06
CCDC85A	1324.82	1471.03	1510.25	1816.73	1795.53	1912.2	1638.43	0.343366	0.0648996	5.29073	1.21829e-07	3.10087e-06
DSC3	698.969	708.041	602.264	848.81	990.166	961.243	801.582	0.442757	0.0837964	5.28372	1.26584e-07	3.21128e-06
MOXD1	178.506	175.425	238.46	323.579	321.95	339.427	262.891	0.613898	0.116189	5.28364	1.26645e-07	3.21128e-06
LSM2	2097.98	2160.05	2222.57	1691.05	1767.32	1762.59	1950.26	-0.301466	0.0571376	-5.27614	1.31935e-07	3.33379e-06
TRAF4	1522.68	1658.08	1654.95	2020.26	1972.55	2092.67	1820.2	0.318927	0.0604477	5.27609	1.31972e-07	3.33379e-06
DPYSL3	1657.1	1622.15	1557.12	1959.3	1991.03	2142.22	1821.49	0.320558	0.0607823	5.27388	1.33571e-07	3.36784e-06
IL34	12.9041	9.511	18.3431	71.2813	47.6602	46.7531	34.4088	0.826124	0.156661	5.27334	1.33963e-07	3.37139e-06
CPNE3	2782.97	2749.74	2829.93	2197.53	2329.52	2312.41	2533.68	-0.281659	0.0534229	-5.27224	1.34765e-07	3.38525e-06
GLYR1	3449.68	3265.44	3279.33	3964.55	4080.3	3988.04	3671.22	0.261073	0.0496007	5.2635	1.41338e-07	3.54374e-06
FLNC	22743.4	24278.4	20371	17200.4	18199.4	18750.8	20257.2	-0.304631	0.0578837	-5.26282	1.41864e-07	3.5503e-06
SURF4	7421.98	7484.1	7129.34	5903.21	6237.66	6322.88	6749.86	-0.249232	0.047381	-5.26018	1.43913e-07	3.59488e-06
SH2B3	1618.38	1684.5	1407.32	1071.09	1245	1191.27	1369.6	-0.399152	0.0759321	-5.2567	1.46665e-07	3.65682e-06
SLC44A1	1537.73	1537.61	1593.81	1283.06	1208.04	1177.24	1389.58	-0.333439	0.0635146	-5.2498	1.52262e-07	3.78936e-06
COPRS	1631.29	1599.96	1450.12	1150.82	1188.59	1268.88	1381.61	-0.356917	0.0681691	-5.23576	1.64309e-07	4.08161e-06
PTRH1	775.318	824.287	744.933	578.691	588.458	550.751	677.073	-0.417909	0.0798349	-5.23467	1.65284e-07	4.09826e-06
RGS4	326.903	355.077	166.107	37.5164	64.1954	68.2595	169.676	-0.796348	0.152192	-5.23252	1.67215e-07	4.13849e-06
FGF5	2308.75	2340.76	1615.21	617.146	904.572	951.892	1456.39	-0.806439	0.154599	-5.21633	1.82505e-07	4.50861e-06
GUCD1	1309.76	1326.26	1255.48	1631.97	1638.93	1619.53	1463.65	0.317093	0.0608094	5.21455	1.84269e-07	4.54383e-06
VEPH1	91.4037	72.9177	76.4295	36.5785	28.2071	19.6363	54.1955	-0.81961	0.157241	-5.21245	1.86364e-07	4.58145e-06
SETD7	3193.75	3067.83	2856.42	2311.95	2563.93	2410.59	2734.08	-0.311453	0.059753	-5.21234	1.86476e-07	4.58145e-06
IGFBP7	620.47	568.547	571.693	760.646	811.197	824.724	692.879	0.414761	0.0796121	5.20977	1.89072e-07	4.63676e-06
PRDX6	9018.86	8457.39	8421.51	7046.53	7391.23	7330.88	7944.4	-0.244874	0.0470156	-5.20835	1.90525e-07	4.66387e-06
SUN1	2655.01	2802.58	2671.97	2232.23	2240.03	2191.78	2465.6	-0.27835	0.0534584	-5.20686	1.9206e-07	4.69291e-06
EFCAB14	1920.55	1936.02	1737.5	2264.12	2343.13	2396.56	2099.65	0.312292	0.0601955	5.18797	2.12601e-07	5.18538e-06
WARS	3775.51	3946.01	3927.46	3185.15	3252.57	3280.19	3561.15	-0.255065	0.0491932	-5.18496	2.16061e-07	5.26021e-06
CTSB	4242.21	4281.01	4607.17	3722.57	3571.6	3536.4	3993.49	-0.270149	0.0521147	-5.18373	2.17488e-07	5.28538e-06
CADM4	2778.67	2821.6	3038.84	3638.16	3433.48	3496.19	3201.16	0.281712	0.0543856	5.1799	2.22e-07	5.3853e-06
CCDC97	663.483	708.041	732.704	1004.5	869.556	977.139	825.904	0.408916	0.0790001	5.17614	2.26523e-07	5.48512e-06
GRAMD3	549.497	532.616	542.14	768.149	750.892	698.491	640.298	0.417602	0.0807433	5.17197	2.31638e-07	5.59181e-06
PTGIR	116.136	114.132	113.116	48.7714	59.3321	48.6232	83.3518	-0.764021	0.147726	-5.17187	2.31761e-07	5.59181e-06
MAPKAPK3	2423.81	2324.91	2249.07	1800.79	1844.16	1969.24	2102	-0.306051	0.0591852	-5.17107	2.32753e-07	5.60568e-06
TSPAN5	439.813	421.654	440.234	283.249	305.415	295.479	364.307	-0.499907	0.0967305	-5.16804	2.36567e-07	5.68734e-06
EZR	15245.1	15254.6	13401.7	10665	12172.8	12210	13158.2	-0.312551	0.0604827	-5.16762	2.37094e-07	5.68984e-06
PLAGL1	1851.73	1943.41	1882.2	1502.53	1575.71	1471.79	1704.56	-0.307739	0.0595851	-5.1647	2.40823e-07	5.76901e-06
SUV420H2	568.854	679.508	837.667	1102.98	942.506	1045.4	862.819	0.505652	0.0979241	5.16371	2.42097e-07	5.78922e-06
USP1	4593.84	4598.04	4444.12	3791.98	3920.78	3684.14	4172.15	-0.252447	0.0489282	-5.15955	2.47542e-07	5.9089e-06
TDRP	350.56	315.977	337.309	202.589	230.52	208.519	274.245	-0.558357	0.108272	-5.157	2.50941e-07	5.97942e-06
LACC1	748.435	664.713	627.741	453.011	475.63	511.478	580.168	-0.458806	0.0890036	-5.15492	2.53743e-07	6.0355e-06
FRZB	48.3902	39.1008	42.8005	106.922	93.3752	103.792	72.3967	0.780149	0.151436	5.15169	2.58156e-07	6.12961e-06
CRADD	286.04	262.081	265.975	165.072	154.653	177.662	218.58	-0.596195	0.115924	-5.14296	2.70441e-07	6.4071e-06
WNT3	1087.17	1193.1	1113.83	1417.18	1472.6	1438.12	1287	0.334977	0.0651362	5.14271	2.70797e-07	6.4071e-06
CD274	516.162	485.061	325.08	219.471	289.852	259.012	349.106	-0.637321	0.124026	-5.13861	2.76774e-07	6.53701e-06
KIFC2	1454.93	1444.62	1402.23	1808.29	1708.96	1920.62	1623.27	0.324337	0.0631246	5.13803	2.77629e-07	6.53924e-06
SYNJ2	1586.12	1495.34	1247.33	940.725	1085.49	1110.85	1244.31	-0.429175	0.0835314	-5.13789	2.77841e-07	6.53924e-06
RPS12	14746.1	13857.5	13345.6	11700.4	11854.8	11858.4	12893.8	-0.23886	0.046591	-5.12674	2.94801e-07	6.92629e-06
FUT8	1696.88	1680.28	1602.98	1134.87	1365.61	1316.57	1466.2	-0.363423	0.0709295	-5.12372	2.99563e-07	7.02587e-06
KIFC3	4755.14	5073.59	4536.85	5563.69	5873.88	6157.38	5326.76	0.283377	0.0553116	5.12329	3.00253e-07	7.02978e-06
KLHL15	382.82	375.156	377.052	521.479	558.306	528.31	457.187	0.458279	0.0895075	5.12001	3.05525e-07	7.14078e-06
SACM1L	1174.27	1205.78	1150.52	876.947	939.588	921.035	1044.69	-0.349093	0.068202	-5.11851	3.07966e-07	7.18533e-06
TNC	68.8216	49.6686	48.9149	115.363	125.473	123.428	88.6115	0.756134	0.147802	5.11586	3.12311e-07	7.27408e-06
PSMD2	19172.2	18986.1	17415.7	14647.4	15834.9	15795.1	16975.2	-0.257207	0.0503399	-5.1094	3.23177e-07	7.51415e-06
TPCN1	475.299	519.935	484.053	636.842	684.751	744.309	590.865	0.442444	0.0866783	5.10444	3.31777e-07	7.68909e-06
ATXN1L	2036.69	2115.67	2093.15	2549.24	2557.12	2488.2	2306.68	0.27369	0.0536184	5.1044	3.31845e-07	7.68909e-06
PPIC	543.045	525.219	564.559	745.639	799.525	696.621	645.768	0.422786	0.0829347	5.09782	3.43584e-07	7.94738e-06
HCN3	235.499	256.797	278.203	429.563	379.337	371.219	325.103	0.536255	0.105281	5.09355	3.51422e-07	8.11471e-06
SERTAD4-AS1	11.8287	17.9652	15.2859	34.7027	72.9493	69.1945	36.9877	0.796217	0.156364	5.09207	3.54182e-07	8.16442e-06
CD44	16671	16149.7	12450.9	8220.79	9627.37	9385.21	12084.1	-0.606732	0.119429	-5.08029	3.76852e-07	8.67212e-06
C1orf21	491.429	445.96	402.529	288.877	316.114	291.739	372.775	-0.512239	0.10097	-5.07317	3.91247e-07	8.98227e-06
P4HTM	682.839	678.451	800.981	979.179	935.697	1002.39	846.589	0.402429	0.0793281	5.07296	3.91667e-07	8.98227e-06
GFPT2	693.593	690.076	739.837	526.168	536.907	493.712	613.382	-0.41581	0.0820149	-5.06993	3.97964e-07	9.11114e-06
ENOX1	543.045	546.354	464.691	324.517	385.173	347.843	435.271	-0.495524	0.097967	-5.05807	4.23515e-07	9.67961e-06
PRKAR1B	423.683	471.323	474.882	630.276	610.829	666.699	546.282	0.438434	0.0867287	5.05523	4.29863e-07	9.79471e-06
YJEFN3	707.572	732.347	664.427	923.843	903.599	952.827	814.103	0.3783	0.0748343	5.05517	4.30008e-07	9.79471e-06
SEZ6L2	1454.93	1520.7	1622.34	2111.24	1820.82	1959.89	1748.32	0.340581	0.0674071	5.0526	4.3584e-07	9.91075e-06
SRI	1378.58	1281.87	1271.79	1005.44	1049.5	1022.02	1168.2	-0.337185	0.0667573	-5.05092	4.39697e-07	9.98156e-06
FGD5-AS1	2824.91	2827.94	2893.11	2348.53	2354.8	2396.56	2607.64	-0.260184	0.051523	-5.04986	4.42133e-07	1.00109e-05
NPTXR	107.534	117.302	120.249	203.527	212.039	189.817	158.411	0.64368	0.127473	5.04955	4.42845e-07	1.00109e-05
MEF2D	1622.68	1574.6	1672.28	1265.24	1251.81	1351.16	1456.3	-0.318324	0.0630421	-5.04939	4.43223e-07	1.00109e-05
KIF5C	1059.21	971.179	1023.14	758.77	810.224	763.01	897.588	-0.367219	0.0727646	-5.04668	4.49556e-07	1.01369e-05
RMND5A	1019.42	964.838	933.459	1225.85	1265.43	1245.5	1109.08	0.340152	0.0674109	5.04594	4.51285e-07	1.0156e-05
GPR4	92.479	90.8829	115.154	41.2681	43.7696	43.9479	71.2502	-0.766904	0.151992	-5.04568	4.51916e-07	1.0156e-05
HEXIM1	5045.48	4959.46	5139.12	6079.54	5779.53	6012.44	5502.6	0.233673	0.0463542	5.04103	4.63045e-07	1.03887e-05
LOC100129434	313.999	300.125	331.194	463.328	433.805	478.751	386.867	0.485202	0.0963944	5.03351	4.81574e-07	1.07865e-05
STK10	2313.05	2282.64	2268.43	1785.78	1877.23	1932.77	2076.65	-0.284927	0.0566163	-5.03259	4.83893e-07	1.08204e-05
HLA-B	4701.38	4627.63	4733.53	5594.64	5405.06	5530.89	5098.85	0.228367	0.0454797	5.0213	5.13224e-07	1.14572e-05
MFAP4	74.1983	92.9965	101.906	225.099	158.543	154.285	134.505	0.714167	0.142323	5.01792	5.22347e-07	1.16415e-05
SELT	3419.57	3289.75	3119.34	2695.56	2748.73	2665.86	2989.8	-0.2689	0.053704	-5.00708	5.52629e-07	1.2296e-05
GAB2	723.702	659.429	771.428	529.92	535.935	502.128	620.424	-0.423312	0.0845866	-5.00447	5.60147e-07	1.24427e-05
FHL3	594.662	661.543	673.599	478.335	426.024	477.816	551.996	-0.440574	0.0881366	-4.99876	5.77004e-07	1.2796e-05
SLMO2	4021.76	3801.23	3470.92	2826.86	3140.71	3074.48	3389.33	-0.308015	0.0616532	-4.99593	5.85534e-07	1.29637e-05
TRPV2	289.266	370.929	328.137	216.657	205.231	203.843	269.011	-0.561487	0.112444	-4.99347	5.93025e-07	1.30866e-05
LTBP2	621.545	683.735	704.17	1009.19	829.677	912.62	793.49	0.418796	0.0838687	4.99347	5.93029e-07	1.30866e-05
IGF2BP2	4803.53	4771.35	4589.85	3703.81	4044.31	4028.24	4323.52	-0.25901	0.0519158	-4.98904	6.06812e-07	1.33688e-05
HSPB1	10695.3	11526.3	11993.3	13623.2	13317.6	13718.3	12479	0.242843	0.0486927	4.98725	6.12448e-07	1.34553e-05
ANTXR2	1914.1	1886.35	1373.69	887.264	999.892	1023.89	1347.53	-0.649629	0.13026	-4.98716	6.12744e-07	1.34553e-05
PVRL2	3143.21	3307.71	3388.37	4032.08	3800.17	4022.63	3615.7	0.261201	0.0523939	4.98534	6.18539e-07	1.35604e-05
PARP10	221.52	212.412	210.945	377.978	306.387	323.531	275.462	0.551952	0.110915	4.97635	6.47949e-07	1.41821e-05
SPATS2	2861.47	2879.72	2736.18	2294.13	2422.89	2260.98	2575.89	-0.27215	0.0547237	-4.97316	6.58688e-07	1.43937e-05
DNM1	688.216	721.779	805.057	1157.38	953.205	949.087	879.121	0.428131	0.0861225	4.97119	6.6542e-07	1.45172e-05
ZNF641	223.67	209.242	208.907	319.828	320.977	343.167	270.965	0.534372	0.107524	4.96979	6.70255e-07	1.45989e-05
TTC33	1335.57	1239.6	1424.65	1084.23	1009.62	993.035	1181.12	-0.3539	0.0712231	-4.96889	6.73358e-07	1.46428e-05
LNPEP	566.703	579.114	493.225	374.227	391.981	386.18	465.238	-0.459728	0.0925364	-4.96807	6.76213e-07	1.46811e-05
TRIM16	263.458	257.854	244.574	366.723	380.309	391.791	317.452	0.505341	0.1018	4.96408	6.90278e-07	1.49623e-05
LINC-PINT	247.328	227.207	185.469	96.6049	115.746	145.87	169.704	-0.669177	0.134837	-4.96287	6.94577e-07	1.50313e-05
MFGE8	1358.15	1338.94	1508.21	1830.8	1696.32	1792.51	1587.49	0.323725	0.0653988	4.95002	7.42075e-07	1.60333e-05
PBX3	1002.21	1044.1	914.097	738.136	768.4	743.374	868.386	-0.37189	0.0751975	-4.94551	7.5943e-07	1.6382e-05
INA	644.127	605.534	585.959	753.143	871.502	863.996	720.71	0.407049	0.0823874	4.94067	7.78551e-07	1.67675e-05
HBEGF	2133.47	2021.62	1433.82	839.431	1067.98	969.658	1411	-0.695685	0.140871	-4.93844	7.87486e-07	1.69328e-05
CREBBP	2658.23	2896.63	2896.17	3511.54	3335.24	3395.21	3115.5	0.26872	0.054422	4.9377	7.90475e-07	1.697e-05
PSTPIP2	650.579	693.246	627.741	483.024	493.138	468.466	569.366	-0.414344	0.0839518	-4.9355	7.99458e-07	1.71354e-05
MORF4L1	7734.9	7606.69	7565.5	8785.41	9204.26	8727.86	8270.77	0.217566	0.0440983	4.93367	8.06988e-07	1.72693e-05
TOMM34	2680.82	2483.43	2412.11	2009.01	2139.85	1974.85	2283.34	-0.295577	0.0599682	-4.92889	8.26979e-07	1.7669e-05
CYP1B1	49.4655	62.3499	56.0483	169.762	106.02	104.727	91.3954	0.746798	0.152017	4.91259	8.98833e-07	1.91737e-05
ADK	2232.4	2209.72	2092.13	1654.48	1807.2	1814.95	1968.48	-0.29664	0.0603922	-4.9119	9.01996e-07	1.92107e-05
C5orf30	867.797	821.116	714.361	520.541	600.13	608.725	688.778	-0.433752	0.0884479	-4.90404	9.38843e-07	1.99638e-05
RHOA	23380	22767.2	22478.4	19689.6	20045.5	20079.5	21406.7	-0.19504	0.0398131	-4.89888	9.63826e-07	2.04627e-05
HK1	6889.69	7256.89	7070.24	6036.4	6031.45	6113.43	6566.35	-0.21825	0.0445586	-4.89804	9.67979e-07	2.05184e-05
IPO7	12412.6	12092.7	11046.6	9005.82	10322.8	9770.45	10775.2	-0.279217	0.0570188	-4.89693	9.73472e-07	2.06023e-05
KIF1B	2192.61	2111.44	2289.83	1824.24	1818.87	1725.19	1993.7	-0.286307	0.058559	-4.88921	1.01241e-06	2.13927e-05
PNP	3594.85	3444.04	2697.45	2203.15	2487.09	2555.52	2830.35	-0.395909	0.0810551	-4.88444	1.03722e-06	2.18825e-05
TUBB2A	688.216	686.906	655.256	442.694	490.22	537.66	583.492	-0.4264	0.087364	-4.88073	1.05692e-06	2.22633e-05
ARHGAP23	3757.23	4148.91	4050.76	3229.23	3284.67	3402.69	3645.58	-0.26197	0.0537116	-4.87735	1.07519e-06	2.26127e-05
ETV4	1032.32	1048.32	1011.93	736.26	788.826	846.23	910.648	-0.360725	0.0740007	-4.87462	1.09018e-06	2.28878e-05
RPL13A	1997.98	1971.95	2014.68	1620.71	1672.97	1613.92	1815.37	-0.276811	0.0567894	-4.87435	1.09168e-06	2.28878e-05
MTSS1L	3295.91	3524.35	3580.98	4099.61	4104.62	4221.8	3804.54	0.249568	0.0512148	4.87297	1.09933e-06	2.30123e-05
DCUN1D4	1228.04	1178.31	1187.2	1531.61	1492.06	1456.83	1345.67	0.305294	0.0626837	4.8704	1.11375e-06	2.32779e-05
GNG12	7270.36	7088.87	6875.6	5423	6235.71	5911.46	6467.5	-0.264982	0.0544234	-4.86889	1.12228e-06	2.34198e-05
DPF3	1271.05	1256.51	1125.04	916.339	973.631	943.477	1081.01	-0.34652	0.0711831	-4.868	1.12731e-06	2.34882e-05
BCAS4	579.607	618.215	696.018	438.942	482.438	431.998	541.203	-0.441526	0.090894	-4.85759	1.18823e-06	2.47192e-05
RPL37A	33675.3	31545.9	29975.6	27481.7	26787	26439.8	29317.6	-0.232569	0.0478829	-4.85702	1.19163e-06	2.47315e-05
TMEM33	3681.96	3489.48	2882.92	2322.27	2765.27	2540.56	2947.08	-0.373215	0.0768426	-4.85688	1.1925e-06	2.47315e-05
LAMC2	193.561	171.198	157.954	84.412	101.156	101.922	135.034	-0.654791	0.134905	-4.85372	1.21169e-06	2.5053e-05
ECH1	1643.12	1738.4	1941.31	2415.12	2153.46	2207.68	2016.51	0.331012	0.0681976	4.85371	1.21173e-06	2.5053e-05
SLC38A1	4194.89	4103.47	3780.71	3077.29	3477.25	3286.74	3653.39	-0.284992	0.0587205	-4.85337	1.21379e-06	2.5057e-05
DYNC1LI2	4186.29	4146.8	4108.85	3550.93	3537.56	3492.45	3837.15	-0.228407	0.0471121	-4.84815	1.24615e-06	2.56857e-05
ASXL1	4425.01	4343.36	4552.14	5137.88	5234.85	5254.11	4824.56	0.225216	0.0464573	4.84781	1.24833e-06	2.56912e-05
GPX4	3057.18	3246.42	3463.78	4003.01	3831.3	4010.48	3602.03	0.269175	0.0555648	4.84435	1.27029e-06	2.60672e-05
SIPA1L1	1680.75	1610.53	1634.57	2159.07	1933.64	2006.64	1837.54	0.296454	0.0611962	4.84432	1.27048e-06	2.60672e-05
B4GALT1	2590.49	2663.08	2439.63	2107.49	2160.27	2049.65	2335.1	-0.274709	0.0567551	-4.84026	1.29666e-06	2.65638e-05
CELSR3	725.853	685.849	692.961	990.434	906.517	873.347	812.493	0.371595	0.0769042	4.83191	1.35227e-06	2.76607e-05
MIA3	1890.44	1901.14	1898.51	2269.75	2349.94	2255.37	2094.19	0.264361	0.0548028	4.82386	1.4081e-06	2.8759e-05
PCMTD2	2834.59	2858.58	2939.99	2474.21	2368.42	2357.29	2638.85	-0.254449	0.0527549	-4.82322	1.41256e-06	2.88063e-05
CKAP2L	2278.64	2355.56	2414.15	1967.74	1976.44	1777.55	2128.35	-0.289781	0.0600913	-4.82234	1.41886e-06	2.8891e-05
MBTPS2	566.703	534.73	594.112	411.743	418.243	397.401	487.155	-0.426546	0.0885058	-4.81941	1.43985e-06	2.9274e-05
MUT	1267.82	1253.34	1372.67	1630.09	1642.82	1582.12	1458.14	0.304657	0.0632427	4.81727	1.45532e-06	2.95283e-05
FSTL3	2113.04	2232.97	1865.9	2546.43	2592.13	2629.39	2329.98	0.30891	0.064128	4.81708	1.45675e-06	2.95283e-05
MUC1	83.8763	109.905	129.421	211.968	189.668	184.207	151.508	0.649439	0.135052	4.80881	1.5183e-06	3.07295e-05
HACL1	683.915	634.067	635.893	488.652	483.411	475.946	566.981	-0.399635	0.0832713	-4.79919	1.59307e-06	3.21945e-05
RAPH1	1326.97	1326.26	1087.34	855.375	971.685	965.918	1088.92	-0.391011	0.0814878	-4.7984	1.59936e-06	3.2273e-05
AIF1L	380.669	342.396	413.738	505.534	562.196	544.206	458.123	0.453183	0.0944896	4.79612	1.6177e-06	3.25942e-05
UBE2Q2	932.318	838.025	782.638	613.394	670.161	615.27	741.968	-0.395425	0.0825673	-4.78913	1.67505e-06	3.3699e-05
SEH1L	2449.62	2484.48	2050.35	1620.71	1890.85	1853.29	2058.22	-0.35786	0.0747416	-4.78796	1.68482e-06	3.38031e-05
TLL1	23.6574	13.7381	14.2668	49.7093	62.2501	54.2335	36.3092	0.754978	0.157684	4.78791	1.68525e-06	3.38031e-05
ENG	3528.18	3829.76	3382.26	2696.49	2938.4	3055.78	3238.48	-0.293456	0.0613293	-4.78493	1.7105e-06	3.42584e-05
PIK3R3	200.013	163.801	208.907	334.834	310.278	270.233	248.011	0.563088	0.117785	4.78064	1.74738e-06	3.4945e-05
MGLL	539.819	612.931	473.863	318.89	400.735	380.57	454.468	-0.49504	0.103578	-4.7794	1.75818e-06	3.51088e-05
CD82	519.388	525.219	487.111	366.723	368.637	365.609	438.781	-0.433085	0.0906368	-4.77824	1.76834e-06	3.52593e-05
CAPN2	8128.48	8357	7355.57	5988.56	6783.32	6700.65	7218.93	-0.281432	0.0589832	-4.7714	1.82948e-06	3.64244e-05
SHC1	7872.55	8047.36	8081.14	6843	6808.61	7073.74	7454.4	-0.207595	0.0436109	-4.76017	1.93434e-06	3.84551e-05
ITPR3	3970.15	4117.21	3677.79	3311.76	3123.2	3301.7	3583.63	-0.264118	0.055495	-4.75932	1.94248e-06	3.85598e-05
ANKIB1	1206.53	1208.95	1153.58	1440.63	1497.89	1491.42	1333.17	0.29901	0.0628627	4.75656	1.96921e-06	3.90328e-05
LSM14A	4953	4798.83	4715.19	5584.32	5766.89	5573.9	5232.02	0.221413	0.0465613	4.7553	1.98153e-06	3.9219e-05
OAZ1	15592.4	15312.7	15327.7	13127.9	13590	13613.6	14427.4	-0.19368	0.0407499	-4.7529	2.00521e-06	3.95732e-05
GOLGA8A	2149.6	1833.51	1769.09	2624.28	2450.13	2303.06	2188.28	0.33988	0.0715102	4.75289	2.00531e-06	3.95732e-05
AP2B1	4263.71	4214.43	4266.8	3470.27	3622.18	3707.52	3924.15	-0.233018	0.0490495	-4.75068	2.02738e-06	3.99502e-05
TEX10	2566.83	2525.7	2177.73	1742.64	1999.78	1956.15	2161.47	-0.333001	0.0701949	-4.74395	2.09591e-06	4.12306e-05
SPRY4	576.381	599.193	383.167	166.01	224.684	253.402	367.139	-0.739354	0.155878	-4.74317	2.10394e-06	4.12306e-05
RBMS3	398.95	384.667	434.12	553.368	564.142	560.102	482.558	0.42169	0.0889053	4.74314	2.10435e-06	4.12306e-05
SLC27A2	22.5821	25.3627	20.3812	56.2747	77.8126	58.9088	43.5537	0.749558	0.158031	4.74311	2.10464e-06	4.12306e-05
C19orf57	77.4243	88.7693	87.6391	183.831	149.789	140.259	121.285	0.660748	0.139391	4.74026	2.13445e-06	4.17538e-05
AKIRIN1	3481.94	3427.13	3370.03	3897.02	4209.66	4093.7	3746.58	0.240654	0.0507727	4.73983	2.13902e-06	4.17824e-05
NRBP1	3863.69	3958.69	4076.24	4656.73	4610.4	4692.14	4309.65	0.225021	0.0475031	4.73697	2.16937e-06	4.22906e-05
SIKE1	1376.43	1320.97	1347.2	1649.79	1638.93	1673.76	1501.18	0.284114	0.0599804	4.73679	2.17133e-06	4.22906e-05
DRAP1	14850.4	15874.9	15075	13035.1	12980.1	13494.8	14218.4	-0.208889	0.0441246	-4.73408	2.20052e-06	4.2797e-05
NAMPT	3676.58	3346.82	3185.58	2701.18	2894.63	2723.83	3088.1	-0.28409	0.0600247	-4.73288	2.21361e-06	4.29895e-05
RHPN1	1471.06	1585.17	1605.02	2088.73	1817.9	1934.64	1750.42	0.310817	0.0656948	4.73123	2.23163e-06	4.32769e-05
SCML1	474.224	438.563	387.243	576.815	614.72	612.465	517.338	0.430245	0.0909715	4.72945	2.25127e-06	4.35948e-05
IGF1R	706.497	681.622	721.494	915.401	887.064	921.97	805.675	0.347753	0.0735679	4.72697	2.27893e-06	4.4067e-05
NXN	579.607	551.638	617.55	765.336	747.001	808.828	678.327	0.379837	0.0805088	4.71796	2.38223e-06	4.59982e-05
AEN	1829.15	1777.5	1445.03	1110.49	1358.8	1282.9	1467.31	-0.396107	0.0839798	-4.71669	2.39714e-06	4.62131e-05
TMEM164	549.497	526.275	540.102	365.785	355.02	429.193	460.979	-0.442377	0.093795	-4.71643	2.40024e-06	4.62131e-05
TGFA	130.116	79.2583	71.3342	32.8269	41.8243	37.4024	65.4603	-0.739145	0.156756	-4.71527	2.41392e-06	4.64101e-05
CGGBP1	1790.44	1868.38	1925	2268.81	2259.48	2226.38	2056.42	0.265411	0.056316	4.71289	2.4423e-06	4.68887e-05
MAPKAPK2	2394.78	2498.22	2565.99	2091.54	2021.18	2078.64	2275.06	-0.260324	0.0552752	-4.7096	2.48199e-06	4.75827e-05
KRT34	637.675	716.495	353.614	86.2878	172.16	154.285	353.42	-0.716399	0.152278	-4.70453	2.5445e-06	4.87116e-05
AMOTL2	6819.79	7029.69	6384.41	7627.09	8422.25	8091.08	7395.72	0.247437	0.0526412	4.70045	2.59592e-06	4.96252e-05
MAP4K4	6452.03	6371.31	6067.48	5043.15	5518.86	5387.82	5806.78	-0.237714	0.0505822	-4.69956	2.60729e-06	4.97718e-05
CCNL2	1849.58	1839.85	1869.97	2255.68	2140.82	2384.41	2056.72	0.27636	0.058877	4.69386	2.68104e-06	5.11071e-05
SIX5	458.094	470.266	603.283	826.3	672.107	706.906	622.826	0.466664	0.099501	4.69005	2.73145e-06	5.19942e-05
ZDHHC16	1259.22	1258.62	1221.85	1026.07	970.713	989.295	1120.96	-0.309615	0.0660288	-4.68909	2.74417e-06	5.21625e-05
MSRB3	1322.67	1252.28	1296.24	1510.04	1654.49	1652.25	1448	0.301581	0.0643463	4.68684	2.77454e-06	5.26653e-05
MRPS23	3527.11	3508.5	3336.4	2820.3	2892.68	2996.87	3180.31	-0.244772	0.0522325	-4.68619	2.78334e-06	5.27579e-05
PCBP1	7150.99	7479.87	7479.9	6384.36	6291.15	6410.78	6866.18	-0.207968	0.0444059	-4.68335	2.82231e-06	5.34211e-05
INPP5B	410.779	417.427	418.834	557.119	557.333	580.673	490.361	0.406479	0.0868062	4.68261	2.83245e-06	5.35377e-05
EDEM1	1321.59	1331.54	1331.91	1059.84	1090.35	1060.36	1199.26	-0.298628	0.0637944	-4.68111	2.85329e-06	5.38559e-05
WDR45	1012.97	950.043	946.707	752.205	729.493	780.776	862.032	-0.34205	0.0730969	-4.6794	2.87712e-06	5.42294e-05
DOCK5	1085.02	1036.7	829.515	694.992	749.919	718.127	852.378	-0.410191	0.0876812	-4.67821	2.89387e-06	5.44687e-05
PCSK7	1634.51	1726.78	1500.06	1896.46	2052.31	2195.52	1834.27	0.321306	0.0687363	4.67448	2.94705e-06	5.53921e-05
ECI2	1597.95	1541.84	1433.82	1221.16	1270.29	1137.03	1367.02	-0.317675	0.0679675	-4.67392	2.95507e-06	5.54654e-05
CCDC80	938.77	952.157	649.141	374.227	488.274	427.323	638.315	-0.679595	0.145418	-4.67341	2.96247e-06	5.55266e-05
PRR13	3780.89	3532.81	3746.06	3053.84	3095	3172.66	3396.88	-0.239986	0.0513724	-4.6715	2.99011e-06	5.59668e-05
RASSF2	130.116	134.211	140.63	65.6538	75.8673	73.8698	103.391	-0.659287	0.141188	-4.66956	3.01846e-06	5.64187e-05
FZD7	259.156	250.456	259.86	386.419	392.954	345.973	315.803	0.481522	0.103218	4.66508	3.08502e-06	5.75828e-05
PNRC2	2016.26	2032.18	2095.19	2424.5	2534.75	2417.13	2253.33	0.255438	0.0547951	4.66168	3.13632e-06	5.84591e-05
C11orf68	1459.23	1535.5	1471.52	1218.35	1154.55	1231.48	1345.1	-0.296102	0.0635326	-4.66064	3.15229e-06	5.86754e-05
ANAPC13	1489.34	1380.15	1270.77	1127.37	1095.21	971.528	1222.4	-0.351412	0.0754371	-4.65835	3.18754e-06	5.92494e-05
SPTBN1	2896.96	2741.28	2876.81	2434.82	2379.12	2305.86	2605.81	-0.250482	0.0538494	-4.65153	3.29482e-06	6.11589e-05
TRIO	11102.9	11808.4	10352.6	9010.51	9362.81	9583.44	10203.4	-0.243624	0.0523987	-4.64943	3.3285e-06	6.1699e-05
TMED4	1492.57	1442.5	1621.32	1215.53	1234.3	1203.42	1368.28	-0.304685	0.0655363	-4.6491	3.33391e-06	6.1714e-05
SYAP1	4480.93	4431.07	4269.86	3631.59	3877.99	3650.48	4056.99	-0.233964	0.0503887	-4.64319	3.43066e-06	6.34176e-05
MYO1C	11753.4	12020.8	12229.7	13722.6	13522.9	14051.2	12883.4	0.194319	0.0418556	4.64261	3.44034e-06	6.35092e-05
SH3BGRL2	255.93	254.683	252.727	160.383	163.407	166.441	208.928	-0.536868	0.1157	-4.64017	3.48128e-06	6.4125e-05
IL6R	333.355	325.488	309.794	447.384	427.97	503.063	391.175	0.454728	0.0980007	4.64005	3.48324e-06	6.4125e-05
RPL22L1	1947.44	1966.66	1780.3	1461.27	1562.09	1581.19	1716.49	-0.293504	0.0632695	-4.63895	3.50181e-06	6.43787e-05
MYPN	1677.53	1643.29	1850.61	1423.75	1319.9	1402.59	1552.94	-0.304445	0.0657095	-4.6332	3.6006e-06	6.61045e-05
SH3GL1	3876.59	3925.93	3923.38	3150.44	3305.09	3441.96	3603.9	-0.237941	0.0513693	-4.63196	3.62218e-06	6.64072e-05
ALKBH2	617.244	634.067	563.54	787.845	794.662	796.672	699.005	0.365003	0.0788056	4.63169	3.62697e-06	6.64072e-05
ARMC8	1242.01	1269.19	1154.59	1486.59	1499.84	1567.16	1369.9	0.299479	0.0647088	4.6281	3.69028e-06	6.74743e-05
SDCBP	3904.55	3861.47	4136.36	3363.35	3411.11	3302.64	3663.25	-0.234015	0.050583	-4.62635	3.72166e-06	6.79556e-05
FGF1	577.456	561.149	381.128	891.016	1331.57	1306.28	841.433	0.718349	0.155286	4.62597	3.72848e-06	6.79723e-05
ERAP1	748.435	693.246	665.446	915.401	891.927	918.23	805.448	0.349224	0.0754958	4.62574	3.73269e-06	6.79723e-05
STX2	1215.13	1251.23	1234.08	974.49	1023.24	964.048	1110.37	-0.30661	0.0663431	-4.62159	3.80819e-06	6.92533e-05
LOC100126784	161.301	172.255	159.992	92.8532	79.758	104.727	128.481	-0.627117	0.135752	-4.61957	3.84531e-06	6.9834e-05
CYSTM1	828.01	824.287	789.771	586.195	622.501	658.283	718.174	-0.361715	0.078394	-4.61406	3.94878e-06	7.15332e-05
CFDP1	5351.95	4943.61	5288.92	6011.07	6075.22	6163.92	5639.12	0.222378	0.0481962	4.61402	3.94952e-06	7.15332e-05
FBLIM1	1480.74	1558.75	1480.69	1192.09	1231.39	1244.57	1364.7	-0.289015	0.0626684	-4.61182	3.99152e-06	7.21966e-05
CIB1	2455	2462.29	2377.47	2099.98	1992	1987	2228.96	-0.254607	0.0552204	-4.61075	4.01228e-06	7.24107e-05
DANCR	2436.71	2397.83	2096.21	1799.85	1868.48	1915.94	2085.84	-0.297772	0.0645836	-4.61065	4.01413e-06	7.24107e-05
KIAA0319L	916.188	871.842	1023.14	1223.97	1221.66	1157.61	1069.07	0.337299	0.0731812	4.6091	4.04423e-06	7.27884e-05
FAM117B	188.184	203.958	177.316	123.804	96.2931	112.207	150.294	-0.604192	0.131089	-4.60901	4.04591e-06	7.27884e-05
SAA1	4.30135	7.39745	4.07624	31.889	25.2891	32.7271	17.6134	0.670062	0.145433	4.60737	4.07804e-06	7.32684e-05
RANGAP1	7153.15	7345.66	7159.91	8112.93	8324.01	8649.32	7790.83	0.207558	0.0451119	4.60095	4.20566e-06	7.54605e-05
CLIP2	755.962	814.776	815.248	657.476	585.54	535.79	694.132	-0.39063	0.0849611	-4.59775	4.27074e-06	7.6526e-05
MN1	86.027	78.2016	105.982	30.0132	51.5509	32.7271	64.0837	-0.716802	0.155977	-4.59555	4.31599e-06	7.72338e-05
SH3BGRL3	2895.88	2795.18	2942.03	2425.44	2372.31	2466.69	2649.59	-0.241894	0.0526866	-4.59118	4.40738e-06	7.87643e-05
LINC00493	1224.81	1248.05	1228.99	1019.51	983.357	969.658	1112.4	-0.302147	0.0658401	-4.58911	4.45145e-06	7.94462e-05
PSMB1	4008.86	3658.57	3749.12	3027.58	3280.78	3220.35	3490.87	-0.252598	0.0550579	-4.58785	4.47826e-06	7.98187e-05
SLC39A13	1164.59	1195.22	1110.78	886.326	924.025	944.412	1037.56	-0.316397	0.0689712	-4.58737	4.4886e-06	7.9897e-05
MTAP	2295.85	2349.22	2115.57	1697.62	1899.6	1876.67	2039.09	-0.29166	0.0635864	-4.58684	4.50012e-06	7.99962e-05
MYEOV	441.964	413.2	333.233	87.2257	153.68	182.337	268.607	-0.723425	0.158066	-4.57673	4.72298e-06	8.3847e-05
BRI3	1821.62	1802.86	1796.6	1503.47	1442.45	1522.28	1648.22	-0.26873	0.0587561	-4.57365	4.79303e-06	8.49782e-05
IFFO2	962.427	1026.13	799.962	585.257	707.122	721.867	800.461	-0.424295	0.0928258	-4.57087	4.857e-06	8.5999e-05
RPS13	15869.8	15077.1	14137.4	12672.1	12845.9	13014.2	13936.1	-0.221064	0.0483911	-4.56828	4.91734e-06	8.69528e-05
SNX4	1706.56	1769.05	1684.51	2084.98	2085.38	2040.3	1895.13	0.25852	0.0566056	4.56703	4.94684e-06	8.73595e-05
TMED5	2599.09	2454.9	2366.26	2876.57	3149.47	2941.7	2731.33	0.263877	0.0578161	4.56408	5.01688e-06	8.84801e-05
PTPN12	1944.21	1829.28	1794.56	1558.81	1500.81	1507.32	1689.17	-0.274917	0.0602461	-4.56323	5.03718e-06	8.87217e-05
SF3B6	2962.55	2872.32	2744.33	2321.33	2468.61	2376.93	2624.34	-0.251315	0.0550794	-4.56277	5.04837e-06	8.88024e-05
ZNF708	273.136	256.797	261.898	387.357	408.516	351.583	323.215	0.470178	0.103088	4.56092	5.09291e-06	8.94687e-05
DAAM1	480.676	413.2	429.024	598.387	615.693	581.608	519.765	0.403318	0.0884541	4.55963	5.12443e-06	8.9905e-05
PYGO1	577.456	554.808	506.473	399.55	403.653	395.531	472.912	-0.410495	0.0900477	-4.55864	5.14863e-06	9.02117e-05
TNNT1	2892.66	2925.16	3168.26	2561.44	2365.5	2520.92	2738.99	-0.261663	0.0574286	-4.55631	5.206e-06	9.10982e-05
STX1A	336.581	370.929	301.642	212.906	234.411	227.22	280.615	-0.499437	0.109736	-4.55127	5.33232e-06	9.31873e-05
MSANTD3	998.989	962.725	847.858	663.103	762.564	702.231	822.912	-0.371908	0.081735	-4.55017	5.36031e-06	9.35547e-05
RPL9	27214.6	25118.6	24464.6	22102.8	22337.1	21402.6	23773.4	-0.216852	0.0476825	-4.54784	5.41993e-06	9.44537e-05
ARF5	2164.65	2135.75	2285.75	1770.78	1864.59	1824.3	2007.64	-0.261583	0.0575211	-4.54761	5.42587e-06	9.44537e-05
DUSP5	625.846	602.363	449.405	331.083	385.173	412.362	467.705	-0.493197	0.108507	-4.54531	5.48552e-06	9.53686e-05
MRPL15	5020.75	4750.22	4293.3	3668.17	4000.54	3891.72	4270.78	-0.272186	0.0599048	-4.54365	5.52882e-06	9.59973e-05
SMARCA1	1155.99	1062.06	1305.42	929.47	923.052	851.841	1037.97	-0.356842	0.0786542	-4.53685	5.71018e-06	9.90183e-05
ZNF532	1923.78	1953.98	1824.12	1495.97	1597.1	1587.73	1730.45	-0.273812	0.0603901	-4.53405	5.78639e-06	0.000100211
FYN	603.264	658.373	707.228	487.714	492.165	489.037	572.963	-0.389223	0.085877	-4.53233	5.83373e-06	0.0001009
SLC37A3	634.449	629.84	607.36	486.776	405.598	482.492	541.086	-0.405277	0.0894437	-4.53108	5.86829e-06	0.000101368
ARL4A	453.792	412.143	365.842	531.796	637.091	561.972	493.773	0.439426	0.0970063	4.52987	5.90196e-06	0.000101725
ANKRD50	2021.63	2038.52	1919.91	1644.16	1690.48	1610.18	1820.81	-0.264501	0.0583914	-4.52979	5.90411e-06	0.000101725
VPS53	1421.6	1367.47	1408.34	1113.3	1158.44	1139.84	1268.16	-0.286621	0.0633088	-4.52735	5.97278e-06	0.000102776
NEDD9	738.757	741.858	589.017	450.197	512.591	522.699	592.52	-0.42998	0.0949839	-4.52687	5.98646e-06	0.00010288
KDM2A	3117.4	3130.18	3044.95	2638.34	2593.11	2663.05	2864.51	-0.228927	0.0505999	-4.52425	6.06087e-06	0.000104026
CYR61	48753.7	49305	43263.2	52382.3	58993.7	58731.2	51904.8	0.258432	0.057128	4.52374	6.07567e-06	0.000104147
TSC1	814.03	772.505	826.458	1101.11	965.849	1026.7	917.774	0.337386	0.0746133	4.52179	6.13186e-06	0.000104781
BRWD3	432.286	377.27	454.501	569.312	586.513	572.257	498.69	0.409897	0.0906512	4.5217	6.13446e-06	0.000104781
USP11	2025.94	2182.25	2477.33	2856.88	2687.45	2779	2501.48	0.301126	0.0665965	4.52165	6.13605e-06	0.000104781
MBIP	768.866	784.129	702.132	913.526	996.974	994.905	860.089	0.343303	0.0759524	4.51997	6.18473e-06	0.000105478
MSI2	1476.44	1508.02	1437.89	1183.64	1181.78	1236.15	1337.32	-0.283814	0.0628248	-4.51755	6.25593e-06	0.000106557
HIST1H2BK	1211.91	1162.46	1097.53	854.437	996.002	817.243	1023.26	-0.355155	0.0786315	-4.5167	6.28098e-06	0.000106848
DERA	608.641	635.124	706.208	468.956	492.165	492.777	567.312	-0.389683	0.0863641	-4.5121	6.41898e-06	0.000109058
FOXK1	1264.6	1344.22	1310.51	1048.58	974.603	1101.5	1174	-0.310388	0.0688157	-4.51043	6.46967e-06	0.000109697
PACRGL	675.312	625.613	557.426	410.805	491.192	440.414	533.46	-0.423268	0.0938444	-4.51032	6.47291e-06	0.000109697
ARL1	2276.49	2178.02	2208.3	1858.94	1877.23	1838.33	2039.55	-0.249151	0.0552659	-4.50822	6.5373e-06	0.000110648
CCNG1	3051.81	2927.27	3195.77	3572.5	3855.62	3547.62	3358.43	0.250113	0.0555053	4.50612	6.60244e-06	0.00011161
SDCCAG8	476.375	453.358	330.175	268.243	283.043	279.583	348.463	-0.509232	0.113116	-4.50186	6.73626e-06	0.000113729
RNF157	334.43	298.011	362.785	472.707	448.395	478.751	399.18	0.43927	0.0976349	4.4991	6.82405e-06	0.000115067
RPL4	38127.2	36567.7	36832.9	31395.6	33052.9	33166.6	34857.1	-0.188773	0.0419798	-4.49675	6.89985e-06	0.000116006
GBP3	197.862	231.434	228.269	330.145	321.95	320.726	271.731	0.487509	0.108414	4.49672	6.9009e-06	0.000116006
CBX1	16143	15969	16309	18777.9	18486.3	17879.3	17260.8	0.184337	0.0409951	4.49658	6.90562e-06	0.000116006
ZMYND19	1507.62	1570.37	1520.44	1183.64	1239.17	1308.15	1388.23	-0.288575	0.0641841	-4.49605	6.9228e-06	0.000116149
DOCK3	18.2807	12.6813	23.4384	63.778	51.5509	47.6881	36.2362	0.707296	0.157634	4.48694	7.22523e-06	0.000121072
PDGFA	552.723	508.31	563.54	392.047	408.516	397.401	470.423	-0.401151	0.0894658	-4.48385	7.33089e-06	0.00012269
ACVR1B	752.736	785.186	811.172	603.077	609.857	604.985	694.502	-0.346441	0.0773627	-4.47814	7.52967e-06	0.00012586
ERO1A	5668.1	5385.34	5489.68	4583.57	4844.81	4782.84	5125.72	-0.214073	0.0478328	-4.47545	7.62517e-06	0.000127298
SEPHS1	3445.38	3434.53	3572.82	2953.48	2978.28	2995.94	3230.07	-0.221866	0.0495818	-4.47474	7.65057e-06	0.000127563
RAB11FIP1	1187.17	1193.1	1234.08	1495.97	1491.08	1436.25	1339.61	0.2793	0.0625571	4.46471	8.01761e-06	0.000133468
CLDN1	291.416	298.011	219.098	141.625	185.778	169.246	217.529	-0.562988	0.126102	-4.46453	8.02457e-06	0.000133468
MAFK	1249.54	1282.93	1112.81	1565.37	1458.01	1531.63	1366.72	0.305989	0.0685799	4.46178	8.12799e-06	0.000135021
MICB	1076.41	1014.51	1132.18	1316.83	1368.53	1322.18	1205.1	0.299107	0.0670629	4.4601	8.19217e-06	0.000135919
ALG14	315.074	311.749	294.508	177.265	213.985	220.674	255.543	-0.502196	0.112627	-4.45892	8.23741e-06	0.000136501
E2F7	989.311	983.86	993.583	1229.6	1242.08	1197.81	1106.04	0.292749	0.0656639	4.4583	8.26122e-06	0.000136727
ZBTB38	2531.34	2374.58	2096.21	1714.5	1956.02	1888.82	2093.58	-0.315133	0.0707374	-4.45497	8.39039e-06	0.000138694
THAP7	1131.26	1213.18	1217.78	1486.59	1414.24	1484.88	1324.65	0.286905	0.0644597	4.45092	8.5503e-06	0.000141164
KLF16	2243.15	2316.46	2075.82	1533.48	1866.53	1843.01	1979.74	-0.321065	0.0721606	-4.44932	8.61427e-06	0.000142046
OSBP2	476.375	480.834	452.463	307.635	357.938	348.778	404.004	-0.426288	0.0958202	-4.44883	8.63387e-06	0.000142194
BANF1	6701.5	7058.22	6911.26	6043.9	5931.27	5980.65	6437.8	-0.199012	0.044757	-4.44649	8.72842e-06	0.000143576
ANXA5	13208.4	12982.5	12451.9	11025.1	11419	11276.8	12060.6	-0.192755	0.0433543	-4.44604	8.74662e-06	0.000143699
PNPO	3259.35	3079.45	3187.62	2734.01	2645.63	2708.87	2935.82	-0.229506	0.051628	-4.44538	8.77364e-06	0.000143967
LAMA3	31.1848	32.7601	29.5527	99.4186	65.1681	64.5192	53.7673	0.6992	0.157332	4.44409	8.82633e-06	0.000144655
EFHD2	5989.63	6187.43	5836.16	4996.25	5224.15	5275.61	5584.87	-0.212062	0.0477363	-4.44236	8.89773e-06	0.000145648
RABGEF1	1389.34	1559.8	1310.51	1058.9	1157.46	1139.84	1269.31	-0.324341	0.0730831	-4.43797	9.08104e-06	0.000148467
PRDX5	2671.14	2740.23	2712.74	3273.31	3111.53	3165.18	2945.69	0.227047	0.0511721	4.43693	9.1253e-06	0.00014901
NET1	3260.42	3305.6	2948.14	2600.83	2723.44	2599.47	2906.32	-0.254773	0.0574283	-4.43637	9.14881e-06	0.000149212
SPCS3	8293	8369.68	7132.4	9128.69	9880.26	9716.22	8753.38	0.261894	0.0590672	4.43383	9.2572e-06	0.000150797
SCNN1D	362.389	398.405	361.766	518.665	479.52	542.335	443.847	0.413089	0.0931881	4.43286	9.2993e-06	0.000151299
LYPLA1	7116.58	7019.12	6527.08	5582.45	6134.55	5798.31	6363.02	-0.231676	0.0523432	-4.4261	9.59503e-06	0.000155922
USP16	1771.08	1679.22	1761.95	1376.85	1483.3	1427.84	1583.38	-0.270774	0.0612262	-4.42252	9.75558e-06	0.00015834
UBAP2L	8652.17	8817.75	8327.76	7332.59	7491.41	7605.79	8037.91	-0.197658	0.0447088	-4.42101	9.82385e-06	0.000159255
USP18	496.806	478.72	411.7	328.269	323.895	337.557	396.158	-0.433756	0.0981326	-4.4201	9.86569e-06	0.000159741
ADM	3350.75	3534.92	3209.02	3707.56	4286.5	4350.84	3739.93	0.278322	0.0629919	4.41837	9.94474e-06	0.000160827
SLC6A15	803.277	766.164	702.132	543.051	618.61	557.296	665.088	-0.371314	0.0840814	-4.41613	1.00483e-05	0.000162307
PPM1H	346.259	340.282	412.719	548.678	498.001	488.102	439.007	0.429632	0.0974318	4.40957	1.03576e-05	0.000167102
KIF23	9158.65	8967.82	9333.57	10172.6	11050.4	10511	9865.67	0.204052	0.0463018	4.407	1.04814e-05	0.000168897
MGARP	83.8763	98.2803	140.63	263.553	202.313	152.415	156.845	0.643878	0.14623	4.4032	1.06665e-05	0.000171509
MBD3	3783.04	4053.8	3896.88	4604.21	4455.75	4636.03	4238.28	0.217525	0.0494022	4.40315	1.0669e-05	0.000171509
DENND6A	520.463	476.607	518.701	723.13	657.517	633.971	588.398	0.377597	0.0857808	4.40188	1.07317e-05	0.00017231
KITLG	1139.86	1072.63	853.972	758.77	742.138	784.516	891.981	-0.387497	0.0880874	-4.399	1.08751e-05	0.000174375
SERPINH1	7952.12	8044.19	8521.38	9478.53	9215.93	9584.38	8799.42	0.201436	0.0457936	4.39878	1.08863e-05	0.000174375
WNK1	5765.96	5724.57	5812.72	6567.25	6779.43	6516.44	6194.39	0.194996	0.0443402	4.39772	1.09395e-05	0.00017502
PITRM1	3310.96	3390.14	3272.2	2731.2	2894.63	2864.09	3077.2	-0.22602	0.051458	-4.39233	1.12145e-05	0.000179205
TXN	10067.3	9505.72	8635.51	7688.06	8131.42	7899.4	8654.57	-0.242164	0.0551763	-4.38891	1.13921e-05	0.000181826
HSPA4L	530.141	532.616	561.502	717.502	722.685	676.984	623.572	0.355022	0.0809252	4.38704	1.14902e-05	0.000183175
CDKN2B	111.835	123.643	149.802	219.471	197.45	213.194	169.232	0.561468	0.128029	4.38546	1.15742e-05	0.000184215
TUG1	4033.59	4053.8	3835.74	3292.07	3491.84	3389.6	3682.77	-0.222846	0.0508167	-4.3853	1.15828e-05	0.000184215
TGFBI	572.08	513.594	478.958	666.855	675.997	747.114	609.1	0.383369	0.0875901	4.37685	1.20407e-05	0.000191271
RABAC1	2324.88	2385.15	2546.63	2114.05	1876.26	1984.2	2205.19	-0.269433	0.0615699	-4.37606	1.20846e-05	0.000191703
LRRC8C	361.313	355.077	306.737	200.713	249	239.376	285.369	-0.487262	0.111355	-4.37574	1.2102e-05	0.000191703
EML4	1634.51	1691.9	1611.13	1374.04	1342.27	1367.06	1503.49	-0.263572	0.0602369	-4.37559	1.21107e-05	0.000191703
ZNF667	304.321	304.352	307.756	446.446	428.942	400.206	365.337	0.426202	0.0974413	4.37394	1.22025e-05	0.000192929
NKD2	665.634	645.691	676.656	527.106	482.438	507.738	584.211	-0.360916	0.0826226	-4.36825	1.25245e-05	0.000197787
TMEM200A	403.252	358.248	231.327	75.9708	141.035	123.428	222.21	-0.687194	0.157383	-4.36639	1.26319e-05	0.000199249
C20orf194	429.06	410.03	419.853	618.084	560.251	524.569	493.641	0.396294	0.0908149	4.36376	1.27844e-05	0.000201419
MCM5	5593.91	5706.6	5709.79	4902.46	4801.04	5052.14	5294.32	-0.200674	0.0460118	-4.36136	1.29255e-05	0.000203402
FOXC2	474.224	520.992	414.757	239.167	340.43	353.453	390.504	-0.501839	0.115096	-4.36017	1.29964e-05	0.000204279
PDXDC1	2450.69	2420.02	2448.8	2835.31	2912.14	2836.98	2650.66	0.223682	0.0513334	4.35743	1.31598e-05	0.000206605
FXYD5	3760.46	3713.52	3630.91	3000.38	3174.76	3269.91	3424.99	-0.226972	0.0521726	-4.35042	1.35879e-05	0.000212936
GPX1	4140.05	4311.65	4486.92	5051.59	4904.14	5137.23	4671.93	0.216463	0.049758	4.35031	1.35947e-05	0.000212936
RALB	2045.29	2004.71	2071.75	1684.49	1744.95	1705.55	1876.12	-0.245357	0.0564239	-4.34845	1.37104e-05	0.000214498
ITM2A	230.122	209.242	238.46	341.4	333.622	311.375	277.37	0.468225	0.107723	4.34657	1.38283e-05	0.000216091
HLA-E	5146.57	5067.25	5467.26	4617.34	4394.47	4428.45	4853.55	-0.216836	0.0499105	-4.3445	1.39596e-05	0.00021789
FCRLB	50.5409	48.6118	45.8577	17.8203	15.5625	16.8311	32.5374	-0.683794	0.157559	-4.33993	1.4253e-05	0.000222212
KDM7A	151.623	172.255	166.107	105.984	85.5939	95.3762	129.49	-0.585644	0.135034	-4.33701	1.44431e-05	0.000224914
RFTN1	1040.93	1028.24	827.477	686.551	782.017	707.841	845.51	-0.377949	0.0872314	-4.33272	1.47279e-05	0.000229084
ANKFY1	2499.08	2394.66	2477.33	2067.16	2065.93	2106.69	2268.48	-0.233171	0.0538324	-4.33143	1.48145e-05	0.000230165
CRABP2	67.7463	64.4635	95.7916	138.811	141.035	139.324	107.862	0.620891	0.14337	4.33068	1.48647e-05	0.000230677
SLC26A10	293.567	322.317	296.546	435.191	402.68	430.128	363.405	0.423934	0.0979331	4.32882	1.49914e-05	0.000232375
PREX1	503.258	498.799	465.71	329.207	356.965	384.31	423.042	-0.409705	0.0946629	-4.32804	1.50445e-05	0.00023293
HDGFRP3	1444.18	1397.06	1306.43	1077.66	1161.35	1118.33	1250.84	-0.290429	0.0671147	-4.32735	1.50917e-05	0.000233391
DDHD1	1795.81	1776.44	1699.79	1420	1497.89	1453.08	1607.17	-0.260195	0.0601401	-4.32649	1.51507e-05	0.000234035
PARN	1605.48	1705.64	1749.73	1330.9	1418.14	1410.07	1536.66	-0.271721	0.0628525	-4.32315	1.53819e-05	0.000237333
SERTAD4	12.9041	10.5678	10.1906	23.4478	49.6056	55.1686	26.9807	0.656464	0.151997	4.31892	1.56791e-05	0.000241642
ANXA3	13.9794	6.34067	7.13342	33.7648	31.1251	44.8829	22.871	0.650861	0.150785	4.31649	1.5853e-05	0.000244042
LGALS1	12981.5	13019.5	13380.3	11772.7	11086.4	11639.6	12313.3	-0.187278	0.0434437	-4.31083	1.62644e-05	0.000250089
ATR	1138.78	1125.47	1066.96	878.823	928.888	865.867	1000.8	-0.300946	0.0698289	-4.30976	1.63433e-05	0.000251014
ANLN	5235.82	5049.28	5298.09	5847.88	6151.09	5979.72	5593.65	0.201597	0.0467897	4.30858	1.64307e-05	0.000252068
ALDH7A1	2545.32	2427.42	2546.63	3023.83	2905.33	2912.72	2726.87	0.22706	0.0527041	4.30821	1.64582e-05	0.000252202
CCNE1	618.319	628.783	544.178	436.129	454.231	451.635	522.212	-0.380555	0.0884562	-4.30219	1.69122e-05	0.000258864
THUMPD1	1911.95	1852.53	1552.03	1366.54	1426.89	1428.77	1589.78	-0.313428	0.0728696	-4.30122	1.6986e-05	0.000259698
TMBIM6	14184.8	14029.8	13718.6	15497.1	16010.9	15973.6	14902.5	0.176233	0.0409794	4.30053	1.70393e-05	0.000260218
EARS2	987.16	972.236	1075.11	1188.33	1320.87	1282.9	1137.77	0.304091	0.0707488	4.29818	1.72207e-05	0.000262575
PCSK6	359.163	337.112	310.813	490.528	459.095	439.479	399.365	0.415959	0.0967792	4.29802	1.72327e-05	0.000262575
PIK3CD	491.429	530.503	444.31	355.468	341.403	369.349	422.077	-0.411909	0.0958672	-4.29666	1.73391e-05	0.000263896
FAM177A1	596.812	656.259	679.713	520.541	477.575	455.375	564.379	-0.376895	0.0877498	-4.29512	1.74602e-05	0.000265438
KIAA0930	1299.01	1489	1424.65	1118.93	1079.65	1183.79	1265.84	-0.300344	0.0699609	-4.29303	1.76253e-05	0.000267645
LINC01224	148.397	126.813	202.793	288.877	234.411	260.882	210.362	0.558404	0.130121	4.29143	1.77528e-05	0.000269028
MAPKBP1	683.915	673.168	593.093	500.845	480.493	494.647	571.027	-0.368998	0.0859857	-4.29138	1.77564e-05	0.000269028
CKAP4	5950.92	6057.45	5938.06	4868.7	5287.37	5291.51	5565.67	-0.210984	0.0491777	-4.29024	1.78478e-05	0.000270109
NDUFS2	3222.79	3249.59	3234.5	2794.98	2797.36	2757.5	3009.45	-0.211839	0.0494151	-4.28692	1.81168e-05	0.000273871
ANTXR1	2933.52	2776.16	2972.6	3240.48	3593	3479.36	3165.85	0.240102	0.0560214	4.2859	1.82001e-05	0.000274822
PSAP	9553.3	9758.29	9449.74	10981.1	10761.5	10854.2	10226.3	0.177468	0.0414479	4.28171	1.85459e-05	0.000279729
SRP19	1786.14	1648.57	1502.09	1252.11	1348.1	1360.51	1482.92	-0.300907	0.0703714	-4.27599	1.90291e-05	0.000286696
ENO3	192.485	185.993	214.003	311.387	295.688	272.103	245.276	0.48302	0.112996	4.27466	1.91433e-05	0.000287773
SLC2A3	1378.58	1400.23	1481.71	1230.54	1107.86	1112.72	1285.27	-0.289393	0.0676997	-4.27465	1.91434e-05	0.000287773
CDCA7	2887.28	2777.21	2790.19	2299.76	2464.72	2407.78	2604.49	-0.230242	0.0539022	-4.27147	1.94188e-05	0.000291586
EPS15	1301.16	1333.65	1361.46	1070.16	1111.75	1094.96	1212.19	-0.274194	0.064257	-4.26715	1.97983e-05	0.000296832
DUSP9	180.657	228.264	208.907	316.076	309.305	289.869	255.513	0.481413	0.112823	4.267	1.98123e-05	0.000296832
MGC72080	189.259	205.015	242.536	150.066	117.692	123.428	171.333	-0.552644	0.129625	-4.26341	2.01328e-05	0.000301298
TNS3	863.496	780.959	1073.07	1276.5	1139.96	1206.23	1056.7	0.378495	0.0888192	4.26141	2.03138e-05	0.000303667
PRKCD	711.873	680.565	684.808	532.734	505.782	561.972	612.956	-0.348577	0.0818688	-4.25775	2.06493e-05	0.00030834
PSENEN	1223.73	1252.28	1306.43	1056.09	945.424	1046.33	1138.38	-0.295584	0.0694658	-4.2551	2.08951e-05	0.000311664
AP5Z1	771.017	817.946	764.295	972.614	954.177	1026.7	884.458	0.309566	0.0727951	4.25257	2.1133e-05	0.000314863
USP48	2251.76	2050.15	2156.33	2542.68	2530.86	2583.57	2352.56	0.237809	0.0559289	4.25199	2.11884e-05	0.000315338
LHPP	203.239	248.343	240.498	385.482	317.087	319.791	285.74	0.478474	0.112664	4.24692	2.16733e-05	0.000322198
SAMD4B	3205.58	3240.08	3442.38	2824.05	2810.98	2814.53	3056.27	-0.220653	0.0519638	-4.24628	2.17353e-05	0.000322763
MRS2	1734.52	1648.57	1593.81	2027.76	1970.61	1959.89	1822.53	0.250515	0.0590015	4.24591	2.17708e-05	0.000322934
PHAX	1909.8	1981.46	1838.38	1547.55	1576.68	1645.71	1749.93	-0.254417	0.0599943	-4.24068	2.22841e-05	0.000330183
LETM1	4519.64	4626.57	4128.21	3459.95	3774.89	3870.22	4063.25	-0.248191	0.0585433	-4.23944	2.24079e-05	0.000331652
SCAMP5	326.903	343.453	358.709	457.701	454.231	487.167	404.694	0.39925	0.0941839	4.23905	2.24472e-05	0.000331868
RPS26	7804.8	7694.4	7258.76	6351.53	6606.29	6738.05	7075.64	-0.203484	0.0480069	-4.23863	2.24884e-05	0.000332111
LOC728392	735.531	755.596	932.44	669.669	522.317	571.322	697.813	-0.410807	0.0969374	-4.23786	2.25661e-05	0.000332893
RAPGEF1	1499.02	1545.01	1575.47	1818.61	1877.23	1825.24	1690.1	0.247855	0.058526	4.23496	2.28596e-05	0.000336853
DENND3	1132.33	1143.43	1321.72	1024.2	872.474	907.009	1066.86	-0.335575	0.0792751	-4.23305	2.30545e-05	0.000339336
MTF2	1806.57	1669.71	1735.46	2111.24	2113.59	2007.58	1907.36	0.24879	0.0587764	4.23281	2.30786e-05	0.000339336
HLA-C	6512.24	6543.57	6872.54	8136.38	7427.22	7580.54	7178.75	0.210328	0.0497152	4.23065	2.33021e-05	0.000342248
AP3M2	577.456	551.638	531.949	394.861	382.255	454.44	482.1	-0.39039	0.0922841	-4.23031	2.33372e-05	0.000342389
CHIC1	538.744	533.673	451.444	662.165	677.943	668.569	588.756	0.366515	0.0866718	4.22877	2.34974e-05	0.000344364
ATAD2B	323.677	271.592	309.794	462.39	393.926	416.102	362.914	0.433113	0.102467	4.22685	2.36981e-05	0.000346926
PLK3	412.93	413.2	353.614	253.236	299.579	277.713	335.045	-0.442657	0.104741	-4.22622	2.37649e-05	0.000347526
C17orf89	1400.09	1313.57	1273.82	1059.84	1067.98	1118.33	1205.61	-0.282485	0.0669147	-4.22157	2.42609e-05	0.000354394
FAM214B	381.745	386.781	388.262	281.373	281.098	273.038	332.049	-0.417746	0.0990144	-4.21905	2.45338e-05	0.000357992
B9D1	1245.24	1280.81	1304.4	1091.73	969.74	1041.66	1155.6	-0.288678	0.0684629	-4.21656	2.48056e-05	0.000361344
SAT1	409.704	403.689	361.766	271.994	284.016	286.129	336.216	-0.42507	0.100812	-4.21645	2.48173e-05	0.000361344
NAV2	1023.72	1038.81	1077.15	834.741	867.611	831.269	945.55	-0.293837	0.0697758	-4.21116	2.54068e-05	0.000369272
ZNF217	1757.1	1905.37	1976.98	2171.26	2386.9	2259.11	2076.12	0.262209	0.0622667	4.21107	2.54168e-05	0.000369272
TRIP13	5398.19	5394.85	5374.52	4607.96	4832.16	4657.54	5044.2	-0.193435	0.0459515	-4.20955	2.55875e-05	0.000371057
RRBP1	6790.76	7159.67	6513.83	5933.23	5849.57	5924.55	6361.93	-0.203672	0.0483841	-4.20949	2.55949e-05	0.000371057
NUAK2	644.127	716.495	654.236	793.473	889.009	912.62	768.327	0.339448	0.0807337	4.20454	2.61619e-05	0.000378868
SSR1	7690.81	7527.43	6948.97	5934.16	6474.98	6464.08	6840.07	-0.225161	0.0535863	-4.20184	2.64756e-05	0.000382998
ZNF346	777.469	764.05	745.952	975.428	924.998	954.697	857.099	0.302512	0.0720256	4.20007	2.66832e-05	0.000385587
DCAF12	2146.37	2119.9	2266.39	2521.11	2697.18	2529.34	2380.05	0.237648	0.0566216	4.19713	2.70315e-05	0.0003902
TMTC3	2293.69	2220.29	2062.58	1808.29	1892.79	1779.42	2009.51	-0.252968	0.0602909	-4.1958	2.71909e-05	0.000392079
CERS5	1133.41	1158.23	1128.1	921.029	907.49	954.697	1033.82	-0.282776	0.0674673	-4.1913	2.77358e-05	0.000399509
GRPEL2	930.167	1021.9	910.02	707.185	808.279	727.478	850.839	-0.328697	0.0784662	-4.18902	2.80157e-05	0.000403109
GNG13	80.6503	110.962	60.1245	144.438	170.215	147.74	119.022	0.609273	0.145468	4.18836	2.80979e-05	0.000403772
FMNL3	1467.84	1592.56	1271.79	1069.22	1141.9	1192.2	1289.25	-0.325377	0.0776897	-4.18817	2.81219e-05	0.000403772
PLEKHA2	3034.6	2941.01	3006.23	3790.1	3505.46	3340.04	3269.57	0.235836	0.0563216	4.18731	2.82282e-05	0.000404688
MOK	2282.94	2294.26	1804.76	1436.88	1681.73	1779.42	1880	-0.352297	0.0841372	-4.18717	2.82459e-05	0.000404688
SERINC5	431.21	435.393	463.672	332.021	334.594	311.375	384.711	-0.399308	0.0953844	-4.1863	2.83538e-05	0.000405801
LMAN2L	1235.56	1300.89	1285.03	1547.55	1512.48	1541.92	1403.91	0.257486	0.0615298	4.18474	2.85488e-05	0.000408157
DYRK2	1086.09	1069.46	1009.89	1229.6	1332.54	1328.72	1176.05	0.283464	0.0677869	4.18169	2.89355e-05	0.000413246
RAP1B	5425.08	5185.61	4749.84	4139	4489.79	4334.94	4720.71	-0.23655	0.0566019	-4.17918	2.92561e-05	0.000417381
CTDSPL2	1428.05	1384.38	1342.1	1684.49	1657.41	1641.03	1522.91	0.252541	0.0604555	4.1773	2.9499e-05	0.0004204
ARID4A	963.502	990.201	1033.33	1240.86	1260.56	1172.57	1110.17	0.283759	0.0679763	4.17439	2.98787e-05	0.000425359
BCAT2	2204.44	2271.02	2218.49	2713.38	2488.06	2730.38	2437.63	0.236788	0.0567525	4.17229	3.01549e-05	0.000428765
G6PD	3092.67	3138.63	3079.6	2505.16	2683.56	2740.66	2873.38	-0.224792	0.05388	-4.17209	3.01817e-05	0.000428765
COL5A3	489.279	495.629	413.738	679.986	585.54	611.53	545.95	0.385239	0.0923723	4.1705	3.03926e-05	0.000431306
EFR3A	3010.95	2897.69	2745.35	3319.27	3571.6	3326.95	3145.3	0.232042	0.0556915	4.16656	3.09236e-05	0.000438078
TRIM23	475.299	491.402	553.35	641.531	675.025	672.309	584.819	0.356306	0.0855175	4.16647	3.09351e-05	0.000438078
RIC1	1357.08	1286.1	1298.28	1515.66	1622.39	1626.07	1450.93	0.262223	0.0629492	4.16562	3.10502e-05	0.000439246
SSTR1	94.6297	98.2803	64.2008	123.804	161.461	186.077	121.409	0.606578	0.145644	4.16479	3.1164e-05	0.000440392
FOSL1	9508.13	9916.8	8001.66	5596.52	6652.98	6815.66	7748.63	-0.452702	0.108734	-4.16338	3.1357e-05	0.000442655
MAGEB17	30.1095	41.2143	30.5718	10.317	9.72658	7.48049	21.5699	-0.628328	0.151021	-4.16053	3.17516e-05	0.000447754
ZCCHC2	266.684	275.819	239.479	382.668	335.567	389.92	315.023	0.439376	0.105623	4.15984	3.18473e-05	0.000448633
ELL2	3065.79	2862.81	2547.65	3157.95	3723.33	3607.47	3160.83	0.29154	0.0701182	4.15784	3.21274e-05	0.000452105
ARHGEF39	172.054	120.473	175.278	259.801	225.657	254.337	201.267	0.527357	0.126884	4.1562	3.23586e-05	0.000454883
CTSC	3846.48	3537.04	3202.91	2621.46	3068.74	2906.17	3197.13	-0.285419	0.0686867	-4.15537	3.24756e-05	0.00045605
LINC00963	277.437	283.216	335.271	435.191	409.489	403.946	357.425	0.422043	0.101616	4.15333	3.27678e-05	0.000459672
ENTPD5	590.36	597.08	669.522	483.962	475.63	456.31	545.477	-0.359618	0.0867697	-4.14451	3.40535e-05	0.000477211
JADE1	1557.09	1613.7	1538.78	1855.19	1986.17	1810.28	1726.87	0.252759	0.0610328	4.14136	3.45251e-05	0.000483316
RPRD1A	1143.08	1132.87	1141.35	982.931	890.955	892.983	1030.69	-0.288828	0.069775	-4.13942	3.48184e-05	0.000486914
SLC39A6	2950.73	2973.77	2702.55	2293.19	2551.28	2374.12	2640.94	-0.247559	0.0598603	-4.13561	3.54006e-05	0.000494541
ZNF714	697.894	792.583	715.38	962.297	896.791	926.646	831.932	0.315871	0.0764172	4.13351	3.57264e-05	0.000498575
TCTA	520.463	530.503	504.435	375.164	355.993	425.453	452.002	-0.385574	0.0933698	-4.12954	3.63497e-05	0.000505986
JDP2	257.006	244.116	387.243	503.658	446.45	406.752	374.204	0.500439	0.121187	4.12946	3.63613e-05	0.000505986
DLK2	280.663	369.872	354.633	512.1	433.805	469.401	403.412	0.431622	0.104524	4.1294	3.63705e-05	0.000505986
TUSC1	1406.54	1588.34	1477.64	1238.04	1142.87	1259.53	1352.16	-0.282216	0.068366	-4.12801	3.65919e-05	0.00050854
MAP1B	1910.87	2031.13	2007.55	1572.88	1738.14	1654.12	1819.11	-0.251142	0.0608795	-4.12523	3.70358e-05	0.000513842
PURA	1096.84	1031.42	1011.93	1226.79	1311.14	1308.15	1164.38	0.278682	0.0675568	4.12515	3.70498e-05	0.000513842
PORCN	323.677	378.326	360.747	247.609	245.11	260.882	302.725	-0.433339	0.105055	-4.12487	3.70948e-05	0.000513935
KDM1B	940.92	935.248	966.069	769.087	758.673	764.88	855.813	-0.293456	0.0712329	-4.11967	3.79415e-05	0.000525124
PPDPF	4002.41	4440.58	4580.67	3711.31	3385.82	3787	3984.63	-0.249065	0.0605345	-4.11444	3.88122e-05	0.000536622
TNFRSF1A	1405.47	1553.46	1643.74	1307.45	1134.12	1251.11	1382.56	-0.29994	0.0729406	-4.11211	3.92052e-05	0.000541432
ADGRG6	4791.7	4527.24	4932.25	5521.48	5596.67	5358.84	5121.36	0.203982	0.0496076	4.11191	3.92406e-05	0.000541432
CNIH1	3715.29	3486.31	3305.83	2925.35	3075.54	2899.62	3234.66	-0.231499	0.0563291	-4.10975	3.96083e-05	0.000545945
RIMS2	109.684	136.324	116.173	187.582	215.93	178.597	157.382	0.535046	0.1303	4.10625	4.02133e-05	0.000553716
ZNF268	445.19	472.38	391.319	300.132	320.977	328.206	376.367	-0.410661	0.100021	-4.10577	4.02979e-05	0.000554312
GNAI1	606.49	646.748	694.999	827.238	782.99	889.243	741.285	0.333645	0.0812738	4.1052	4.03971e-05	0.000555108
CTR9	2115.19	2112.5	2062.58	2396.36	2528.91	2451.73	2277.88	0.222895	0.0543496	4.10114	4.11125e-05	0.000564363
UBE2H	2082.93	1950.81	2099.26	2362.6	2391.77	2493.81	2230.2	0.232947	0.0568127	4.10026	4.12682e-05	0.000565922
FOS	277.437	337.112	602.264	1187.4	1022.26	1051.94	746.403	0.645649	0.157583	4.09721	4.18164e-05	0.000572854
PYGO2	1445.25	1468.92	1664.12	1314.01	1180.81	1205.29	1379.74	-0.291049	0.0710578	-4.09595	4.20447e-05	0.000575395
RPS27A	4700.3	4235.57	3823.51	3455.27	3620.23	3470.95	3884.3	-0.262817	0.0641796	-4.09503	4.22108e-05	0.000577082
HSPA6	11.8287	10.5678	15.2859	45.0197	35.9883	38.3375	26.1713	0.63366	0.154844	4.09225	4.27214e-05	0.000583469
NUAK1	391.423	468.153	377.052	501.783	641.954	567.582	491.324	0.414112	0.101281	4.08874	4.3372e-05	0.000591753
PDP2	588.21	554.808	551.311	388.295	431.86	458.18	495.444	-0.369736	0.0904461	-4.08791	4.35275e-05	0.000593272
TSPYL4	1103.3	1151.89	1117.91	932.284	918.189	908.879	1022.07	-0.275883	0.067498	-4.08728	4.36467e-05	0.000594293
NUP210	5704.67	6012.01	6028.76	6972.43	6589.76	6783.87	6348.58	0.192783	0.0471748	4.08657	4.37794e-05	0.000595497
ZNF697	458.094	399.462	361.766	261.677	307.36	293.609	346.995	-0.434037	0.106259	-4.0847	4.41329e-05	0.000599698
RHOBTB3	4731.49	4713.23	5198.22	6196.78	5559.71	5563.61	5327.17	0.233926	0.0573198	4.08107	4.48288e-05	0.000608539
RPE	2157.13	2202.33	2105.38	1733.26	1911.27	1792.51	1983.65	-0.240862	0.0590361	-4.07992	4.50515e-05	0.000610945
SMURF2	6439.12	6331.16	4685.64	2900.96	3849.78	3623.36	4638.34	-0.56052	0.13746	-4.07769	4.54848e-05	0.0006162
PDGFRB	917.263	948.987	1204.53	1368.41	1275.15	1325.92	1173.38	0.341603	0.0838619	4.0734	4.63315e-05	0.000627038
EMC4	1843.13	1726.78	1723.23	1359.97	1499.84	1517.6	1611.76	-0.262119	0.0643528	-4.07316	4.63792e-05	0.000627052
BAMBI	202.163	250.456	191.583	300.132	302.497	344.102	265.156	0.468571	0.11506	4.07239	4.65322e-05	0.000628489
PPP2CB	2585.11	2464.41	2436.57	2138.44	2118.45	2135.68	2313.11	-0.220757	0.0542234	-4.07124	4.67627e-05	0.000630968
NHLRC3	309.697	257.854	331.194	423.936	450.341	388.05	360.179	0.427365	0.105077	4.06714	4.75928e-05	0.000641524
NRG1	638.75	648.862	521.759	387.357	445.477	487.167	521.562	-0.403892	0.0993565	-4.06508	4.8015e-05	0.000646567
PTCSC3	107.534	108.848	99.8679	158.507	191.614	164.571	138.49	0.540418	0.132988	4.06367	4.83067e-05	0.000649843
PIGS	2547.47	2631.38	2662.8	3112.93	2966.61	3038.95	2826.69	0.211529	0.0520593	4.06324	4.83967e-05	0.000650403
MPP7	443.039	411.087	349.538	499.907	557.333	578.803	473.284	0.396233	0.0976152	4.05913	4.92565e-05	0.000661297
KCNN4	140.869	158.517	128.402	101.294	67.1134	71.9997	111.366	-0.584592	0.144098	-4.05691	4.97257e-05	0.00066693
BTN3A1	289.266	318.09	404.567	553.368	473.684	431.998	411.829	0.450694	0.111136	4.05534	5.00606e-05	0.000670752
PPP1R15A	3758.3	3853.01	3245.71	2794.04	3038.58	3120.3	3301.66	-0.265548	0.0654928	-4.05461	5.02176e-05	0.000672186
JUN	9500.61	9971.76	9206.19	7421.69	8345.41	8590.41	8839.34	-0.22789	0.0562455	-4.05171	5.08456e-05	0.000679914
STAT1	1528.05	1573.54	1584.64	1853.31	1885.98	1812.15	1706.28	0.235679	0.0581813	4.05077	5.10494e-05	0.000681561
TRIM25	2832.44	3001.25	2967.5	2542.68	2465.69	2548.98	2726.42	-0.213543	0.0527178	-4.05067	5.10702e-05	0.000681561
AK4	3310.96	3039.29	3044.95	3606.27	3653.3	3679.47	3389.04	0.213358	0.0526847	4.04971	5.12817e-05	0.000683705
SYNPO	106.458	112.018	163.05	303.883	178.969	196.363	176.79	0.584197	0.144292	4.04873	5.14966e-05	0.00068589
ANGPTL4	649.504	647.805	395.395	244.795	273.317	312.31	420.521	-0.624187	0.154243	-4.04678	5.19281e-05	0.000690952
TSPAN17	1899.05	1874.72	1794.56	1553.18	1527.07	1606.43	1709.17	-0.23939	0.0591669	-4.04601	5.20976e-05	0.000691927
IRF2BP1	1559.24	1811.32	1890.36	2224.73	2030.91	2215.16	1955.28	0.283009	0.0699482	4.04598	5.21044e-05	0.000691927
CCDC120	350.56	352.964	381.128	537.423	466.876	460.05	424.834	0.388218	0.0960761	4.04074	5.32839e-05	0.000706893
MBNL2	503.258	503.026	640.989	770.025	788.826	662.023	644.691	0.386079	0.0957524	4.03206	5.52912e-05	0.000732799
WSB2	2290.47	2350.27	2178.75	1769.84	2025.07	1892.56	2084.49	-0.251316	0.0623997	-4.02752	5.63688e-05	0.000746345
KIAA0895	263.458	215.583	251.708	359.22	328.758	345.038	293.961	0.43289	0.10752	4.02614	5.66991e-05	0.00074967
PLEKHA7	51.6162	45.4415	78.4676	101.294	112.828	125.298	85.8244	0.609072	0.151284	4.02601	5.67315e-05	0.00074967
OBSCN	284.964	284.273	307.756	413.619	402.68	381.505	345.8	0.399416	0.0992643	4.02376	5.72756e-05	0.000756117
FLT1	112.91	80.3151	79.4867	43.1439	55.4415	28.0518	66.5582	-0.62929	0.15642	-4.02308	5.7441e-05	0.000757556
RHPN2	1210.83	1222.69	1238.16	994.186	1041.72	993.97	1116.93	-0.264814	0.0658283	-4.02281	5.75091e-05	0.00075771
THY1	878.551	880.296	933.459	678.11	736.302	739.633	807.725	-0.302684	0.0753004	-4.01969	5.82756e-05	0.000767057
CEMIP	138.719	134.211	105.982	59.0884	68.0861	82.2854	98.0619	-0.587607	0.146258	-4.01761	5.87924e-05	0.000773103
LOC102724927	17.2054	16.9084	10.1906	47.8335	44.7423	37.4024	29.0471	0.626513	0.155958	4.01718	5.88996e-05	0.000773756
STARD3	961.352	941.589	966.069	764.398	781.044	783.581	866.339	-0.284888	0.0709482	-4.01544	5.9335e-05	0.000778713
KRTAP2-3	539.819	527.332	327.118	119.115	190.641	221.609	320.939	-0.632634	0.157596	-4.01429	5.96252e-05	0.000781759
TPM2	17353.8	17287.8	15555.9	18447.8	19789.7	20024.3	18076.6	0.208972	0.0520772	4.01274	6.00177e-05	0.000785713
RPL38	22420.8	20774.1	19746.3	18307.1	18255.8	18169.2	19612.2	-0.196612	0.0489982	-4.01264	6.00437e-05	0.000785713
HRH1	374.217	377.27	383.167	274.808	270.399	285.194	327.509	-0.399898	0.0996676	-4.01232	6.01251e-05	0.000786013
PLSCR4	125.814	137.381	158.973	217.595	224.684	206.648	178.516	0.499578	0.124556	4.01085	6.04994e-05	0.000790138
YBX1	57292.9	57182.3	55560.2	49687.7	50890.4	51654.6	53711.4	-0.157061	0.0391732	-4.00938	6.08773e-05	0.000794301
VPS26B	1362.45	1376.98	1494.96	1145.19	1184.7	1171.63	1289.32	-0.262211	0.0654553	-4.00595	6.17681e-05	0.000805142
CORO1B	2393.7	2532.04	2450.84	2168.45	2017.29	2093.6	2275.99	-0.224693	0.0560949	-4.00558	6.18654e-05	0.000805629
LARS2	1197.93	1266.02	1117.91	1413.43	1453.15	1478.33	1321.13	0.265972	0.0664483	4.00269	6.26255e-05	0.000814738
G3BP1	8953.26	8812.47	7669.44	6513.79	7341.62	7382.31	7778.82	-0.249578	0.0623861	-4.00054	6.31983e-05	0.00082089
ID4	68.8216	91.9397	84.582	174.451	141.035	118.753	113.264	0.577595	0.144382	4.00046	6.32205e-05	0.00082089
MKNK2	1819.47	2036.41	2439.63	2707.75	2599.91	2596.66	2366.64	0.307266	0.0768337	3.9991	6.35846e-05	0.000824819
BAZ1A	4062.63	4124.6	3758.29	3268.62	3514.21	3441.96	3695.05	-0.217477	0.054408	-3.99715	6.41097e-05	0.000830829
ATP13A3	5805.75	5903.16	4687.68	4143.69	4692.1	4462.11	4949.08	-0.285755	0.0715411	-3.99427	6.48927e-05	0.000840167
NES	26.8834	19.022	32.6099	6.56538	5.83595	4.67531	15.932	-0.568304	0.14244	-3.98978	6.61342e-05	0.000855416
SLC39A10	1825.92	1890.58	1681.45	1532.55	1513.46	1447.47	1648.57	-0.253257	0.0634949	-3.98863	6.64571e-05	0.000858025
MACROD1	1249.54	1271.3	1283	1639.47	1434.67	1534.44	1402.07	0.264249	0.0662511	3.9886	6.64635e-05	0.000858025
PSPC1	1515.15	1445.67	1247.33	1181.77	1074.79	1116.46	1263.53	-0.29946	0.0750918	-3.98792	6.66557e-05	0.000859679
AKR1B1	2674.36	2583.82	2567.01	2227.54	2227.39	2275	2425.85	-0.211128	0.0529818	-3.98492	6.75038e-05	0.000869783
RPS11	32325.7	31979.2	31559.3	28451.5	28558.2	29081.3	30325.9	-0.152797	0.0383595	-3.98329	6.79685e-05	0.000874931
SP100	1269.97	1222.69	1227.97	959.483	1002.81	1081.87	1127.47	-0.274837	0.0690017	-3.98304	6.80394e-05	0.000875007
STEAP1	86.027	96.1668	83.5629	46.8956	41.8243	47.6881	67.0274	-0.606613	0.152313	-3.98267	6.81456e-05	0.000875534
BRD2	6910.12	7076.18	6319.19	7573.63	8005.95	7935.86	7303.49	0.205977	0.0517671	3.97892	6.92276e-05	0.000888586
ADGRE5	1026.95	943.703	926.325	705.309	778.126	818.178	866.432	-0.310093	0.0779596	-3.97762	6.96095e-05	0.000892636
EIF2B5	1568.92	1482.66	1490.88	1790.47	1784.83	1799.99	1652.96	0.234275	0.0589064	3.97707	6.9769e-05	0.000893827
GOLGA2	1951.74	2016.33	2257.22	2543.62	2454.99	2436.77	2276.78	0.24576	0.0618089	3.97613	7.00456e-05	0.000895782
ARHGEF19	696.819	701.701	755.123	922.905	846.212	925.71	808.078	0.303259	0.0762705	3.9761	7.00548e-05	0.000895782
RPS21	37648.6	34002.9	32852.5	31225.9	29749.7	29026.2	32417.6	-0.20935	0.0526736	-3.97448	7.05339e-05	0.00090105
KLC3	1673.23	1663.37	1352.29	1783.91	2033.83	2085.19	1765.3	0.310732	0.0782219	3.97245	7.11386e-05	0.000907913
SRD5A1	830.161	771.448	756.142	637.78	614.72	620.881	705.188	-0.309806	0.0779975	-3.972	7.12721e-05	0.000908753
DBN1	12092.2	12585.2	11902.6	10498	10645.7	11113.2	11472.8	-0.177698	0.0447584	-3.97015	7.1826e-05	0.000914597
C8orf58	529.066	525.219	464.691	641.531	663.353	649.867	578.955	0.336055	0.0846482	3.97002	7.18666e-05	0.000914597
SREBF1	4617.5	5213.09	5343.95	6177.08	5737.71	5952.6	5506.99	0.227527	0.0574456	3.96074	7.47187e-05	0.000949995
MTMR9	619.394	638.294	657.294	755.956	806.333	854.646	721.986	0.313118	0.0790845	3.95929	7.51744e-05	0.000954885
SCAMP1	1028.02	945.816	1005.81	840.368	791.744	777.971	898.289	-0.288727	0.0729368	-3.9586	7.5391e-05	0.000956732
MPDZ	1446.33	1334.71	1457.26	1820.49	1671.03	1628.88	1559.78	0.260376	0.0657876	3.95782	7.56364e-05	0.000958941
DUSP4	47.3149	46.4982	39.7433	15.0066	16.5352	17.7662	30.4774	-0.620335	0.157035	-3.95029	7.80561e-05	0.000987534
ABL2	2615.22	2609.18	2261.29	1756.71	2142.77	2122.59	2251.29	-0.295167	0.0747251	-3.95003	7.8141e-05	0.000987534
DYNC2H1	576.381	608.704	654.236	500.845	474.657	434.803	541.604	-0.350582	0.0887565	-3.94994	7.8172e-05	0.000987534
HOXA10	184.958	173.312	173.24	251.36	253.864	266.492	217.204	0.453875	0.114908	3.94989	7.81856e-05	0.000987534
ATP5F1	5687.46	5414.93	5325.61	4702.69	4847.73	4822.11	5133.42	-0.188287	0.0476814	-3.94886	7.85256e-05	0.000990897
UHMK1	4860.53	4961.57	4688.69	5352.66	5773.7	5541.17	5196.39	0.194916	0.0493681	3.94822	7.87339e-05	0.000992594
ELOVL2	1692.58	1657.03	1615.21	1882.39	2059.12	1944.93	1808.54	0.236457	0.0599451	3.94455	7.9949e-05	0.00100697
GPC1	2771.14	3045.63	3251.82	2645.85	2383.98	2531.21	2771.61	-0.251273	0.063722	-3.94326	8.038e-05	0.00101145
HADH	525.84	481.891	541.121	664.041	650.708	664.828	588.072	0.327362	0.0831672	3.93619	8.27854e-05	0.00103992
EVI5L	1029.1	1184.65	1446.05	1745.45	1482.33	1558.75	1407.72	0.352705	0.0896065	3.93616	8.27971e-05	0.00103992
SUMO1	4749.77	4474.4	4599.02	4031.14	4084.19	3970.27	4318.13	-0.189194	0.0481434	-3.92981	8.50138e-05	0.00106676
AIMP2	877.475	918.34	925.306	647.159	717.822	786.386	812.081	-0.315546	0.0803127	-3.92897	8.53113e-05	0.0010695
LBH	148.397	182.823	131.459	83.4741	90.4572	100.987	122.933	-0.549266	0.139862	-3.92721	8.59369e-05	0.00107633
HMOX2	1895.82	1928.62	1845.52	1554.12	1596.13	1653.19	1745.57	-0.230601	0.0587222	-3.92698	8.60203e-05	0.00107637
AMPD3	140.869	145.835	143.687	83.4741	94.3478	83.2204	115.239	-0.539133	0.137354	-3.92512	8.66862e-05	0.0010837
SFPQ	14726.7	14687.1	12947.2	11244.6	12500.6	12337.2	13073.9	-0.223628	0.056988	-3.92413	8.70442e-05	0.00108716
WDFY2	377.443	392.065	319.985	277.622	246.082	254.337	311.256	-0.420499	0.107208	-3.92227	8.77169e-05	0.00109455
TBC1D2	920.489	1011.34	944.669	776.591	757.701	794.802	867.598	-0.287114	0.0732419	-3.92007	8.85228e-05	0.00110358
MAD2L1	4180.91	4021.04	4041.59	3584.7	3635.8	3453.18	3819.54	-0.193047	0.0492512	-3.91964	8.86806e-05	0.00110452
RABGAP1	1368.9	1266.02	1436.87	1689.18	1597.1	1614.85	1495.49	0.255417	0.0651719	3.91913	8.88674e-05	0.00110582
AGPAT2	1160.29	1136.04	1208.61	991.372	959.041	938.801	1065.69	-0.265412	0.0677418	-3.91799	8.92887e-05	0.00111004
KCNMA1	101.082	114.132	93.7535	59.0884	53.4962	56.1037	79.6093	-0.582467	0.1487	-3.91706	8.96337e-05	0.0011133
CCDC92	218.294	266.308	321.004	377.04	388.091	387.115	326.309	0.438877	0.112059	3.91649	8.98458e-05	0.0011149
SRSF1	18490.4	18365.7	16512.8	15547.8	15665.6	15324.7	16651.2	-0.192638	0.0492092	-3.91468	9.05224e-05	0.00112226
HAR1A	44.0888	42.2711	43.8196	76.9087	85.5939	92.571	64.2089	0.599923	0.153275	3.91402	9.07722e-05	0.00112349
PROCR	355.937	322.317	313.87	225.099	247.055	238.441	283.786	-0.418016	0.106801	-3.91398	9.07885e-05	0.00112349
EGLN1	1874.31	1894.8	1884.24	1529.73	1605.86	1654.12	1740.51	-0.230572	0.0589177	-3.91345	9.09854e-05	0.00112482
SOX9	179.581	232.491	144.707	100.357	115.746	117.818	148.45	-0.543678	0.138933	-3.91325	9.1064e-05	0.00112482
DLC1	3210.96	3428.19	3306.85	2599.89	2966.61	2870.64	3063.85	-0.229058	0.0585629	-3.91132	9.17948e-05	0.00113281
MGAT4B	3540.01	3890	3920.32	3258.3	3245.76	3267.1	3520.25	-0.209847	0.0536757	-3.90954	9.2472e-05	0.00114012
AGRN	5773.49	6413.59	6274.35	7462.96	6769.7	7235.5	6654.93	0.211128	0.0540092	3.90912	9.26314e-05	0.00114104
ZNF253	282.814	239.889	259.86	378.916	346.266	356.258	310.667	0.408688	0.104557	3.90874	9.27771e-05	0.00114179
ATF6B	2495.86	2535.21	2553.76	2927.22	2854.75	2972.56	2723.23	0.201278	0.0515026	3.90811	9.30191e-05	0.00114288
MDK	4570.18	4486.02	4813.02	5337.65	5233.87	5268.13	4951.48	0.187069	0.0478673	3.90807	9.30362e-05	0.00114288
PCDH9	366.69	367.759	417.815	287.939	284.016	272.103	332.72	-0.397019	0.101656	-3.90553	9.40202e-05	0.00115392
JAGN1	926.941	1005	907.982	751.267	792.716	748.984	855.481	-0.290516	0.0744091	-3.90431	9.44953e-05	0.00115869
UGDH	1471.06	1374.87	1286.05	1072.97	1199.29	1099.63	1250.65	-0.277514	0.0711372	-3.90111	9.57532e-05	0.00117304
TTC9	62.3696	61.2931	100.887	142.563	128.391	131.844	104.558	0.573087	0.147006	3.8984	9.68316e-05	0.0011851
MLEC	10559.8	10683	10626.8	9277.82	9686.7	9433.83	10044.6	-0.163428	0.041924	-3.89819	9.69136e-05	0.0011851
RCE1	551.648	510.424	497.301	684.675	620.556	694.75	593.226	0.331435	0.0850924	3.89501	9.81954e-05	0.00119968
VAMP3	1868.94	1877.89	1791.51	1507.22	1612.67	1567.16	1704.23	-0.231894	0.0595617	-3.89335	9.88698e-05	0.00120682
GDF15	84.9517	72.9177	147.764	38.4544	49.6056	56.1037	74.9661	-0.610118	0.156722	-3.893	9.90126e-05	0.00120747
THOC1	975.331	1003.94	976.259	1222.1	1208.04	1144.51	1088.36	0.261333	0.0671826	3.88989	0.000100289	0.00122192
FLJ23867	190.335	194.447	172.221	127.556	107.965	122.493	152.503	-0.501875	0.129031	-3.88957	0.000100422	0.00122243
ALDH6A1	886.078	914.113	1185.17	1494.09	1242.08	1209.97	1155.25	0.363162	0.0934552	3.88595	0.000101931	0.00123968
RAP1GAP2	1788.29	1790.18	1843.48	2005.25	2146.66	2307.73	1980.26	0.242337	0.0623791	3.8849	0.00010237	0.0012439
EPHA2	5974.58	6436.83	5654.76	4597.64	5178.43	5395.3	5539.59	-0.241724	0.062256	-3.88274	0.000103285	0.00125388
DNMT3B	684.99	669.997	771.428	883.512	902.627	871.477	797.339	0.300499	0.0774738	3.87872	0.000105006	0.00127284
SESN1	150.547	139.495	143.687	204.465	205.231	244.986	181.402	0.481191	0.124061	3.87865	0.000105036	0.00127284
ECHDC2	301.095	254.683	310.813	401.426	397.817	385.245	341.847	0.396833	0.102345	3.87741	0.000105573	0.00127819
MBD6	1098.99	1132.87	1227.97	1470.64	1366.58	1357.71	1275.79	0.264098	0.0681307	3.87635	0.000106035	0.00128263
YWHAQ	12406.2	11934.2	11519.5	10097.6	10832.5	10582.1	11228.7	-0.182222	0.0470126	-3.87603	0.000106175	0.00128317
PFDN1	3135.68	3045.63	2808.53	2359.78	2659.25	2562.07	2761.82	-0.236303	0.0610091	-3.87324	0.000107396	0.00129677
GRSF1	4097.04	3942.84	3654.35	3102.61	3435.43	3398.95	3605.2	-0.226496	0.0584862	-3.87264	0.000107663	0.00129881
HSP90B1	26196.3	25052	24821.2	22076.6	23166.8	22501.3	23969	-0.164142	0.0424081	-3.87054	0.000108597	0.00130891
MEX3A	1104.37	1055.72	1136.25	1317.77	1302.39	1336.2	1208.78	0.251564	0.0650058	3.86987	0.000108894	0.00131131
PLA2G16	1136.63	1124.41	1132.18	953.856	954.177	892.983	1032.37	-0.263333	0.0680635	-3.86893	0.000109313	0.00131518
MID1	132.267	142.665	154.897	216.657	210.094	216.934	178.919	0.474276	0.122624	3.86774	0.00010985	0.00132046
HCLS1	2902.34	2801.52	2929.8	3283.63	3333.3	3295.16	3090.96	0.194	0.0501689	3.86694	0.000110208	0.00132252
FOXL1	488.203	559.036	458.577	332.958	378.364	403.011	436.692	-0.385496	0.0996906	-3.86692	0.000110218	0.00132252
SLC28A3	64.5203	69.7473	54.0102	110.674	112.828	110.337	87.0195	0.566643	0.146584	3.86564	0.000110796	0.00132806
ME3	19.3561	15.8517	15.2859	43.1439	46.6876	43.9479	30.7122	0.607286	0.157108	3.86542	0.0001109	0.00132806
DGKA	457.018	445.96	480.996	370.475	320.977	349.713	404.19	-0.368815	0.0954182	-3.86525	0.000110976	0.00132806
SIX2	125.814	156.403	138.592	199.775	224.684	213.194	176.41	0.482773	0.124918	3.86472	0.000111217	0.00132976
SREK1	3222.79	3172.45	3157.05	3655.04	3685.4	3577.54	3411.71	0.188114	0.0486785	3.86441	0.000111358	0.00133026
SLC9A3R2	1515.15	1647.52	1658.01	1323.39	1352.97	1367.06	1477.35	-0.243375	0.0629965	-3.86331	0.000111862	0.00133509
PCTP	719.401	689.019	685.827	796.287	915.271	916.36	787.027	0.305487	0.0791357	3.86029	0.000113254	0.0013505
POLD4	454.868	506.197	574.75	404.24	342.376	389.92	445.392	-0.385636	0.0999651	-3.85771	0.000114457	0.00136281
RRAGA	1548.49	1565.09	1613.17	1261.49	1332.54	1374.54	1449.22	-0.242004	0.0627355	-3.85753	0.000114538	0.00136281
NDST1	3386.24	3508.5	3256.92	3803.23	3885.77	3999.26	3639.99	0.197946	0.0513156	3.85742	0.00011459	0.00136281
GPCPD1	420.457	466.039	403.548	338.586	317.087	302.96	374.779	-0.381088	0.098834	-3.85583	0.000115336	0.00136941
GIPC1	4719.66	5224.71	5019.89	4364.1	4003.46	4451.83	4630.61	-0.215903	0.0559941	-3.85581	0.000115349	0.00136941
CTSA	2189.39	2296.38	2359.12	2686.18	2599.91	2669.6	2466.76	0.210179	0.0545319	3.85424	0.000116091	0.00137701
QDPR	620.47	660.486	655.256	513.037	496.056	518.024	577.221	-0.317343	0.0824028	-3.85112	0.000117579	0.00139343
SNX6	2786.2	2699.01	2772.86	2312.89	2473.47	2332.98	2562.9	-0.207764	0.0539863	-3.84846	0.00011886	0.00140737
ARHGEF18	2716.3	2914.59	2951.2	2428.25	2314.93	2563.94	2648.2	-0.223879	0.058194	-3.84711	0.00011952	0.00141394
NOC2L	5454.11	5724.57	5098.36	4473.84	4726.15	4822.11	5049.85	-0.208536	0.0542115	-3.8467	0.000119719	0.0014148
KLF5	76.349	73.9745	78.4676	26.2615	45.7149	38.3375	56.5175	-0.601297	0.156322	-3.84653	0.000119803	0.0014148
ARNT	1231.26	1185.7	1385.92	1630.09	1567.92	1453.08	1409	0.274436	0.0713855	3.84442	0.000120837	0.00142575
LAMTOR4	823.709	951.1	878.43	737.198	699.341	687.27	796.175	-0.300201	0.0780969	-3.84395	0.00012107	0.00142725
DUSP7	1577.52	1736.29	1433.82	1130.18	1301.42	1363.32	1423.76	-0.30167	0.0784877	-3.84354	0.000121273	0.00142839
SARDH	202.163	222.98	221.136	328.269	268.454	323.531	261.089	0.433604	0.112827	3.84311	0.000121487	0.00142965
PTPRR	59.1436	49.6686	33.629	13.1308	22.3711	16.8311	32.4623	-0.600388	0.156353	-3.83995	0.000123057	0.00144687
ZNF512B	4482.01	4556.83	4636.72	5253.24	5085.06	5162.47	4862.72	0.176789	0.046064	3.83791	0.000124085	0.00145768
C2CD2	911.886	908.829	816.267	1108.61	1081.6	1041.66	978.141	0.277587	0.0723372	3.8374	0.000124344	0.00145944
PEX19	1711.94	1574.6	1705.91	1404.99	1400.63	1402.59	1533.44	-0.236786	0.0617312	-3.83576	0.000125176	0.00146772
MIER3	786.072	762.994	700.094	945.415	905.545	926.646	837.794	0.286855	0.0747879	3.83558	0.000125268	0.00146772
ZDHHC23	29.0341	36.9872	24.4574	64.7159	65.1681	66.3893	47.792	0.603431	0.157407	3.83357	0.000126295	0.00147847
MRPL3	6077.81	5590.36	5448.91	4720.51	4985.84	5071.77	5315.87	-0.205589	0.0536494	-3.83209	0.000127059	0.00148612
FIGN	151.623	125.757	149.802	233.54	193.559	219.739	179.003	0.481039	0.12558	3.83053	0.00012787	0.0014943
TLE2	863.496	998.655	1057.78	1311.2	1118.56	1244.57	1099.04	0.308222	0.0804756	3.83	0.000128141	0.00149506
SMAGP	397.875	421.654	322.023	284.187	272.344	261.817	326.65	-0.414434	0.108208	-3.82997	0.000128158	0.00149506
RPUSD3	1305.46	1452.01	1444.01	1144.25	1117.58	1212.77	1279.35	-0.260756	0.0680992	-3.82906	0.000128633	0.0014993
ARHGAP32	281.738	251.513	271.07	345.151	356.965	402.076	318.086	0.400135	0.104591	3.82572	0.000130389	0.00151845
CHTF8	1785.06	1788.07	1854.69	1532.55	1525.13	1567.16	1675.44	-0.222901	0.0582958	-3.82362	0.000131508	0.00153016
EIF2B4	1165.67	1133.92	1111.79	968.862	886.091	955.632	1036.99	-0.264958	0.0693086	-3.82287	0.000131906	0.00153346
ACOT9	893.605	868.671	887.601	715.626	698.368	741.503	800.896	-0.28069	0.0734619	-3.82089	0.00013297	0.00154449
MESDC1	1053.83	1168.8	1073.07	1233.35	1367.56	1444.67	1223.55	0.27901	0.0730571	3.81907	0.000133958	0.00155463
ITPRIPL2	1447.4	1503.79	1280.96	1113.3	1196.37	1159.48	1283.55	-0.271308	0.0710467	-3.81872	0.000134145	0.00155545
BZW1	11393.2	10853.1	9874.69	8784.48	9591.38	9226.25	9953.85	-0.211743	0.0554587	-3.81802	0.000134526	0.00155853
GSTP1	10993.2	10754.8	10874.4	9374.42	9505.79	10049.1	10258.6	-0.169797	0.0445163	-3.81428	0.000136582	0.00158099
TMA16	1791.51	1677.11	1687.56	1344.96	1503.73	1468.98	1578.98	-0.245007	0.0642876	-3.81111	0.000138344	0.00160001
FAM222B	775.318	780.959	747.99	919.153	941.533	955.632	853.431	0.273825	0.0718742	3.80978	0.000139089	0.00160724
ERBB2IP	9381.24	9270.06	8597.81	7464.84	8339.57	7789.99	8473.92	-0.201756	0.0529664	-3.80913	0.000139458	0.00161012
KLF11	382.82	383.61	355.652	502.72	469.794	492.777	431.229	0.349669	0.0918531	3.80683	0.000140757	0.00162372
APBB2	1560.31	1615.81	1537.76	1332.77	1344.21	1311.89	1450.46	-0.231629	0.060863	-3.80575	0.000141377	0.00162948
ZNF117	86.027	76.088	128.402	177.265	160.489	153.35	130.27	0.541314	0.142256	3.8052	0.00014169	0.00163169
CRIP2	3072.24	3401.77	3750.14	2942.23	2738.03	2859.42	3127.3	-0.248296	0.0652913	-3.80291	0.000143009	0.00164546
ARPC1B	3461.51	3635.32	3468.88	2848.44	3023.02	3203.52	3273.45	-0.21232	0.0558608	-3.80087	0.000144189	0.00165762
NUTM2B-AS1	223.67	202.901	235.403	144.438	163.407	136.519	184.39	-0.468258	0.123237	-3.79965	0.000144902	0.00166439
SLIRP	2576.51	2524.64	2267.41	2043.71	2100.94	2103.89	2269.52	-0.228659	0.0602263	-3.79667	0.000146651	0.00168304
IPMK	583.908	520.992	581.883	697.806	748.947	688.205	636.957	0.314417	0.0828443	3.79527	0.000147481	0.00169112
FAM167A	345.183	367.759	347.499	276.684	249.973	251.531	306.438	-0.391964	0.103315	-3.79388	0.000148311	0.00169919
C21orf59	3441.08	3404.94	3323.15	2875.64	2946.18	3041.75	3172.12	-0.192885	0.050862	-3.79232	0.000149245	0.00170844
RBM34	2004.43	2044.87	1881.18	1563.5	1778.99	1628.88	1816.97	-0.243588	0.0642566	-3.79087	0.000150121	0.00171617
C8orf46	31.1848	12.6813	8.15248	45.9577	54.4688	49.5582	33.6672	0.586222	0.154644	3.79078	0.000150176	0.00171617
PLEKHM3	231.198	250.456	269.032	168.824	175.078	176.727	211.886	-0.442418	0.11675	-3.78944	0.000150986	0.00172396
EPS8L1	113.986	118.359	109.039	195.086	184.805	154.285	145.927	0.500174	0.132001	3.78918	0.000151144	0.0017243
ARNTL2	4456.2	4201.75	3308.89	3033.2	3343.03	3237.18	3596.71	-0.295242	0.0779239	-3.78885	0.000151345	0.00172513
HDAC4	298.944	312.806	308.775	423.936	426.997	380.57	358.671	0.373665	0.0986332	3.78843	0.000151603	0.0017266
CSNK1A1	4514.27	4524.07	4258.65	3698.18	3972.34	3905.75	4145.54	-0.194473	0.05134	-3.78795	0.000151897	0.00172849
NFIA	238.725	271.592	227.25	172.576	171.188	163.636	207.494	-0.448357	0.118374	-3.78762	0.0001521	0.00172933
ATP8B2	1890.44	1961.38	1962.71	1664.79	1658.38	1659.73	1799.57	-0.215309	0.0568581	-3.78678	0.000152612	0.00173369
PHPT1	1682.9	1690.84	1690.62	2121.56	1928.78	1923.42	1839.69	0.229242	0.0605528	3.78582	0.000153203	0.00173894
OSGEP	1215.13	1122.3	1060.84	915.401	916.244	951.892	1030.3	-0.271752	0.0717972	-3.785	0.00015371	0.00174322
CTBP2	2427.04	2359.79	2292.88	1933.04	2001.73	2116.04	2188.42	-0.218573	0.0577529	-3.78462	0.000153942	0.00174438
SLC4A7	4385.23	4325.39	3619.7	3179.52	3618.29	3412.97	3756.85	-0.258584	0.0685038	-3.77475	0.00016017	0.00181342
SLC15A4	761.339	792.583	719.456	608.704	611.802	604.049	682.989	-0.296141	0.0785005	-3.77248	0.000161636	0.00182847
EDIL3	1214.06	1157.17	1238.16	1314.01	1585.43	1522.28	1338.52	0.275961	0.0731688	3.77157	0.000162226	0.0018336
ZDHHC18	876.4	951.1	827.477	1048.58	1118.56	1083.74	984.309	0.275708	0.0731255	3.77034	0.000163024	0.00184107
NR2F1-AS1	319.375	257.854	268.013	181.017	209.121	198.233	238.936	-0.438157	0.116255	-3.76892	0.000163958	0.00185007
RPL7L1	3956.17	3859.35	3565.69	3172.95	3352.75	3299.83	3534.46	-0.205424	0.0545242	-3.76757	0.000164843	0.00185849
LOC100130417	18.2807	31.7033	18.3431	90.9774	53.4962	37.4024	41.7005	0.58924	0.156437	3.76663	0.000165468	0.00186398
PKDCC	201.088	224.037	190.564	271.056	292.77	305.765	247.547	0.424022	0.112639	3.76443	0.000166929	0.00187886
HIF1AN	2374.35	2283.7	2417.21	2812.8	2724.42	2650.9	2543.89	0.204271	0.054278	3.76342	0.000167603	0.00188486
FKBP1A	9116.71	8694.11	7749.95	6942.42	7558.53	7335.55	7899.55	-0.219127	0.0582648	-3.76088	0.000169318	0.00190256
CDC7	1824.85	1820.83	1844.5	2123.43	2108.72	2131.94	1975.71	0.206453	0.0549082	3.75996	0.000169937	0.00190793
BLOC1S2	1075.34	1021.9	1008.87	865.692	855.939	841.555	944.883	-0.262714	0.0698863	-3.75917	0.000170481	0.00191244
SPTBN2	751.661	752.426	752.066	979.179	890.955	898.594	837.48	0.278245	0.074118	3.75408	0.000173979	0.00195005
TRIM58	689.291	649.918	723.533	803.79	854.966	914.49	772.665	0.297325	0.0792536	3.75157	0.000175729	0.00196802
MYO7B	391.423	430.109	351.576	271.994	278.18	309.505	338.798	-0.391823	0.104533	-3.74832	0.000178026	0.00199209
MYEF2	838.763	803.151	904.925	1033.58	1021.29	1051.01	942.12	0.27024	0.0721369	3.74622	0.000179521	0.00200714
TRUB1	801.126	832.741	784.676	934.16	1033.94	990.23	896.145	0.27406	0.0731727	3.74539	0.000180111	0.00201206
GRAMD1B	369.916	375.156	324.061	271.994	261.645	249.661	308.739	-0.392048	0.104688	-3.74491	0.000180457	0.00201296
MIR4435-2HG	1037.7	941.589	828.496	731.571	732.411	764.88	839.441	-0.308172	0.0822919	-3.74487	0.00018049	0.00201296
SPINK6	64.5203	59.1796	61.1436	31.889	25.2891	28.9869	45.1681	-0.589727	0.157548	-3.74316	0.00018172	0.00202499
GYG2	804.352	867.615	1039.44	1219.28	1118.56	1094.02	1023.88	0.313518	0.0838082	3.7409	0.000183366	0.00204163
SHARPIN	1043.08	1190.99	1253.44	1547.55	1321.84	1442.8	1299.95	0.286811	0.0766825	3.74024	0.000183841	0.00204387
ESPL1	3021.7	3035.07	3342.52	3844.5	3512.27	3610.27	3394.39	0.214831	0.0574384	3.7402	0.000183871	0.00204387
KLC1	4160.48	4186.95	3906.06	3471.21	3589.11	3637.39	3825.2	-0.190553	0.0509844	-3.73747	0.000185881	0.0020645
THOC6	1104.37	1222.69	1261.6	1421.87	1407.44	1486.75	1317.45	0.253147	0.0677418	3.73694	0.000186273	0.00206715
SFXN5	223.67	191.277	215.022	322.641	290.825	274.908	253.057	0.421557	0.112846	3.73568	0.000187206	0.0020758
CAPNS1	5840.16	5957.06	6082.77	5492.41	5061.71	5146.58	5596.78	-0.182902	0.0489685	-3.73509	0.00018765	0.002078
EXOSC7	1602.25	1517.53	1468.47	1248.36	1257.65	1343.68	1406.32	-0.241792	0.0647367	-3.735	0.000187714	0.002078
HACD1	519.388	538.957	548.254	656.538	668.216	689.14	603.415	0.302724	0.0810718	3.73403	0.000188442	0.00208337
ZNF706	1259.22	1334.71	1307.45	1085.16	1100.08	1091.22	1196.31	-0.240995	0.0645417	-3.73394	0.00018851	0.00208337
SIGIRR	351.635	373.043	415.776	302.007	271.372	265.557	329.898	-0.388586	0.104098	-3.7329	0.000189287	0.00209025
ANKRD42	825.859	879.239	787.733	664.979	655.571	692.88	751.044	-0.288119	0.0773097	-3.72681	0.000193917	0.00213961
SSR2	4590.62	4436.35	4432.91	3687.87	3978.17	4059.1	4197.5	-0.193522	0.05193	-3.72659	0.000194088	0.00213974
SPIRE1	1590.42	1575.66	1406.3	1228.66	1317.95	1261.4	1396.73	-0.251132	0.0674005	-3.72596	0.000194571	0.00214331
COMMD2	1152.76	1068.4	1040.46	1310.26	1280.99	1314.7	1194.6	0.248293	0.0667579	3.7193	0.000199775	0.00219884
WASF1	715.099	696.417	700.094	893.829	872.474	825.659	783.929	0.278113	0.074794	3.71838	0.000200505	0.00220507
UGCG	1945.29	1925.45	1885.26	2190.02	2290.61	2192.72	2071.56	0.206535	0.0555552	3.71766	0.00020108	0.00220957
MME	2408.76	2286.87	2335.69	1973.37	2087.32	2001.03	2182.17	-0.207246	0.055756	-3.71702	0.000201586	0.00221332
TMCO4	106.458	87.7126	140.63	178.203	177.996	179.532	145.089	0.507779	0.136626	3.71657	0.000201949	0.00221551
KIF1C	8190.85	8481.7	8092.35	8939.23	9424.08	9623.65	8791.98	0.172578	0.046438	3.71632	0.000202147	0.00221587
TP53	3177.62	3271.78	3818.42	3999.25	4058.9	4090.89	3736.15	0.232535	0.0626281	3.71295	0.00020486	0.00224378
WDR62	2786.2	2990.68	3016.42	3293.01	3418.89	3408.3	3152.25	0.196719	0.0529966	3.71191	0.0002057	0.00225114
SMOX	561.326	590.739	623.665	473.645	460.067	463.79	528.872	-0.318225	0.0857625	-3.71053	0.000206823	0.00226159
MSLN	145.171	208.185	184.45	287.939	239.274	267.427	222.074	0.457412	0.123298	3.70981	0.000207419	0.00226626
MACF1	3522.81	3349.99	3372.07	2988.19	3055.12	2902.43	3198.43	-0.190329	0.0513295	-3.70797	0.000208923	0.00228085
COPB1	5572.4	5278.61	5218.61	4766.46	4665.84	4743.56	5040.91	-0.176581	0.0476291	-3.70741	0.000209388	0.00228406
SACS	2371.12	2268.9	1801.7	1613.21	1781.91	1771.01	1934.64	-0.296244	0.0799438	-3.70565	0.000210847	0.00229811
DOT1L	2488.33	2699.01	2634.27	2955.36	2982.17	3087.57	2807.79	0.20019	0.0540271	3.70537	0.000211079	0.00229878
SCRIB	9504.91	10206.4	10418.9	11511.9	11156.4	11412.4	10701.8	0.173697	0.0468945	3.704	0.000212227	0.0023094
ZMYM2	1087.17	1095.88	1215.74	1412.49	1369.5	1308.15	1248.16	0.253531	0.0685492	3.69853	0.000216854	0.00235785
RGS19	1450.63	1548.18	1499.04	1224.91	1191.51	1343.68	1376.32	-0.246277	0.0666331	-3.69602	0.000219004	0.00237931
PPP1R37	1387.19	1528.1	1614.19	1812.98	1718.69	1900.98	1660.35	0.249537	0.0675436	3.69446	0.000220351	0.002392
DNMT3A	615.093	627.726	677.675	836.617	790.771	760.205	718.014	0.292558	0.0792303	3.6925	0.000222057	0.00240857
NOP10	2614.15	2414.74	2269.45	2053.09	2063.98	2093.6	2251.5	-0.223652	0.0605973	-3.6908	0.000223552	0.00242283
SQLE	6043.4	5968.68	5207.4	4744.89	4991.68	5021.28	5329.55	-0.214631	0.0581587	-3.69044	0.000223867	0.0024243
TPM1	13019.1	12701.4	9808.45	15348.9	18701.3	18464.7	14674	0.456926	0.123885	3.6883	0.000225757	0.0024428
MROH6	1314.06	1449.9	1142.37	1519.42	1632.12	1652.25	1451.69	0.280254	0.0760776	3.68378	0.000229797	0.00248451
SLC16A7	496.806	451.244	493.225	622.773	606.939	594.699	544.281	0.313287	0.0850866	3.68198	0.000231428	0.00250013
EXT1	4635.78	4612.84	3771.54	3165.45	3646.49	3819.72	3941.97	-0.274869	0.074774	-3.676	0.000236921	0.00255596
TRAK1	815.106	791.527	760.219	586.195	671.134	644.257	711.406	-0.294093	0.080005	-3.67594	0.000236977	0.00255596
SYNM	596.812	565.376	611.436	760.646	721.712	720.932	662.819	0.291713	0.0793695	3.67537	0.000237502	0.00255958
INPP1	922.64	924.681	903.906	678.11	780.072	775.166	830.762	-0.282048	0.0767877	-3.67309	0.000239637	0.00258051
S100A10	2874.38	2822.65	2866.62	2535.17	2481.25	2475.11	2675.86	-0.187763	0.0511317	-3.67214	0.00024053	0.00258805
FAM195B	876.4	960.611	890.658	781.28	717.822	721.867	824.773	-0.278197	0.0757843	-3.67091	0.000241689	0.00259844
CTSL	1857.11	1860.99	1677.37	1487.53	1546.53	1534.44	1660.66	-0.229983	0.0626662	-3.66998	0.000242574	0.00260588
SGK223	53.7669	66.577	55.0292	110.674	96.2931	101.922	80.7102	0.545495	0.148666	3.66926	0.000243257	0.00261113
GABRE	151.623	154.29	140.63	232.602	194.532	229.09	183.794	0.452007	0.123323	3.66522	0.000247124	0.00265052
UCKL1	1644.19	1738.4	1660.05	1930.22	1986.17	1951.47	1818.42	0.211094	0.0576041	3.66457	0.000247759	0.00265521
ZBTB1	1382.88	1273.42	1358.41	1726.69	1599.05	1491.42	1471.98	0.249999	0.0682687	3.66199	0.000250269	0.00267997
CDH24	650.579	698.53	723.533	856.313	813.142	887.373	771.578	0.283326	0.0773804	3.66147	0.000250773	0.00268323
ERCC2	4923.97	5325.1	4587.81	5317.02	5986.71	6323.82	5410.74	0.237734	0.0649356	3.66107	0.00025116	0.00268523
ZMAT3	843.065	836.968	799.962	657.476	693.505	672.309	750.547	-0.275811	0.0753883	-3.65854	0.000253654	0.00270855
MICAL1	931.242	928.908	881.487	768.149	743.111	743.374	832.712	-0.266077	0.0727295	-3.65845	0.000253744	0.00270855
PEBP1	5659.5	5242.68	5203.32	4566.69	4878.85	4629.49	5030.09	-0.189047	0.0516958	-3.65691	0.00025527	0.00272268
PCMT1	3427.1	3369.01	3305.83	2945.98	3015.24	2908.04	3161.87	-0.182909	0.0500263	-3.65625	0.00025593	0.00272755
CAMKK1	377.443	397.348	414.757	302.007	292.77	304.83	348.193	-0.359443	0.0983897	-3.65326	0.000258933	0.00275737
ERH	21732.6	20538.5	20011.3	18558.4	18493.1	18582.5	19652.7	-0.159639	0.0437346	-3.65018	0.000262061	0.00278847
CHIC2	447.34	471.323	445.329	335.772	327.786	377.765	400.886	-0.349254	0.0957462	-3.6477	0.000264596	0.00281321
SS18L1	1452.78	1567.2	1497	1333.71	1261.54	1202.49	1385.79	-0.238995	0.0655583	-3.64554	0.000266834	0.00283476
REEP5	2465.75	2423.19	2257.22	1991.19	2151.52	1959.89	2208.13	-0.219171	0.060132	-3.64484	0.000267561	0.00284024
MYH9	39086.4	40711.3	33344.7	40873.2	46420.1	47330	41294.3	0.239458	0.0657116	3.64407	0.000268358	0.00284646
ZNF518A	232.273	270.535	228.269	362.972	347.239	301.09	290.396	0.401719	0.110286	3.64252	0.000269977	0.00286137
CD81	3907.78	3752.62	3863.26	3214.22	3435.43	3440.09	3602.23	-0.186577	0.0512291	-3.64201	0.000270517	0.00286483
ADAMTS12	546.271	538.957	488.13	614.332	675.025	704.101	594.469	0.314131	0.0862826	3.64072	0.000271872	0.00287692
PPFIA3	611.867	643.578	685.827	889.14	754.783	791.062	729.376	0.302371	0.0830823	3.63941	0.00027326	0.00288934
NOXA1	19.3561	20.0788	44.8386	107.86	67.1134	42.0777	50.2207	0.568994	0.156413	3.63777	0.000275007	0.00290473
PXDN	2559.3	2554.23	2422.31	2052.15	2214.74	2224.51	2337.87	-0.207896	0.0571514	-3.63764	0.000275149	0.00290473
AGTRAP	665.634	656.259	686.846	582.443	521.345	478.751	598.546	-0.315863	0.0868376	-3.6374	0.000275403	0.00290513
CFB	70.9723	66.577	89.6773	164.134	115.746	113.142	103.375	0.536007	0.147402	3.63637	0.000276504	0.00291446
RSRP1	302.17	374.099	376.033	508.348	454.231	442.284	409.528	0.367969	0.101218	3.6354	0.000277552	0.00292322
RAC1	7677.91	7605.63	7479.9	6447.2	6929.22	6829.69	7161.59	-0.168175	0.0462689	-3.63473	0.000278267	0.00292845
UBTF	3997.03	3705.06	3747.08	4184.02	4466.45	4462.11	4093.63	0.190237	0.052364	3.63297	0.000280174	0.00294621
SVIL-AS1	511.861	553.752	402.529	351.717	354.048	380.57	425.746	-0.379427	0.104564	-3.62866	0.0002849	0.00299356
TMEM68	1030.17	1009.22	1010.91	836.617	859.83	843.425	931.696	-0.250887	0.0692055	-3.62525	0.000288678	0.00303089
TRPC4	593.586	559.036	555.388	675.296	739.22	711.581	639.018	0.293628	0.0810031	3.6249	0.000289074	0.00303268
SPRED3	255.93	306.466	289.413	212.906	213.985	174.856	242.259	-0.421117	0.116264	-3.62207	0.000292258	0.0030637
PLEKHH1	156.999	193.39	197.698	284.187	269.426	235.635	222.889	0.433683	0.119767	3.62105	0.00029341	0.00307338
SARAF	1876.46	1899.03	1979.01	1635.72	1669.08	1650.38	1784.95	-0.208531	0.0576011	-3.62026	0.00029431	0.0030804
SOX13	857.044	890.864	986.45	1091.73	1087.43	1137.97	1008.58	0.262738	0.0726395	3.61701	0.000298022	0.00311682
AGO4	488.203	488.231	519.721	679.048	598.185	614.335	564.62	0.311022	0.0860034	3.61639	0.000298737	0.00312187
HDAC1	5722.95	5629.46	5807.62	6631.03	6228.9	6458.47	6079.74	0.16721	0.0462432	3.61588	0.000299335	0.00312569
SEMA4C	1292.56	1343.16	1469.48	1769.84	1541.66	1626.07	1507.13	0.252489	0.0698325	3.61564	0.000299607	0.0031261
RPS20	44481.3	42986.6	41031.4	38862.4	38415.1	37924.2	40616.8	-0.154635	0.0428211	-3.61118	0.000304803	0.00317785
AXL	14598.8	15124.6	14840.6	12216.3	13437.3	13643.5	13976.8	-0.177003	0.0490301	-3.61008	0.000306099	0.00318888
DHRS7	1120.5	1018.73	941.611	869.444	850.103	773.296	928.948	-0.28481	0.0789398	-3.60794	0.000308635	0.00321282
DAD1	3614.21	3489.48	3498.43	2996.63	3172.81	3137.13	3318.11	-0.183057	0.0507627	-3.60613	0.000310796	0.00323281
APPL1	1321.59	1357.96	1274.84	1574.75	1547.5	1520.41	1432.84	0.222455	0.061706	3.60509	0.000312051	0.00324335
EVI5	906.51	913.056	856.01	707.185	768.4	717.192	811.392	-0.269984	0.0749163	-3.60381	0.000313591	0.00325684
PRR16	593.586	643.578	591.055	482.086	460.067	505.868	546.04	-0.30911	0.0857789	-3.60357	0.000313878	0.0032573
CTPS2	2181.86	2035.35	2104.36	1690.12	1905.44	1790.64	1951.29	-0.22201	0.0616263	-3.60251	0.000315154	0.00326802
NSDHL	1767.85	1804.98	1643.74	1413.43	1494	1519.47	1607.25	-0.226827	0.0629923	-3.60087	0.000317158	0.00328535
DKK3	1385.03	1444.62	1400.19	1171.45	1217.77	1202.49	1303.59	-0.226289	0.062845	-3.60074	0.000317314	0.00328535
SLC9A5	134.417	115.189	138.592	186.644	195.504	195.428	160.962	0.456865	0.126896	3.6003	0.000317849	0.00328835
PNISR	2931.37	2848.02	2906.36	3326.77	3346.92	3210.06	3094.92	0.181501	0.0504197	3.59981	0.000318446	0.003292
TMEM123	12050.2	11810.5	11423.7	12590.5	13868.2	13408.8	12525.3	0.17206	0.0478024	3.5994	0.000318949	0.00329466
BNIP3L	1933.46	1828.23	2064.62	2407.62	2237.11	2204.87	2112.65	0.223872	0.0622201	3.59806	0.000320595	0.00330912
GOLGA1	737.682	660.486	754.104	896.643	847.185	901.399	799.583	0.278435	0.0774412	3.59543	0.000323853	0.00333872
HSPA2	445.19	505.14	618.569	670.607	719.767	664.828	604.017	0.347752	0.0967228	3.59535	0.00032396	0.00333872
PIGT	1545.26	1519.65	1599.92	1737.01	1907.38	1823.37	1688.77	0.219918	0.0612357	3.59134	0.000328985	0.0033861
KIF9	289.266	278.989	251.708	217.595	181.887	181.402	233.475	-0.416717	0.116036	-3.59128	0.000329061	0.0033861
SH3RF1	1477.51	1474.21	1170.9	909.774	1165.24	1139.84	1222.91	-0.326095	0.0908079	-3.59104	0.000329357	0.00338655
KHNYN	1237.71	1317.8	1430.76	1637.59	1571.82	1540.05	1455.95	0.240438	0.0669824	3.58957	0.000331229	0.0034032
C12orf75	3854.01	3966.09	3250.8	2660.85	3243.81	3165.18	3356.79	-0.270192	0.0753038	-3.58802	0.000333198	0.00342081
2020-03-01	96.7804	95.11	95.7916	154.755	154.653	139.324	122.736	0.485605	0.135356	3.58761	0.000333719	0.00342355
PRR12	1510.85	1653.86	1837.36	1449.07	1316.98	1370.8	1523.15	-0.259083	0.0722735	-3.58476	0.000337392	0.00345859
RNASEH2A	3349.68	3473.63	3637.02	4457.89	3817.68	3964.66	3783.43	0.217954	0.0608291	3.58305	0.000339603	0.0034786
C8orf82	1129.1	1253.34	1253.44	1524.11	1364.64	1464.31	1331.49	0.246681	0.0688664	3.58202	0.000340947	0.00348971
CAMK2D	1799.04	1716.21	1761.95	1918.03	2157.36	2115.11	1911.28	0.221057	0.0617211	3.58154	0.000341575	0.00349347
PRICKLE1	15.0547	28.533	31.5909	55.3368	52.5235	62.6491	40.948	0.565879	0.15804	3.5806	0.000342811	0.00350345
ARL5A	2018.41	2022.67	1850.61	1504.41	1767.32	1670.02	1805.57	-0.241533	0.0674976	-3.57839	0.000345721	0.00352787
SCN1B	159.15	147.949	198.717	271.056	229.547	237.506	207.321	0.441863	0.123481	3.57838	0.000345725	0.00352787
CCDC167	629.072	635.124	672.58	521.479	541.77	481.556	580.264	-0.301613	0.0843106	-3.5774	0.000347031	0.0035385
ZRANB1	820.483	812.662	798.943	936.973	967.795	1039.79	896.107	0.260504	0.0728489	3.57595	0.000348953	0.0035554
SMAD7	312.923	307.522	222.155	421.122	389.063	360.934	335.62	0.404382	0.1131	3.57542	0.00034966	0.00355991
C9orf116	432.286	425.881	399.471	317.952	296.661	342.232	369.081	-0.350953	0.0982609	-3.57164	0.000354753	0.00360875
CYB5B	4859.45	4796.71	4687.68	4114.62	4327.36	4270.42	4509.37	-0.170133	0.0476368	-3.57146	0.000354994	0.00360875
APOC1	6.45203	2.11356	5.0953	8.4412	16.5352	64.5192	17.1927	0.448168	0.125503	3.57097	0.000355657	0.00361275
TSN	4089.51	4042.18	3891.79	3431.82	3567.71	3599.05	3770.34	-0.177303	0.0496707	-3.56958	0.000357561	0.00362935
SEMA7A	368.841	367.759	263.937	199.775	249.973	245.921	282.701	-0.430825	0.120701	-3.56934	0.000357881	0.00362986
PAQR5	83.8763	102.507	71.3342	140.687	145.899	130.909	112.535	0.504015	0.141227	3.56882	0.000358587	0.00363427
GFOD2	874.249	962.725	906.963	701.558	736.302	799.477	830.212	-0.275639	0.0772903	-3.56628	0.000362086	0.00366697
CHORDC1	3958.32	4002.02	3689	4144.63	4724.2	4665.02	4197.2	0.208674	0.058544	3.56439	0.0003647	0.00369066
COL4A1	5064.84	4959.46	3961.09	5297.32	5850.54	5722.57	5142.64	0.255954	0.0718137	3.56413	0.000365059	0.00369152
LCLAT1	551.648	556.922	519.721	379.854	444.505	444.154	482.801	-0.326797	0.0917298	-3.5626	0.000367195	0.00371033
TCF7	466.696	543.184	496.282	398.612	370.583	398.336	445.616	-0.331946	0.0931962	-3.56179	0.000368328	0.00371898
OBSL1	3126.01	3362.67	3750.14	4175.58	3862.42	3992.71	3711.59	0.222974	0.0626278	3.5603	0.00037043	0.0037374
WEE1	1393.64	1413.97	1479.67	1719.19	1625.31	1670.02	1550.3	0.217192	0.0610079	3.56006	0.000370764	0.00373795
SLC4A2	5621.86	6244.5	5443.82	6462.21	6568.36	6923.19	6210.66	0.198519	0.0557716	3.55951	0.000371552	0.0037431
C6orf1	351.635	376.213	409.662	254.174	318.059	268.363	329.684	-0.380101	0.106825	-3.55817	0.000373454	0.00375944
C1orf52	782.846	741.858	682.77	859.127	916.244	929.451	818.716	0.274846	0.0772738	3.55678	0.000375427	0.00377646
SH3TC1	233.348	277.933	246.612	167.886	179.942	187.947	215.611	-0.417656	0.117439	-3.55637	0.000376017	0.00377957
CAMK2G	1311.91	1310.4	1379.81	1578.5	1545.55	1557.81	1447.33	0.217367	0.061125	3.5561	0.000376394	0.00378054
RIT1	695.743	710.155	673.599	589.008	559.278	525.504	625.548	-0.290458	0.0817444	-3.55325	0.000380507	0.00381899
ATF3	137.643	106.735	139.611	181.955	206.203	188.882	160.172	0.460787	0.129727	3.55196	0.000382366	0.00383479
NEU1	1308.69	1124.41	1178.03	986.683	1018.37	991.165	1101.23	-0.254505	0.0717176	-3.54871	0.000387121	0.00387959
VTI1A	488.203	496.686	465.71	351.717	394.899	381.505	429.787	-0.328428	0.0925717	-3.54783	0.000388422	0.00388972
GSK3B	3049.66	3381.69	3123.42	2749.96	2821.68	2735.99	2977.07	-0.195506	0.0551177	-3.54707	0.000389542	0.00389803
PMS2P1	210.766	197.617	236.422	146.314	148.817	150.545	181.747	-0.434908	0.122651	-3.54591	0.000391257	0.00391227
BCL9L	2971.16	3111.15	2959.35	3555.62	3275.91	3527.99	3233.53	0.19059	0.0537662	3.54479	0.000392933	0.00392612
NPAS1	549.497	519.935	542.14	648.097	659.462	691.945	601.846	0.288917	0.0815825	3.54141	0.000397997	0.00397376
BMPR2	1317.29	1423.48	1395.09	1651.66	1663.25	1548.46	1499.87	0.223789	0.0632113	3.54033	0.000399631	0.00398711
KAZALD1	246.252	281.103	352.595	485.838	377.391	377.765	353.491	0.414013	0.116951	3.54006	0.00040003	0.00398814
SOD2	1288.25	1299.84	1218.8	1063.59	1104.94	1041.66	1169.51	-0.234585	0.0662705	-3.53982	0.000400402	0.00398889
SAT2	1057.06	1022.96	1081.22	899.457	858.857	884.568	967.354	-0.245284	0.0693223	-3.53832	0.000402689	0.00400869
BGN	19.3561	41.2143	35.6671	14.0687	7.78126	7.48049	20.928	-0.521566	0.14743	-3.53771	0.000403612	0.00401491
THAP4	1949.59	1906.43	1892.39	1580.38	1665.19	1704.62	1783.1	-0.2079	0.0587755	-3.53719	0.000404409	0.00401986
AKR1C1	32.2601	42.2711	30.5718	12.1928	12.6446	13.0909	23.8385	-0.542747	0.153533	-3.53504	0.000407715	0.00404973
ANKRD28	2464.67	2437.99	2406	2078.41	2194.32	2099.21	2280.1	-0.191906	0.0543188	-3.53296	0.000410935	0.0040787
THRIL	434.436	435.393	417.815	306.697	366.692	305.765	377.8	-0.351505	0.0995441	-3.53114	0.000413766	0.00410376
GBF1	2887.28	2796.23	3162.14	3462.77	3407.22	3333.49	3174.86	0.199043	0.0563722	3.53088	0.000414177	0.00410481
ATP6V0C	5354.11	5768.95	5908.51	4705.5	4829.25	5257.85	5304.03	-0.196855	0.0557615	-3.5303	0.000415096	0.00411089
COL18A1	5008.92	5501.59	4828.31	4508.54	4278.72	4537.85	4777.32	-0.196416	0.0556505	-3.52945	0.000416419	0.00412095
DNAJB2	750.586	752.426	811.172	993.248	934.724	889.243	855.233	0.266256	0.0754677	3.52808	0.000418579	0.00413928
TFAP2A	2232.4	2157.94	2159.39	2464.83	2539.61	2488.2	2340.39	0.188361	0.0534068	3.52692	0.00042043	0.00415453
ARHGEF28	1036.63	988.087	972.183	718.44	860.802	856.516	905.442	-0.279056	0.0791442	-3.52592	0.000422007	0.00416705
CNTRL	533.367	456.528	586.978	731.571	669.189	628.361	600.999	0.328354	0.0932381	3.52168	0.000428827	0.00423128
KIAA0020	3319.57	3172.45	2766.75	2410.43	2713.72	2661.18	2840.68	-0.237918	0.0675713	-3.52099	0.000429942	0.00423917
PARVA	3643.24	3684.98	3548.37	3924.22	4233.01	4206.84	3873.44	0.179962	0.0511323	3.51955	0.000432288	0.00425876
FAT4	92.479	96.1668	109.039	168.824	154.653	139.324	126.748	0.478948	0.136089	3.51938	0.000432562	0.00425876
ACOT7	1942.06	2049.09	2069.71	1674.17	1757.59	1790.64	1880.54	-0.20724	0.0589038	-3.51827	0.000434368	0.00427341
PHB2	6953.13	7087.81	6579.05	6064.53	6083	6201.33	6494.81	-0.164495	0.0467897	-3.51562	0.000438721	0.00431307
RFK	1656.02	1548.18	1444.01	1196.77	1395.76	1268.88	1418.27	-0.252866	0.0719356	-3.51517	0.000439471	0.00431729
SLC7A1	4732.56	4888.65	3887.71	3358.66	4020	3751.47	4106.51	-0.262767	0.0747713	-3.51428	0.000440949	0.00432865
TGFB2	335.505	355.077	192.602	489.59	854.966	842.49	511.705	0.549323	0.156331	3.51384	0.000441675	0.00433261
TSC22D2	1346.32	1474.21	1320.7	1564.44	1771.21	1599.89	1512.79	0.240546	0.0684813	3.51258	0.00044377	0.00434998
WDR83	453.792	484.004	448.386	558.995	566.087	624.621	522.648	0.307974	0.0877555	3.50946	0.00044902	0.00439823
RASSF8	1643.12	1621.1	1470.5	1337.46	1326.71	1354.9	1458.96	-0.225837	0.0643573	-3.5091	0.000449618	0.00440089
PPP1R13L	706.497	794.697	691.942	877.885	867.611	943.477	813.685	0.275	0.0783901	3.50809	0.000451333	0.00441446
SERINC1	3077.62	2973.77	2937.95	2570.81	2682.59	2640.61	2813.89	-0.18221	0.0519629	-3.50654	0.000453976	0.00443708
GFM2	1323.74	1291.38	1333.95	1495.97	1627.26	1512.93	1430.87	0.221536	0.063197	3.50548	0.000455786	0.00445153
TERT	206.465	211.356	226.231	267.305	297.633	321.661	255.108	0.39264	0.112097	3.50269	0.000460583	0.00449204
PCID2	1268.9	1193.1	1142.37	1378.73	1522.21	1389.5	1315.8	0.239135	0.0682721	3.50268	0.000460602	0.00449204
NFS1	1262.45	1128.64	1277.9	1415.31	1489.14	1449.34	1337.13	0.235014	0.0671235	3.50122	0.000463135	0.00451124
STARD7	8544.63	8350.66	7927.27	6750.15	7578.95	7414.1	7760.96	-0.185546	0.0529979	-3.50101	0.000463501	0.00451124
NEK1	506.484	437.506	518.701	631.214	604.993	609.66	551.426	0.307262	0.0877649	3.50096	0.000463578	0.00451124
ADAMTS5	36.5615	38.044	37.7052	68.4675	76.84	69.1945	54.4688	0.544637	0.155607	3.50008	0.000465116	0.00452293
NID1	5739.08	6073.3	6115.38	6723.89	6556.69	6873.63	6346.99	0.165004	0.0471595	3.49885	0.000467268	0.00454057
SLC25A17	949.523	987.031	896.773	721.254	819.951	784.516	859.841	-0.267131	0.0763648	-3.49809	0.000468611	0.00455033
PLXNA1	4985.26	5618.89	4660.16	4181.21	4383.77	4484.55	4718.97	-0.216999	0.0620895	-3.49494	0.000474163	0.00460092
PTGS2	63.4449	49.6686	21.4003	14.0687	17.5078	16.8311	30.4869	-0.534603	0.152991	-3.49434	0.000475233	0.00460797
ARHGEF10	892.53	911.999	935.497	1082.35	1109.8	1068.77	1000.16	0.238514	0.0682709	3.49365	0.000476469	0.00461663
ARID4B	974.256	1025.07	1061.86	1170.51	1237.22	1231.48	1116.73	0.237097	0.0678711	3.49335	0.000477005	0.0046185
MSL1	2000.13	2157.94	2180.79	2438.57	2419	2438.64	2272.51	0.196121	0.0561852	3.49061	0.000481918	0.00466271
ME1	548.422	591.796	531.949	414.557	474.657	426.388	497.961	-0.315185	0.0903555	-3.48827	0.000486153	0.0047003
VPS11	805.428	758.767	885.563	993.248	976.549	1001.45	903.501	0.261436	0.0749531	3.48799	0.000486657	0.00470179
CUEDC1	1020.5	1034.59	1036.38	1215.53	1260.56	1180.05	1124.6	0.23073	0.0661607	3.48742	0.000487711	0.00470859
SUSD1	202.163	195.504	218.079	259.801	292.77	295.479	243.966	0.392421	0.11256	3.48634	0.000489681	0.00472421
TMEM136	436.587	408.973	448.386	358.282	338.485	282.388	378.85	-0.355146	0.101907	-3.485	0.000492129	0.00474202
RECQL4	4311.03	4486.02	4254.57	4919.34	4775.75	5007.25	4625.66	0.167827	0.0481576	3.48495	0.000492233	0.00474202
POLD3	2003.35	1977.23	2030.99	2295.07	2360.64	2239.47	2151.13	0.191527	0.0549911	3.48287	0.000496072	0.00477558
TWF2	1562.47	1616.87	1674.32	1365.6	1305.31	1454.96	1496.59	-0.224187	0.0643965	-3.48136	0.000498877	0.00479914
GCLC	865.647	836.968	813.21	982.931	1014.48	1011.74	920.829	0.244991	0.0704018	3.4799	0.000501605	0.00482193
NOG	124.739	94.0532	91.7154	137.873	176.051	173.921	133.059	0.482469	0.138664	3.47941	0.000502526	0.00482734
EPGN	10.7534	9.511	20.3812	0.937911	1.94532	0.935061	7.41064	-0.395284	0.113613	-3.47921	0.000502887	NA
BTN3A3	51.6162	72.9177	114.135	160.383	126.446	134.649	110.024	0.526112	0.151256	3.47828	0.000504637	0.00484416
ARSK	472.073	423.768	494.244	370.475	364.747	339.427	410.789	-0.333587	0.0959145	-3.47796	0.000505236	0.00484645
TRA2A	1879.69	1862.04	1752.78	2047.46	2155.41	2147.84	1974.2	0.201762	0.0581018	3.47256	0.00051552	0.00494156
BCL2	216.143	176.482	186.488	106.922	127.418	149.61	160.51	-0.458613	0.132113	-3.47137	0.000517813	0.00496
OAS3	519.388	499.856	507.492	636.842	611.802	642.387	569.628	0.286257	0.0824677	3.47114	0.000518252	0.00496067
ARL5B	733.38	724.95	769.39	877.885	895.818	911.685	818.851	0.254032	0.0731889	3.47091	0.000518691	0.00496134
DVL1	2839.97	3042.46	2615.93	2325.08	2399.55	2540.56	2627.26	-0.216793	0.0624672	-3.47052	0.000519459	0.00496515
CIC	2636.73	3080.51	3289.53	3702.87	3381.93	3627.1	3286.44	0.237623	0.0684735	3.4703	0.000519883	0.00496568
MFAP3	912.962	918.34	845.82	1084.23	1103.97	1021.09	981.067	0.247634	0.0713649	3.46997	0.000520524	0.00496827
PLD6	738.757	690.076	573.731	459.577	514.536	567.582	590.71	-0.336929	0.0971173	-3.4693	0.000521813	0.00497704
ULK1	1823.77	2056.49	1884.24	1726.69	1554.31	1612.05	1776.26	-0.225845	0.0651275	-3.46773	0.000524872	0.00500266
CCNA2	4808.91	4668.84	4911.87	4202.78	4271.91	4334.01	4533.05	-0.164102	0.0473276	-3.46737	0.000525578	0.00500584
MCM6	5745.53	5544.91	5694.51	5016.89	5119.1	5070.84	5365.3	-0.156245	0.0450748	-3.46634	0.0005276	0.00502154
RCBTB1	878.551	849.649	1018.04	781.28	692.532	745.244	827.55	-0.285237	0.0822937	-3.46609	0.000528093	0.00502267
LINC01468	27.9588	34.8737	37.7052	11.2549	14.5899	10.2857	22.778	-0.528649	0.152578	-3.46478	0.000530657	0.0050435
CNBP	15139.7	14967.1	13324.2	12085.9	13061.8	12855.2	13572.3	-0.186799	0.0539237	-3.46414	0.000531929	0.00505201
NEXN	657.031	590.739	563.54	660.29	821.896	825.659	686.526	0.317363	0.0916355	3.46332	0.000533558	0.0050639
LPGAT1	2422.74	2272.07	2286.77	2043.71	2014.37	2026.28	2177.66	-0.192002	0.0554429	-3.46306	0.000534071	0.0050652
ADAMTSL1	123.664	143.722	108.02	68.4675	69.0587	89.7659	100.45	-0.502619	0.145346	-3.4581	0.000544007	0.00515579
TOX2	274.211	296.955	302.661	226.975	218.848	193.558	252.201	-0.38553	0.111493	-3.4579	0.000544411	0.00515598
CHMP4A	491.429	447.017	456.539	592.76	554.415	602.179	524.057	0.300173	0.0868555	3.456	0.000548252	0.0051887
FASTK	1082.86	1155.06	1183.13	1352.47	1333.51	1341.81	1241.47	0.224855	0.0650864	3.45471	0.000550887	0.00520997
FRMD8	1302.23	1349.51	1262.62	1100.17	1086.46	1137.03	1206.34	-0.225275	0.0652134	-3.45442	0.000551475	0.00521187
IL1B	62.3696	51.7821	67.258	31.889	34.043	21.5064	44.808	-0.545403	0.157935	-3.45334	0.000553688	0.0052291
ASNS	820.483	753.483	794.867	641.531	647.79	657.348	719.25	-0.26525	0.0768315	-3.45237	0.00055569	0.00524073
IL32	777.469	862.331	709.266	919.153	963.904	997.71	871.639	0.274716	0.0795732	3.45236	0.000555699	0.00524073
PGK1	21046.5	20737.2	21164.9	23288.3	23182.3	22722.9	22023.7	0.134356	0.0389217	3.45196	0.000556522	0.00524481
LRRC71	98.9311	91.9397	94.7726	56.2747	56.4142	54.2335	75.4276	-0.514779	0.149142	-3.4516	0.000557268	0.00524532
BOD1	1516.23	1536.56	1460.31	1666.67	1769.26	1827.11	1629.36	0.213084	0.0617356	3.45156	0.000557357	0.00524532
NAA60	1051.68	1108.56	1112.81	1216.47	1310.17	1360.51	1193.37	0.235721	0.0683063	3.45093	0.000558651	0.00525382
TPI1	14911.7	14406	14356.5	15827.3	16088.7	16365.4	15325.9	0.142211	0.0412123	3.4507	0.000559145	0.00525479
DOK3	589.285	658.373	467.748	702.496	723.658	800.412	656.995	0.336805	0.0976117	3.45045	0.000559645	0.00525581
FEM1B	1103.3	1174.08	1157.65	1322.45	1399.65	1322.18	1246.55	0.224818	0.0651646	3.45001	0.000560575	0.00526087
SLC11A2	1065.66	970.122	996.641	1137.69	1199.29	1304.41	1112.3	0.249583	0.072371	3.44866	0.00056337	0.00528342
LINC00707	561.326	537.9	609.398	397.674	470.766	470.336	507.9	-0.319103	0.0925838	-3.44664	0.000567606	0.00531943
CUTC	467.772	436.449	478.958	356.406	356.965	368.414	410.828	-0.320685	0.0930574	-3.4461	0.000568743	0.00532637
TNFRSF10D	2247.46	2309.06	1703.87	1549.43	1790.66	1673.76	1879.04	-0.294673	0.0855379	-3.44495	0.000571175	0.00534542
TACC2	593.586	497.742	553.35	450.197	433.805	405.817	489.083	-0.317628	0.0922372	-3.4436	0.000574024	0.00536834
MAGED2	2032.39	1894.8	2048.31	1771.71	1689.51	1698.07	1855.8	-0.204155	0.0592947	-3.44306	0.00057517	0.00537231
EHBP1L1	3341.07	3342.59	3539.19	3112.93	2868.37	2975.36	3196.59	-0.185099	0.0537605	-3.44302	0.000575247	0.00537231
C16orf74	330.129	365.645	270.051	205.403	223.711	259.947	275.814	-0.405293	0.117737	-3.44236	0.000576671	0.00538101
PSMB8	768.866	862.331	856.01	1030.76	979.467	986.489	913.988	0.253179	0.0735522	3.44217	0.000577067	0.00538101
CAST	3048.58	3046.69	2924.7	2568	2633.96	2723.83	2824.29	-0.181136	0.0526269	-3.4419	0.000577654	0.00538101
POU2F2	158.075	166.971	136.554	93.7911	98.2385	108.467	127.016	-0.467282	0.135765	-3.44184	0.00057778	0.00538101
RNF44	1448.48	1484.77	1785.39	1868.32	1847.08	1954.28	1731.39	0.249728	0.0725688	3.44126	0.000579016	0.00538878
ZDHHC11	452.717	399.462	367.881	320.766	303.469	302.025	357.72	-0.35003	0.101808	-3.43814	0.000585717	0.00544737
PTPRF	13818.1	14862.5	15015.8	13244.2	12826.4	13029.1	13799.4	-0.156966	0.0456745	-3.43662	0.000589021	0.00547431
FAM35A	1236.64	1176.19	1165.8	1336.52	1465.8	1412.88	1298.97	0.225543	0.0656566	3.43519	0.000592141	0.00549373
OGDHL	172.054	200.788	193.621	276.684	250.946	257.142	225.206	0.395814	0.115224	3.43517	0.000592188	0.00549373
WDR76	1621.61	1508.02	1667.18	1404.05	1397.71	1246.44	1474.17	-0.233178	0.0678809	-3.4351	0.000592336	0.00549373
RBM28	1975.39	1906.43	1831.25	1499.72	1723.55	1640.1	1762.74	-0.22216	0.064709	-3.43322	0.000596462	0.00552818
LINC00665	683.915	654.146	633.855	763.46	816.06	820.984	728.736	0.265759	0.0774268	3.43239	0.000598282	0.00554122
KLC2	3135.68	3359.5	3398.56	3804.17	3599.81	3895.46	3532.2	0.18583	0.0541438	3.43216	0.000598801	0.00554221
RUFY2	759.188	705.928	789.771	941.663	875.392	912.62	830.76	0.258883	0.0754634	3.43058	0.000602299	0.00557075
NENF	1222.66	1199.44	1233.06	1037.33	1000.87	1063.16	1126.09	-0.226129	0.0659274	-3.42997	0.000603638	0.00557929
SRRM3	254.855	277.933	278.203	359.22	360.856	347.843	313.152	0.349744	0.102007	3.42864	0.000606609	0.0056029
LINC00883	393.574	405.803	375.014	266.367	318.059	308.57	344.564	-0.348882	0.10179	-3.42747	0.00060924	0.00562334
CNST	706.497	657.316	587.998	496.155	548.579	506.803	583.891	-0.30258	0.0883339	-3.42542	0.00061386	0.0056573
ASH2L	1858.18	1877.89	1987.17	1667.61	1650.6	1640.1	1780.26	-0.199867	0.0583494	-3.42535	0.000614009	0.0056573
KIAA1671	849.517	798.924	867.22	653.724	764.509	581.608	752.584	-0.303259	0.0885356	-3.42527	0.000614183	0.0056573
KAT2A	2873.3	2824.77	2636.31	3153.26	3213.66	3128.71	2971.67	0.182807	0.053431	3.42136	0.000623078	0.00573165
IGSF8	633.374	666.827	753.085	553.368	558.306	537.66	617.103	-0.291723	0.0852653	-3.42135	0.000623107	0.00573165
FGD6	487.128	519.935	520.74	407.991	368.637	424.518	454.825	-0.314462	0.0919309	-3.42063	0.000624763	0.00574295
RPL37	56844.5	50985.3	49149.3	46301.9	46565	45602.9	49241.5	-0.176052	0.0514789	-3.41989	0.000626475	0.00575475
PDZD4	1395.79	1490.06	1474.58	1756.71	1654.49	1663.47	1572.52	0.210165	0.0614796	3.41846	0.000629768	0.00578104
NUS1	2665.76	2594.39	2332.63	1951.79	2316.87	2136.61	2333.01	-0.233286	0.0683394	-3.41364	0.000641016	0.0058759
PPIL1	2296.92	2274.19	2095.19	2485.46	2581.43	2595.73	2388.15	0.194411	0.0569524	3.41356	0.000641193	0.0058759
KTN1	6533.75	6089.15	6035.89	5506.48	5637.53	5440.19	5873.83	-0.165879	0.0485953	-3.41347	0.000641413	0.0058759
CD63	12264.2	11956.4	11434.9	10827.2	10301.4	10803.7	11264.6	-0.155639	0.0455982	-3.41327	0.000641873	0.00587611
ITGB2	33.3355	53.8957	35.6671	80.6604	71.004	80.4153	59.163	0.531866	0.155866	3.41234	0.000644078	0.00589228
CACFD1	134.417	147.949	141.649	211.03	195.504	201.038	171.931	0.421229	0.123501	3.41075	0.000647842	0.00592269
FBLN2	458.094	570.66	595.131	715.626	650.708	700.361	615.097	0.314653	0.0922754	3.40993	0.000649798	0.00593254
UPF3B	4532.55	4320.11	4576.6	5012.2	5163.84	4923.1	4754.73	0.164944	0.0483718	3.40993	0.000649803	0.00593254
CNPPD1	1636.66	1664.43	1662.09	1436.88	1402.57	1452.15	1542.46	-0.202053	0.0592627	-3.40944	0.000650971	0.00593917
MMP15	1783.98	1874.72	1916.85	1669.48	1552.36	1583.06	1730.08	-0.206478	0.0605985	-3.40732	0.000656049	0.00598144
KDELR1	6101.46	6046.88	6054.23	5382.67	5368.1	5586.99	5756.72	-0.152692	0.0448157	-3.40711	0.000656557	0.00598201
AURKB	3888.42	3820.25	4096.62	4483.22	4411	4400.4	4183.32	0.167074	0.049043	3.40668	0.000657581	0.00598728
FAM196B	374.217	349.793	279.222	176.327	271.372	247.791	283.121	-0.425615	0.12513	-3.4014	0.000670429	0.00610013
BOLA1	402.176	410.03	455.52	336.71	308.333	333.817	374.431	-0.333101	0.0979627	-3.40029	0.000673149	0.00612074
ZBTB7A	1657.1	1748.97	1819.02	2005.25	2025.07	2001.03	1876.07	0.199369	0.0586395	3.39991	0.000674086	0.00612512
BTBD3	1948.51	1884.24	1727.31	2084.98	2223.5	2152.51	2003.51	0.208378	0.0613298	3.39767	0.000679627	0.00617129
CNOT6	2087.23	1922.28	2037.1	2291.32	2430.67	2253.5	2170.35	0.198736	0.0585263	3.39566	0.000684627	0.00621249
HSD17B10	3277.63	3273.9	3179.47	3581.88	3625.1	3769.23	3451.2	0.169376	0.049915	3.39329	0.000690575	0.00626224
SPPL2B	1245.24	1410.8	1394.07	1656.35	1530.96	1588.67	1471.02	0.226567	0.0667757	3.39295	0.000691438	0.00626584
LOC100288152	684.99	824.287	816.267	1036.39	878.31	966.853	867.85	0.285403	0.0841464	3.39174	0.000694495	0.00628929
RYK	2380.8	2344.99	2060.54	1759.52	2025.07	1944.93	2085.97	-0.232073	0.0684368	-3.39106	0.000696235	0.00629993
NUFIP2	6947.76	6740.13	6351.8	7274.44	7787.1	7530.05	7105.21	0.168595	0.0497196	3.39091	0.000696606	0.00629993
AFF3	352.711	387.837	343.423	256.988	284.989	280.518	317.744	-0.349941	0.103219	-3.39028	0.000698204	0.00631005
CD55	2772.22	2846.96	2464.09	2090.6	2364.53	2396.56	2489.16	-0.227119	0.0669948	-3.3901	0.000698665	0.00631005
TMCC1	270.985	257.854	256.803	358.282	369.61	315.116	304.775	0.356764	0.105246	3.38981	0.000699422	0.00631265
GOLGA8B	725.853	716.495	692.961	869.444	836.486	861.191	783.738	0.250563	0.0739394	3.38876	0.000702105	0.00633261
CLPTM1L	8070.41	8238.64	7547.16	8426.19	9486.33	9282.35	8508.51	0.183288	0.0540934	3.38836	0.000703116	0.00633748
MCUR1	2231.33	2104.04	1935.19	1688.24	1833.46	1826.17	1936.41	-0.219358	0.0647446	-3.38805	0.000703926	0.00634052
GTF2F2	1071.04	995.485	997.66	792.535	878.31	879.892	935.82	-0.249315	0.0736026	-3.38732	0.000705797	0.00634898
CDCA3	807.578	862.331	895.754	1008.25	1029.07	1025.76	938.125	0.241529	0.0713041	3.38731	0.00070581	0.00634898
SMCR8	2908.79	2945.24	2996.04	3255.49	3477.25	3294.22	3146.17	0.175012	0.0516706	3.38707	0.000706426	0.00635028
ZFHX3	677.463	667.884	711.304	897.581	815.087	791.997	760.219	0.265434	0.0784798	3.38219	0.000719104	0.00645992
SYCE2	77.4243	76.088	76.4295	118.177	115.746	131.844	99.2848	0.48062	0.142168	3.38066	0.000723127	0.00649172
HLA-L	225.821	191.277	201.774	149.128	148.817	133.714	175.088	-0.420165	0.124328	-3.37949	0.000726204	0.00651499
UNK	1138.78	1046.21	1219.81	970.738	954.177	915.425	1040.86	-0.246991	0.0730945	-3.37907	0.00072731	0.00652056
GALNT3	113.986	101.451	102.925	142.563	169.242	168.311	133.08	0.452996	0.134092	3.37825	0.000729491	0.00653575
NUDT14	260.232	245.172	304.699	394.861	335.567	355.323	315.976	0.364936	0.108081	3.37651	0.000734124	0.00657288
ZBTB48	438.738	418.484	370.938	508.348	533.989	514.284	464.13	0.310517	0.0919897	3.37557	0.000736632	0.00659058
PABPN1	433.361	397.348	402.529	557.119	484.384	520.829	465.928	0.310015	0.0918463	3.37536	0.00073718	0.00659058
PFDN4	2432.41	2207.61	2142.06	1906.77	1951.15	1987.94	2104.66	-0.205781	0.0609682	-3.37522	0.000737572	0.00659058
SEPW1	1934.53	2004.71	2018.76	2292.26	2219.61	2293.7	2127.26	0.185839	0.0550745	3.37432	0.000739993	0.00660782
GPR137	1665.7	1616.87	1745.65	1978.99	1879.18	1947.73	1805.69	0.19984	0.0592349	3.37369	0.000741677	0.00661811
FASN	8900.57	9898.84	8525.45	7770.59	7875.61	8249.11	8536.7	-0.18727	0.0555118	-3.37352	0.00074213	0.00661811
ABCC5	1473.21	1416.08	1320.7	1692.93	1583.49	1645.71	1522.02	0.2162	0.0640916	3.3733	0.000742719	0.00661897
RELN	407.553	369.872	269.032	234.478	258.727	254.337	299	-0.401394	0.119058	-3.37142	0.000747806	0.00665989
NEDD1	1631.29	1612.64	1742.59	1830.8	1991.03	1971.11	1796.58	0.207447	0.0615457	3.37061	0.000750007	0.00667281
PAM	1991.53	1968.78	1965.77	2267.87	2243.92	2236.67	2112.42	0.181892	0.0539655	3.37053	0.00075025	0.00667281
RPS6	42889.8	41448.9	40129.6	37340.1	38249.8	37158.4	39536.1	-0.14015	0.0415876	-3.37	0.000751669	0.00668101
TMEM56	223.67	188.106	247.632	347.027	298.606	272.103	262.857	0.396842	0.117828	3.36798	0.000757211	0.00672067
TPM4	28641.6	28293.1	24680.6	21028.9	24569.3	24392	25267.6	-0.212464	0.0630862	-3.36784	0.000757604	0.00672067
HMGN1	9023.16	9124.22	8855.63	8066.04	8198.53	8172.43	8573.34	-0.141448	0.0419996	-3.36783	0.000757632	0.00672067
ANAPC2	1619.46	1845.13	1837.36	2169.39	2027.02	2010.38	1918.12	0.217234	0.0645096	3.36747	0.000758606	0.00672294
CHCHD2	7002.6	6662.98	6498.54	5899.46	6142.34	5960.08	6361	-0.159824	0.0474625	-3.36737	0.000758889	0.00672294
NFKBIA	1063.51	1037.76	891.677	1189.27	1167.19	1242.7	1098.68	0.250969	0.0745473	3.36657	0.00076108	0.00673792
RAB30	152.698	136.324	149.802	210.092	223.711	192.623	177.542	0.416176	0.123646	3.36588	0.000763005	0.00674692
PSMB6	5711.12	5566.05	5632.34	5060.97	5038.37	5109.17	5353	-0.149831	0.0445168	-3.36572	0.000763444	0.00674692
ZCCHC24	388.197	435.393	489.149	350.779	314.169	339.427	386.185	-0.341604	0.101506	-3.36536	0.000764436	0.00674692
ZFP36L2	1189.32	1119.13	1255.48	914.463	1019.35	1039.79	1089.59	-0.246649	0.0732939	-3.3652	0.000764881	0.00674692
SH3RF3	90.3284	67.6338	73.3723	45.9577	27.2344	47.6881	58.7024	-0.527089	0.156633	-3.36513	0.000765065	0.00674692
RTFDC1	9413.5	9392.64	9227.59	8363.35	8557.44	8471.65	8904.36	-0.140232	0.0416722	-3.36512	0.000765109	0.00674692
DOCK10	937.694	953.214	861.106	1017.63	1133.15	1157.61	1010.07	0.250197	0.0744531	3.36046	0.000778124	0.00685271
HMMR	1162.44	1090.59	1213.7	1421.87	1333.51	1331.53	1258.94	0.226025	0.06726	3.36046	0.000778126	0.00685271
TBC1D16	1530.21	1560.86	1590.75	1349.65	1297.53	1384.83	1452.3	-0.20701	0.0616143	-3.35976	0.000780089	0.0068655
NIPBL-AS1	355.937	401.576	390.3	259.801	327.786	278.648	335.675	-0.354838	0.105691	-3.35732	0.000787008	0.00692186
TMEM201	1471.06	1509.08	1319.68	1081.41	1200.26	1291.32	1312.14	-0.250976	0.0748635	-3.35244	0.000801021	0.0070405
UPP1	432.286	438.563	393.357	324.517	337.512	321.661	374.649	-0.323947	0.0966704	-3.35104	0.000805074	0.0070715
BZW2	2708.78	2577.48	2489.56	2104.67	2291.58	2340.46	2418.76	-0.199226	0.0595277	-3.34677	0.000817584	0.00717669
CRMP1	146.246	139.495	123.306	79.7225	84.6212	98.1814	111.929	-0.467931	0.139838	-3.34623	0.000819171	0.00718593
MIR155HG	163.451	164.857	137.573	119.115	78.7853	100.987	127.461	-0.467794	0.13982	-3.34569	0.000820772	0.00719527
EVC	695.743	721.779	729.647	598.387	586.513	582.543	652.435	-0.26241	0.0784395	-3.34537	0.000821715	0.00719884
TBCEL	393.574	410.03	419.853	528.982	503.837	502.128	459.734	0.298437	0.0892629	3.34335	0.000827727	0.00724679
SSSCA1	1714.09	1796.52	1690.62	1508.16	1461.9	1530.69	1617	-0.200692	0.0600417	-3.34254	0.000830156	0.00726332
ZNF436	245.177	201.845	237.441	341.4	318.059	274.908	269.805	0.380133	0.113791	3.34062	0.00083591	0.00730283
COL16A1	392.498	418.484	367.881	466.142	504.809	526.439	446.042	0.312004	0.0933989	3.34055	0.000836122	0.00730283
FOXRED2	1661.4	1676.05	1824.12	1963.05	1985.19	2010.38	1853.36	0.199243	0.0596448	3.34049	0.000836302	0.00730283
TWIST2	426.909	454.415	389.281	300.132	331.676	346.908	374.887	-0.333814	0.0999568	-3.33958	0.000839042	0.007322
TLN2	34.4108	39.1008	44.8386	85.3499	75.8673	60.779	56.7244	0.521137	0.156082	3.33886	0.000841234	0.00733637
AARS	7056.36	7039.2	7471.75	6415.31	6427.32	6522.05	6822	-0.152184	0.0455928	-3.3379	0.000844146	0.00735436
WIPI2	2253.91	2299.55	2335.69	2021.2	1961.85	2059	2155.2	-0.183377	0.0549393	-3.33782	0.000844391	0.00735436
GBA2	1107.6	1180.42	1102.62	1289.63	1326.71	1354.9	1226.98	0.217898	0.0653421	3.33472	0.00085385	0.00743192
OXCT1	4493.84	4349.7	4281.07	4864.95	4831.19	4970.78	4631.92	0.156772	0.0470403	3.33272	0.000860028	0.00747897
PRDM11	160.225	211.356	180.374	280.435	242.192	249.661	220.707	0.399902	0.119997	3.33261	0.000860368	0.00747897
BTRC	1057.06	1044.1	1129.12	1257.74	1269.32	1262.33	1169.94	0.219549	0.0658899	3.33206	0.000862041	0.00748867
SPAG7	987.16	960.611	975.24	824.424	817.033	823.789	898.043	-0.232992	0.0699388	-3.33137	0.000864203	0.0075026
CCDC137	1430.2	1370.64	1303.38	1576.63	1567.92	1626.07	1479.14	0.208531	0.0626038	3.33096	0.000865468	0.00750874
KATNB1	3348.6	3674.42	3770.52	3207.66	3065.82	3172.66	3373.28	-0.186262	0.055925	-3.33056	0.000866715	0.0075147
ZFYVE9	883.927	868.671	927.344	1055.15	1147.74	1005.19	981.337	0.244238	0.073339	3.33026	0.000867637	0.00751785
VRK2	594.662	538.957	515.644	446.446	439.641	429.193	494.09	-0.297453	0.0893291	-3.32986	0.000868905	0.00752223
GRIPAP1	1443.1	1493.23	1549.99	1812.04	1641.85	1768.2	1618.07	0.209982	0.0630624	3.32974	0.000869263	0.00752223
TICAM1	889.304	931.021	991.545	779.404	796.607	772.36	860.04	-0.245322	0.0736906	-3.32908	0.00087134	0.00753535
SNHG9	150.547	149.006	97.8297	76.9087	59.3321	98.1814	105.301	-0.498966	0.149893	-3.32883	0.000872128	0.00753732
RGS9	7.52736	7.39745	6.11436	17.8203	25.2891	29.922	15.6784	0.474609	0.142595	3.32836	0.000873581	0.00754502
SHISA3	83.8763	101.451	103.944	64.7159	56.4142	48.6232	76.5041	-0.501017	0.150566	-3.32757	0.000876076	0.00756171
LOC440028	13.9794	29.5898	10.1906	43.1439	58.3595	35.5323	31.7992	0.51325	0.154284	3.32666	0.000878947	0.00758162
PNO1	2129.17	2191.76	1867.94	1596.32	1841.24	1775.68	1900.35	-0.234411	0.0704781	-3.32601	0.000880992	0.00759315
WNT5A	125.814	137.381	159.992	231.664	188.696	194.493	173.007	0.426303	0.128178	3.32588	0.000881414	0.00759315
WDR6	4445.45	4503.99	4400.3	5010.32	4852.59	5021.28	4705.65	0.153618	0.0461964	3.32532	0.000883173	0.00760344
VEGFA	944.146	924.681	809.134	707.185	743.111	753.659	813.653	-0.261918	0.0787946	-3.32406	0.000887156	0.00763283
DCAF7	4855.15	4983.76	5484.58	5809.42	5799.96	5749.69	5447.09	0.174661	0.052572	3.32232	0.000892716	0.00767576
PYCRL	1125.88	1063.12	1105.68	917.277	937.642	939.736	1014.89	-0.225921	0.0680068	-3.32203	0.000893655	0.00767892
PTPRN2	94.6297	103.564	74.3914	49.7093	61.2775	43.9479	71.2533	-0.508061	0.153054	-3.31948	0.000901847	0.00774436
PKN2	2291.54	2234.03	2310.21	2598.95	2700.1	2492.87	2437.95	0.182797	0.0551045	3.31728	0.000908983	0.00779845
MEPCE	2309.82	2242.48	2211.36	2522.04	2502.65	2692.04	2413.4	0.184302	0.0555597	3.31718	0.000909306	0.00779845
ALAS1	2427.04	2433.76	2332.63	2669.3	2737.06	2739.73	2556.58	0.17441	0.0525916	3.31631	0.00091216	0.00781793
EBNA1BP2	9964.08	9669.52	8780.22	7870.01	8490.33	8590.41	8894.09	-0.181634	0.0547894	-3.31513	0.000916014	0.00784596
KIF18B	1974.32	2055.43	2082.96	2350.41	2337.3	2277.81	2179.7	0.182366	0.0550167	3.31475	0.000917268	0.00785169
ACADVL	7886.53	8043.14	7874.28	8831.37	8522.43	9047.65	8367.57	0.146487	0.0442044	3.31386	0.000920173	0.00787155
NR1H2	1709.79	1813.43	1654.95	1955.54	1960.88	2055.26	1858.31	0.19823	0.059823	3.31361	0.000921012	0.00787371
WDR4	1262.45	1223.75	1083.26	995.124	981.412	1017.35	1093.89	-0.239201	0.0722022	-3.31293	0.000923252	0.00788784
SPATS2L	2574.36	2427.42	2440.65	1918.03	2169.03	2281.55	2301.84	-0.214854	0.0648819	-3.31146	0.0009281	0.00792423
PNKP	1328.04	1352.68	1342.1	1702.31	1442.45	1597.08	1460.78	0.225834	0.0682717	3.30788	0.000940051	0.00802117
SPNS1	1940.98	2125.18	1943.35	2286.63	2239.06	2393.76	2154.83	0.196113	0.0592946	3.30744	0.00094154	0.00802878
C8orf33	3127.08	2946.3	2682.17	2321.33	2580.46	2595.73	2708.84	-0.213835	0.0646776	-3.30617	0.000945791	0.00805991
NEO1	493.58	533.673	555.388	704.371	614.72	643.322	590.842	0.284957	0.0862989	3.30197	0.00096007	0.00817631
EIF5A	67500	66176.5	61182.3	55757.9	58691.2	59782.2	61515	-0.157646	0.0477454	-3.3018	0.000960667	0.00817631
AP3D1	6961.73	7282.26	7296.47	7781.85	7978.71	8193.01	7582.34	0.149917	0.0454143	3.30111	0.000963034	0.00819127
DSTN	7439.18	7062.45	6983.62	6255.87	6560.58	6442.57	6790.71	-0.154251	0.0467485	-3.29958	0.000968282	0.00823071
KCNIP3	253.78	214.526	261.898	332.021	307.36	334.752	284.056	0.358665	0.108769	3.2975	0.000975495	0.00828677
CYTH3	1266.75	1344.22	1388.98	1086.1	1172.05	1149.19	1234.55	-0.220795	0.0669999	-3.29546	0.000982623	0.00834205
PLCE1	72.0476	78.2016	81.5248	140.687	106.02	122.493	100.162	0.474054	0.143898	3.29437	0.000986437	0.00836425
MTBP	816.181	748.199	829.515	997.938	969.74	906.074	877.941	0.247543	0.0751417	3.29435	0.000986482	0.00836425
MEX3B	87.1023	76.088	69.2961	121.928	123.528	120.623	99.7609	0.469329	0.142482	3.29396	0.000987875	0.00837078
RNF19B	836.613	867.615	917.154	749.391	716.849	719.997	801.27	-0.246505	0.0748487	-3.29338	0.000989889	0.00838256
RPF1	2130.24	2234.03	2088.05	1847.69	1921.97	1871.06	2015.51	-0.187433	0.0569226	-3.29277	0.000992053	0.00839559
FAHD1	752.736	724.95	723.533	557.119	602.075	643.322	667.289	-0.267639	0.081291	-3.29236	0.000993494	0.0084025
C12orf45	852.743	710.155	668.503	583.381	595.267	607.79	669.64	-0.292526	0.088867	-3.29173	0.00099574	0.0084162
CAMK2N2	182.807	199.731	193.621	281.373	255.809	247.791	226.856	0.376733	0.114486	3.29065	0.000999562	0.00843942
C12orf57	533.367	531.559	514.625	656.538	604.993	679.789	586.812	0.2754	0.0836929	3.2906	0.000999744	0.00843942
AK2	7137.01	6874.34	6668.73	7446.08	7879.5	7753.53	7293.2	0.154801	0.0470656	3.28905	0.00100526	0.00848068
RPLP1	58306.9	55289.6	53378.4	50248.6	49554	51031	52968.1	-0.143794	0.0437286	-3.28833	0.00100784	0.00849705
FAM91A1	7346.71	7084.64	6446.57	5972.62	6252.25	6191.04	6548.97	-0.175607	0.0534131	-3.2877	0.00101008	0.00851063
TRMT12	1552.79	1542.9	1545.91	1284.94	1361.72	1366.12	1442.4	-0.201826	0.06141	-3.28654	0.00101428	0.00853975
ZBED9	37.6368	52.8389	48.9149	78.7845	88.5119	79.4802	64.3612	0.505091	0.153692	3.28639	0.00101481	0.00853975
UNG	6268.14	6261.41	6188.75	5297.32	5763	5670.21	5908.14	-0.158157	0.0481352	-3.28569	0.00101734	0.00855569
TNPO1	8957.56	8973.1	8042.42	9179.34	10557.2	10044.4	9292.35	0.190517	0.0580168	3.28382	0.00102409	0.00860712
UBXN2B	506.484	489.288	548.254	674.358	700.314	567.582	581.047	0.299958	0.0913732	3.28278	0.0010279	0.00863373
HIVEP2	483.902	475.55	467.748	370.475	387.118	379.635	427.405	-0.297948	0.0907741	-3.2823	0.00102964	0.00864292
AKNA	154.849	143.722	159.992	226.037	228.575	192.623	184.299	0.403865	0.123099	3.28082	0.00103508	0.00868314
GTF3C5	2649.63	2585.94	2710.7	2979.74	2971.47	3003.42	2816.82	0.167665	0.0511137	3.28024	0.00103719	0.00869546
CETN2	2470.05	2486.6	2468.16	2198.46	2138.87	2219.84	2330.33	-0.173998	0.0530531	-3.27969	0.00103921	0.00870138
AGER	248.403	243.059	252.727	339.524	314.169	323.531	286.902	0.34366	0.104785	3.27966	0.00103931	0.00870138
GPC6	82.801	61.2931	105.982	129.432	134.227	138.389	108.687	0.476053	0.145159	3.27952	0.00103984	0.00870138
ZWINT	5387.44	5221.54	5449.93	6196.78	5867.07	5860.96	5663.95	0.154952	0.0472861	3.27689	0.00104956	0.00877729
NSMCE1	660.257	655.202	669.522	552.43	526.208	551.686	602.551	-0.264004	0.080626	-3.27442	0.00105878	0.00884486
CDC40	609.716	608.704	626.722	735.322	742.138	747.114	678.286	0.252525	0.0771214	3.27437	0.00105896	0.00884486
PSRC1	1146.31	1226.92	1303.38	1486.59	1380.2	1453.08	1332.75	0.221224	0.06758	3.27351	0.00106221	0.00886652
CNEP1R1	161.301	164.857	138.592	120.991	96.2931	87.8957	128.322	-0.450757	0.137898	-3.26877	0.00108015	0.00901067
SGMS2	500.032	549.525	506.473	591.822	686.697	648.932	580.58	0.283287	0.0867004	3.26742	0.00108532	0.00904816
STAG1	1297.93	1353.73	1254.46	1441.57	1527.07	1587.73	1410.42	0.212446	0.0650262	3.26708	0.00108662	0.00905333
FBRSL1	2986.21	3577.19	3034.76	2507.04	2601.86	2964.14	2945.2	-0.235787	0.0721979	-3.26584	0.00109139	0.00908752
C1orf43	3042.13	3040.35	3132.59	2675.86	2784.72	2724.77	2900.07	-0.166516	0.0509939	-3.26541	0.00109305	0.00909567
API5	6369.22	6461.14	6145.95	6922.72	7333.84	6905.43	6689.72	0.153698	0.0471037	3.26298	0.00110248	0.00916843
RPL13AP20	70.9723	69.7473	60.1245	97.5428	110.883	116.883	87.6921	0.477988	0.146502	3.26267	0.0011037	0.00917292
POLD1	4240.06	4586.42	4549.08	5150.07	4836.06	5075.51	4739.53	0.166654	0.051114	3.26044	0.00111238	0.00923935
KIAA1147	907.585	885.58	891.677	1088.91	1120.5	984.619	979.813	0.236405	0.0725478	3.25861	0.00111958	0.00929342
DHX40	2143.15	2130.46	2271.48	1907.71	1960.88	1857.03	2045.12	-0.186677	0.0573017	-3.2578	0.00112281	0.00931444
SERPINF1	72.0476	75.0312	93.7535	130.37	117.692	129.973	103.145	0.464291	0.142535	3.25738	0.00112447	0.0093225
GATA2	2674.36	2868.1	3096.92	3319.27	3207.83	3393.34	3093.3	0.192085	0.0589891	3.25627	0.00112885	0.009353
TSPAN15	287.115	318.09	306.737	441.756	370.583	374.959	349.873	0.334888	0.102862	3.25571	0.0011311	0.00936592
PHF19	2136.7	2198.1	2226.65	2432	2543.5	2465.76	2333.78	0.175883	0.0540516	3.25399	0.00113796	0.00941686
PLIN2	1015.12	985.974	1039.44	874.133	862.748	838.75	936.027	-0.227212	0.0698745	-3.25171	0.00114711	0.0094868
TNKS2	2057.12	1977.23	2005.51	2215.35	2340.22	2318.02	2152.24	0.180584	0.0555644	3.24999	0.00115408	0.00952981
GTDC1	364.539	395.235	313.87	265.429	278.18	271.168	314.737	-0.345756	0.106389	-3.24994	0.00115431	0.00952981
ABHD16B	691.442	785.186	717.418	537.423	576.786	655.478	660.622	-0.284132	0.0874278	-3.2499	0.00115444	0.00952981
MKKS	1611.93	1609.47	1628.46	1404.99	1427.86	1388.57	1511.88	-0.192983	0.0593885	-3.2495	0.00115608	0.00953746
CBX5	4634.7	4581.13	5200.26	4451.33	4138.66	3909.49	4485.93	-0.19798	0.0609497	-3.24826	0.00116114	0.00957338
ZFYVE26	1581.82	1622.15	1750.74	2049.34	1869.45	1846.75	1786.71	0.208984	0.0643687	3.24667	0.00116763	0.00962099
NPEPPS	11543.7	11336.1	11652.9	10376.1	10622.4	10434.3	10994.3	-0.133391	0.0410878	-3.24649	0.00116836	0.00962105
SRGAP2B	618.319	588.625	634.874	740.012	752.837	730.283	677.492	0.253495	0.0781112	3.24531	0.00117322	0.00965519
RBM4B	550.573	513.594	510.549	442.694	425.052	391.791	472.375	-0.293141	0.0903561	-3.24429	0.00117745	0.00968403
POMGNT1	2665.76	2511.96	2520.14	2245.36	2226.41	2311.47	2413.52	-0.176725	0.0544889	-3.24332	0.00118145	0.00971099
RGAG4	184.958	220.867	232.346	274.808	292.77	294.544	250.049	0.367333	0.113295	3.24227	0.00118581	0.00973694
PDXP	904.359	1021.9	997.66	816.921	800.498	834.074	895.903	-0.239636	0.0739112	-3.24221	0.00118605	0.00973694
MBTD1	925.866	1012.39	1067.97	1319.64	1193.45	1108.05	1104.56	0.250955	0.0774141	3.24172	0.00118811	0.00974785
PIDD1	986.084	962.725	1113.83	1388.11	1142.87	1187.53	1130.19	0.260369	0.080356	3.24019	0.00119449	0.00979425
SLC35E4	223.67	253.627	183.431	145.376	142.008	172.051	186.694	-0.414573	0.128089	-3.2366	0.00120961	0.00991215
IPO9	3629.26	3708.23	3741.99	4102.42	4191.18	4068.45	3906.92	0.154248	0.0476652	3.23608	0.00121183	0.00992432
RHEB	3517.43	3427.13	3038.84	2775.28	3000.65	2884.66	3107.33	-0.197014	0.0609135	-3.23432	0.00121933	0.00997966
TMEM150A	134.417	131.04	136.554	90.0395	85.5939	89.7659	111.235	-0.445652	0.137873	-3.23235	0.00122776	0.0100426
ACSL1	909.736	932.078	902.887	762.522	762.564	790.127	843.319	-0.231976	0.0718553	-3.22837	0.00124496	0.010177
ZNF362	223.67	231.434	269.032	384.544	312.223	288.934	284.973	0.373447	0.115686	3.2281	0.00124613	0.0101804
RCAN1	2065.72	1893.75	1555.09	1332.77	1567.92	1586.8	1667.01	-0.273813	0.0849144	-3.22457	0.00126161	0.0103006
ANO8	852.743	1013.45	1141.35	1416.25	1138.98	1205.29	1128.01	0.292783	0.0908045	3.22432	0.0012627	0.0103033
ELMO2	1033.4	998.655	1180.07	1242.73	1245	1335.27	1172.52	0.236488	0.0733613	3.2236	0.0012659	0.0103231
VPS54	775.318	765.107	778.562	905.084	955.15	892.983	845.368	0.23361	0.0725329	3.22075	0.00127856	0.0104199
RHBDD1	498.957	508.31	461.634	360.158	413.38	392.726	439.194	-0.300713	0.0933724	-3.22058	0.00127933	0.0104199
ARHGEF7	1103.3	1158.23	1111.79	988.558	962.931	921.97	1041.13	-0.220036	0.0683488	-3.21931	0.001285	0.0104598
GCC1	564.552	513.594	476.92	619.959	626.392	674.179	579.266	0.280065	0.0870127	3.21867	0.00128787	0.0104768
PTCD3	2018.41	1941.3	1863.86	2177.83	2226.41	2231.99	2076.63	0.182389	0.0566863	3.21751	0.00129308	0.0105128
DEK	15822.5	15395.1	14893.6	16640.4	17557.4	16769.4	16179.7	0.141609	0.0440211	3.21685	0.00129606	0.0105307
MRGBP	3950.79	4091.84	3814.34	3508.73	3591.05	3470.01	3737.79	-0.161466	0.0502014	-3.21637	0.00129825	0.0105421
RNF138	1373.21	1372.75	1182.11	1482.84	1640.87	1519.47	1428.54	0.228611	0.0711342	3.2138	0.00130989	0.0106302
C21orf33	2307.67	2284.75	2270.47	2505.16	2588.24	2671.47	2437.96	0.172877	0.053798	3.21344	0.00131156	0.0106373
ARRDC3	243.026	215.583	211.964	182.893	146.871	147.74	191.346	-0.396865	0.123579	-3.21142	0.0013208	0.0107058
IL6ST	4284.14	4265.16	3648.23	4410.06	4882.74	4841.75	4388.68	0.203824	0.0634766	3.21101	0.00132269	0.0107146
LOC102724084	20.4314	12.6813	8.15248	28.1373	35.0157	44.8829	24.8835	0.487954	0.152007	3.21008	0.00132698	0.0107429
MFSD8	491.429	424.825	437.177	542.113	569.978	568.517	505.673	0.285557	0.0890048	3.20834	0.00133505	0.0108018
PLXNA3	1187.17	1324.14	1228.99	1131.12	982.385	1038.85	1148.78	-0.232764	0.0725673	-3.20756	0.00133868	0.0108246
ALAD	561.326	530.503	614.493	729.695	685.724	672.309	632.342	0.26857	0.0837493	3.20683	0.00134207	0.0108455
OLFM2	450.566	482.948	570.674	648.097	587.485	653.608	565.563	0.29702	0.092668	3.2052	0.00134968	0.0108951
NKIRAS2	834.462	843.309	930.402	1044.83	1005.73	1040.72	949.909	0.23133	0.072174	3.20517	0.00134982	0.0108951
IQGAP3	2036.69	2127.29	2391.73	2613.02	2452.07	2531.21	2358.67	0.203352	0.0634655	3.20413	0.00135473	0.0109281
PRKRIR	2632.43	2519.36	2263.33	2018.38	2232.25	2132.87	2299.77	-0.206579	0.0644898	-3.20328	0.0013587	0.0109535
YAP1	5793.92	5745.7	5838.19	6589.76	6372.86	6277.07	6102.92	0.143807	0.0449024	3.20265	0.0013617	0.0109712
HIPK3	1977.55	1909.6	1854.69	2229.42	2356.75	2051.52	2063.25	0.200574	0.0626414	3.20194	0.00136504	0.0109915
ESRP2	48.3902	31.7033	35.6671	60.0263	88.5119	68.2595	55.4264	0.502498	0.156976	3.20112	0.00136894	0.0110163
FEZ2	2646.41	2583.82	2489.56	2260.37	2294.5	2274.07	2424.79	-0.171542	0.0536027	-3.20025	0.0013731	0.011043
NACA	20800.3	19535.6	19168.5	17810.9	18201.3	17811	18887.9	-0.141835	0.0443224	-3.20008	0.00137391	0.011043
ZNF721	619.394	604.477	595.131	709.999	747.001	732.153	668.026	0.249832	0.0780902	3.19927	0.00137775	0.0110673
PACS1	2860.4	2965.32	3078.58	2665.54	2643.68	2579.83	2798.89	-0.169752	0.0530723	-3.1985	0.00138144	0.0110903
FGF11	183.883	154.29	222.155	291.69	216.903	291.739	226.777	0.408175	0.127793	3.19404	0.00140298	0.011248
POLD2	4370.17	4585.36	4471.63	3911.09	3974.28	4132.03	4240.76	-0.156109	0.0488776	-3.19387	0.00140381	0.011248
EMG1	1774.31	1763.76	1583.62	1455.64	1484.28	1481.14	1590.46	-0.203001	0.0635616	-3.19376	0.00140432	0.011248
FIS1	1076.41	1150.83	1070.01	939.787	910.408	955.632	1017.18	-0.220911	0.0691701	-3.19374	0.00140443	0.011248
C11orf84	1968.94	2156.88	2093.15	2310.08	2366.48	2411.52	2217.84	0.182238	0.057082	3.19256	0.00141016	0.0112872
NCAPG	2647.48	2771.93	3009.28	3308.95	3384.85	3019.31	3023.63	0.196271	0.0615063	3.19106	0.00141751	0.0113392
LIMD1	518.313	589.682	563.54	439.88	456.177	455.375	503.828	-0.280946	0.0880718	-3.18996	0.00142292	0.0113757
EIF4EBP1	5473.47	5662.22	5441.78	4915.59	4897.33	5107.3	5249.62	-0.148527	0.0465649	-3.18968	0.00142432	0.0113802
COL27A1	3017.4	3045.63	2590.45	3297.7	3296.34	3375.57	3103.85	0.196444	0.0616156	3.18822	0.0014315	0.0114308
MALAT1	7665.01	7261.12	7678.62	8341.78	8553.55	8163.08	7943.86	0.145456	0.0456385	3.18714	0.00143686	0.0114667
ABTB1	346.259	358.248	442.272	322.641	248.028	287.064	334.085	-0.357311	0.112134	-3.18645	0.00144028	0.0114824
NLN	3359.35	3320.4	2910.44	2504.22	2891.71	2824.82	2968.49	-0.211885	0.0664967	-3.1864	0.00144053	0.0114824
CHD8	2766.84	2818.43	3026.61	3228.29	3282.72	3214.74	3056.27	0.170094	0.0533993	3.18532	0.00144592	0.0115027
CAPG	1314.06	1383.32	1562.22	1212.72	1195.4	1207.16	1312.48	-0.224586	0.0705077	-3.18526	0.00144622	0.0115027
ILF3-AS1	764.565	705.928	680.732	533.671	624.446	597.504	651.141	-0.270228	0.0848371	-3.18526	0.00144625	0.0115027
MYB	82.801	83.4855	79.4867	58.1505	46.6876	34.5973	64.2014	-0.492449	0.154605	-3.18521	0.00144651	0.0115027
TNFAIP2	46.2395	66.577	43.8196	28.1373	25.2891	22.4415	38.7507	-0.503129	0.158025	-3.18386	0.00145327	0.0115497
QKI	2418.43	2238.26	2166.52	2572.69	2735.11	2514.38	2440.9	0.189928	0.0596597	3.18353	0.00145491	0.0115499
PPP1R12A	2549.63	2623.98	2478.35	2742.45	3134.88	2886.53	2735.97	0.188528	0.0592203	3.18351	0.00145501	0.0115499
GANAB	13722.4	14018.2	14013.1	15441.8	15042.2	15195.7	14572.2	0.127527	0.0400751	3.1822	0.00146162	0.0115954
POLR2G	2091.53	1951.87	2027.93	1820.49	1716.74	1775.68	1897.37	-0.18556	0.0583526	-3.17998	0.00147283	0.0116775
URB1-AS1	138.719	123.643	132.478	93.7911	77.8126	87.8957	109.056	-0.44354	0.139697	-3.17501	0.00149831	0.0118725
RABIF	797.9	709.098	717.418	550.554	663.353	596.569	672.482	-0.273249	0.0860776	-3.17445	0.00150123	0.0118887
SYT15	109.684	128.927	137.573	191.334	185.778	165.506	153.134	0.413031	0.130142	3.1737	0.00150508	0.0119121
TBC1D4	951.674	879.239	804.038	927.594	1241.11	1102.44	984.349	0.284538	0.0896615	3.17347	0.00150628	0.0119146
PWP1	3128.16	3301.37	2831.97	2437.63	2755.54	2767.78	2870.41	-0.208353	0.065672	-3.17264	0.00151062	0.0119419
LINC00926	11.8287	8.45422	11.2097	29.0752	27.2344	29.922	19.6207	0.47521	0.149897	3.17025	0.00152308	0.0120333
KPNA6	3624.96	3788.55	3631.93	3279.88	3382.9	3188.56	3482.8	-0.160764	0.0507177	-3.16978	0.00152554	0.0120457
KALRN	25.8081	25.3627	42.8005	54.3989	71.9767	58.9088	46.5426	0.500439	0.15798	3.16774	0.00153629	0.0121234
LOC101926940	16.1301	15.8517	26.4956	31.889	53.4962	48.6232	32.0809	0.494656	0.156235	3.16611	0.00154493	0.0121845
CHMP4B	2894.81	2887.12	2793.24	2572.69	2525.02	2537.76	2701.77	-0.162783	0.0514185	-3.16584	0.00154638	0.0121887
TPR	4068	4103.47	4177.13	4622.96	4643.47	4462.11	4346.19	0.149261	0.0471778	3.16381	0.0015572	0.0122669
VAT1	3944.34	3850.9	4247.44	3730.07	3496.71	3366.22	3772.61	-0.179021	0.0565911	-3.16342	0.00155925	0.0122758
PPP1R15B	1323.74	1469.98	1340.06	1482.84	1674.92	1695.27	1497.8	0.219608	0.0694283	3.16309	0.00156106	0.0122799
SLC2A1	5534.76	5794.31	4958.75	4380.05	4787.42	4969.85	5070.86	-0.196018	0.0619755	-3.16283	0.00156244	0.0122799
TUBA1A	1497.95	1413.97	1619.29	1368.41	1215.82	1272.62	1398.01	-0.220602	0.0697486	-3.16281	0.00156252	0.0122799
RASSF3	1435.58	1510.14	1418.53	1145.19	1265.43	1318.44	1348.88	-0.215787	0.0682513	-3.16165	0.00156879	0.0123195
BATF3	74.1983	46.4982	61.1436	87.2257	108.938	107.532	80.9226	0.477616	0.151071	3.16154	0.00156938	0.0123195
ZNF653	231.198	270.535	291.451	366.723	329.731	345.038	305.779	0.339762	0.107568	3.15857	0.00158544	0.0124383
ARHGAP21	1745.27	1740.51	1632.53	1405.93	1532.91	1497.97	1592.52	-0.197668	0.0625863	-3.15833	0.00158674	0.0124412
ISM2	18.2807	12.6813	22.4193	34.7027	36.961	52.3634	29.5681	0.491839	0.155742	3.15803	0.00158839	0.0124468
APC2	398.95	479.777	537.045	580.567	575.814	640.517	535.445	0.306862	0.0972078	3.15677	0.00159528	0.0124936
TOR4A	1900.12	2123.07	2152.25	1805.48	1785.8	1775.68	1923.73	-0.194652	0.0616728	-3.15621	0.00159836	0.0125104
LIPA	1336.64	1216.35	1242.23	1498.78	1460.93	1436.25	1365.2	0.203009	0.0643367	3.15542	0.00160267	0.0125368
C19orf68	420.457	441.733	505.454	649.972	531.071	550.751	516.573	0.304728	0.0965888	3.1549	0.00160554	0.0125476
SIX1	1951.74	1928.62	1847.56	1615.08	1708.96	1689.66	1790.27	-0.185194	0.0587016	-3.15483	0.00160592	0.0125476
HSPA1A	47.3149	50.7253	43.8196	75.0329	95.3205	74.8049	64.503	0.484771	0.153669	3.15464	0.00160697	0.0125486
FBXO5	1273.2	1155.06	1266.69	1108.61	1022.26	1011.74	1139.59	-0.221409	0.0701921	-3.15433	0.00160869	0.0125513
ZNF747	277.437	310.693	307.756	368.599	386.145	391.791	340.403	0.315356	0.0999836	3.15408	0.00161006	0.0125513
TMEM104	638.75	704.871	634.874	773.777	784.935	817.243	725.742	0.246925	0.0782879	3.15407	0.00161012	0.0125513
ZNF473	987.16	1009.22	862.125	1083.29	1258.62	1097.76	1049.7	0.249223	0.0790402	3.15311	0.0016154	0.0125851
ZMYND11	1916.25	2037.47	1916.85	1678.86	1775.1	1680.3	1834.14	-0.186423	0.0591342	-3.15254	0.00161854	0.0126023
GALNT10	1086.09	1111.73	1011.93	1201.46	1326.71	1237.09	1162.5	0.218645	0.0694171	3.14973	0.00163422	0.012717
RPL3	45127.6	44063.4	45207.5	41151.8	41060.8	41427.9	43006.5	-0.118631	0.0377011	-3.14662	0.00165168	0.0128455
ATP13A2	989.311	1031.42	1078.17	854.437	859.83	914.49	954.608	-0.224727	0.0714423	-3.14558	0.00165758	0.0128823
DENND5B	1253.84	1170.91	1357.39	1647.91	1544.58	1339.01	1385.61	0.243761	0.0774963	3.14545	0.00165833	0.0128823
USP40	493.58	471.323	432.081	603.077	546.634	574.128	520.137	0.278029	0.0884845	3.14212	0.00167727	0.0130218
PRKAR2B	178.506	151.119	178.335	115.363	115.746	121.558	143.438	-0.410867	0.130808	-3.14099	0.00168379	0.0130649
IRF3	1399.01	1382.27	1617.25	1799.85	1595.16	1799.06	1598.77	0.226469	0.0721384	3.13937	0.00169311	0.0131297
CYB5D1	1550.64	1503.79	1379.81	1182.71	1313.09	1294.12	1370.69	-0.215151	0.0685656	-3.13788	0.00170176	0.0131892
CHSY1	969.954	1082.14	927.344	775.653	859.83	850.906	910.971	-0.244037	0.0777867	-3.13726	0.00170532	0.0132091
PTP4A3	762.414	780.959	838.686	740.012	611.802	574.128	718	-0.279977	0.0892473	-3.1371	0.00170631	0.0132091
PHC2	2610.92	2644.06	2437.59	2131.87	2282.83	2329.24	2406.08	-0.183051	0.0583566	-3.13676	0.00170826	0.0132166
C16orf45	177.431	196.561	193.621	123.804	150.762	126.233	161.402	-0.399976	0.127598	-3.13465	0.00172059	0.0133044
SPRN	110.76	126.813	126.363	173.514	176.051	170.181	147.28	0.404475	0.129162	3.13153	0.00173898	0.0134312
CPA3	25.8081	33.8169	33.629	62.8401	51.5509	63.5842	45.2048	0.493836	0.157702	3.13145	0.00173944	0.0134312
USP49	667.785	671.054	675.637	790.659	805.361	798.542	734.84	0.234402	0.0748596	3.13122	0.00174081	0.0134312
SNAI2	79.575	77.1448	46.8768	35.6406	35.9883	36.4674	51.9488	-0.493058	0.157466	-3.13119	0.00174099	0.0134312
GPR161	618.319	639.351	639.97	566.498	502.864	476.881	573.981	-0.271279	0.0866531	-3.13064	0.00174428	0.0134473
TMEM170B	562.402	579.114	563.54	476.459	489.247	412.362	513.854	-0.280453	0.0895871	-3.1305	0.00174508	0.0134473
ARF6	5243.35	5521.66	4877.22	4433.51	4664.87	4741.69	4913.72	-0.171055	0.0547009	-3.12709	0.00176545	0.0135965
CBX2	437.662	462.869	461.634	584.319	505.782	601.244	508.918	0.284134	0.0908874	3.12621	0.00177072	0.0136293
GALNT6	241.951	205.015	165.088	115.363	156.598	145.87	171.647	-0.419903	0.134331	-3.12589	0.00177266	0.0136364
SOS2	651.655	574.887	669.522	747.515	753.81	791.062	698.075	0.254189	0.0813224	3.12569	0.00177389	0.013638
PHACTR4	1094.69	1071.57	1173.96	1274.62	1332.54	1279.16	1204.42	0.207938	0.066538	3.1251	0.00177744	0.0136575
FBXO34	801.126	852.82	896.773	1060.78	1017.4	950.957	929.976	0.232912	0.0746316	3.12082	0.00180347	0.0138496
SLC45A3	235.499	218.753	241.517	152.88	161.461	191.688	200.3	-0.377405	0.120956	-3.12018	0.00180742	0.0138656
ATP8B3	90.3284	102.507	142.668	202.589	145.899	164.571	141.427	0.441498	0.141499	3.12015	0.00180761	0.0138656
SPAG9	6701.5	6367.09	6208.11	5661.23	5953.64	5697.33	6098.15	-0.151297	0.0484996	-3.11955	0.00181126	0.0138857
IFT57	1305.46	1196.27	1219.81	1033.58	1104.94	1051.94	1152	-0.211399	0.0678077	-3.11763	0.00182311	0.0139685
C19orf70	1865.71	1922.28	2041.18	1752.02	1573.76	1727.99	1813.82	-0.197301	0.0633358	-3.11516	0.00183844	0.0140779
SLITRK5	448.416	469.209	498.32	604.953	604.993	536.725	527.103	0.276187	0.0886738	3.11464	0.0018417	0.0140911
CTIF	820.483	958.498	940.592	1122.68	1010.59	1111.79	994.105	0.238769	0.0766626	3.11455	0.00184226	0.0140911
NQO2	854.893	904.602	848.877	787.845	672.107	713.452	796.963	-0.245324	0.0788032	-3.11313	0.00185117	0.0141512
DNPEP	1916.25	1767.99	1899.53	1694.81	1601	1567.16	1741.12	-0.191522	0.0615574	-3.11128	0.0018628	0.0142257
GCC2	1079.64	991.258	1042.5	1203.34	1297.53	1153.87	1128.02	0.219006	0.0703918	3.11124	0.00186303	0.0142257
LINC01604	204.314	193.39	194.64	144.438	152.707	127.168	169.443	-0.388434	0.124877	-3.11053	0.0018675	0.0142518
MIB2	1019.42	1183.59	1105.68	1341.21	1246.95	1295.99	1198.81	0.219174	0.0704788	3.10979	0.00187222	0.0142796
MED26	529.066	620.329	531.949	637.78	686.697	748.049	625.645	0.275889	0.0887474	3.1087	0.00187914	0.0143243
KMT2A	1976.47	1986.74	2177.73	1880.51	1754.68	1691.53	1911.28	-0.19682	0.0633253	-3.10808	0.00188308	0.0143462
F12	366.69	406.859	349.538	422.998	470.766	547.011	427.31	0.3172	0.10209	3.10706	0.00188958	0.0143876
TIPIN	953.824	981.747	910.02	739.074	818.978	835.945	873.265	-0.234135	0.0754035	-3.1051	0.00190216	0.0144752
GMPPA	1159.21	1120.18	1166.82	988.558	942.506	1022.96	1066.71	-0.211347	0.0680791	-3.10443	0.00190646	0.0144997
FOCAD	1338.8	1257.57	1208.61	1096.42	1114.67	1054.75	1178.47	-0.209678	0.067578	-3.10275	0.00191729	0.0145738
LRP12	1143.08	1095.88	1057.78	946.352	913.326	959.373	1019.3	-0.214134	0.0690195	-3.10251	0.00191886	0.0145775
RAB14	2795.88	2832.16	2666.88	2450.76	2508.48	2409.65	2610.64	-0.165705	0.0534189	-3.10199	0.00192226	0.014595
EXOC4	828.01	865.501	866.201	1011.07	1048.53	954.697	929	0.222646	0.071799	3.10097	0.00192888	0.014637
CYTH2	2398	2408.4	2651.59	3187.02	2692.32	2785.55	2687.15	0.206283	0.0665337	3.10043	0.00193241	0.0146523
PKD2	964.578	1003.94	944.669	1083.29	1169.13	1152	1052.93	0.213574	0.0688876	3.10033	0.00193307	0.0146523
TAOK1	2300.15	2262.56	2159.39	1946.17	2062.03	1896.3	2104.43	-0.180526	0.0582343	-3.1	0.00193522	0.0146603
UBP1	2923.84	2687.39	2557.84	2153.44	2409.27	2485.39	2536.2	-0.203206	0.0655601	-3.09954	0.00193821	0.0146747
MPLKIP	795.75	717.552	804.038	664.979	624.446	640.517	707.88	-0.246029	0.0794235	-3.09768	0.0019504	0.0147587
EEF1A1	280167	269424	272042	246371	255771	252657	262739	-0.120518	0.0389144	-3.09701	0.00195482	0.0147838
PPP1R10	1423.75	1333.65	1384.9	1525.98	1569.87	1687.79	1487.66	0.198831	0.0642172	3.09623	0.00195998	0.0148145
CXADR	40.8628	29.5898	45.8577	70.3433	66.1407	72.9348	54.2882	0.483828	0.156321	3.0951	0.00196749	0.0148629
TARBP1	1048.45	1052.55	952.821	848.81	891.927	849.971	940.756	-0.223935	0.0723751	-3.09409	0.00197419	0.014902
ZBTB12	488.203	447.017	409.662	555.243	513.563	612.465	504.359	0.29129	0.0941472	3.09398	0.00197488	0.014902
MRPL19	2377.57	2221.35	2250.08	1904.9	2111.64	1982.33	2141.31	-0.184229	0.0595509	-3.09363	0.00197722	0.0149112
SPDL1	3744.33	3742.05	3489.26	3992.69	4272.89	4055.36	3882.76	0.16214	0.0524222	3.09296	0.00198172	0.0149368
POGLUT1	637.675	624.556	518.701	664.979	819.951	732.153	666.336	0.286338	0.0925997	3.09222	0.00198667	0.0149576
HSPD1	37619.6	36098.5	33273.3	37810	42005.2	40441.4	37874.7	0.163762	0.0529595	3.09221	0.00198671	0.0149576
AMOT	61.2942	67.6338	71.3342	109.736	101.156	104.727	85.9802	0.451659	0.146187	3.0896	0.00200424	0.0150812
RASA3	1173.19	1188.88	918.173	838.493	936.67	905.139	993.424	-0.26729	0.0865292	-3.08902	0.00200821	0.0151026
ZFYVE16	1354.93	1201.56	1348.22	1568.19	1516.37	1455.89	1407.52	0.207257	0.0671186	3.08792	0.00201564	0.01515
LINC00094	798.976	845.422	826.458	649.035	641.954	757.399	753.207	-0.251037	0.0813299	-3.08665	0.00202426	0.0152063
FLT4	149.472	153.233	145.726	97.5428	96.2931	113.142	125.901	-0.415697	0.134734	-3.08532	0.00203336	0.0152661
ZNF783	550.573	583.341	527.873	667.793	670.161	665.763	610.917	0.250908	0.0813592	3.08396	0.00204267	0.0153275
VASH1	949.523	922.567	1054.73	1323.39	1076.73	1126.75	1075.62	0.249914	0.0810995	3.08157	0.00205914	0.0154424
PRDX1	15374.1	14983	14239.3	13065.1	13806.9	13500.4	14161.5	-0.140482	0.0456041	-3.08047	0.00206673	0.0154907
UCP3	17.2054	17.9652	12.2287	47.8335	34.043	29.922	26.533	0.475581	0.154463	3.07893	0.00207747	0.0155625
KRT14	10.7534	19.022	10.1906	2.81373	1.94532	1.87012	7.76586	-0.360227	0.117023	-3.07825	0.00208219	NA
LSM4	3804.54	3867.81	3884.66	3482.46	3505.46	3424.19	3661.52	-0.147055	0.0477727	-3.07822	0.0020824	0.0155908
MAP7D3	889.304	951.1	878.43	1046.71	1064.09	1067.84	982.912	0.214017	0.06954	3.0776	0.00208671	0.0156143
IRX3	26.8834	29.5898	26.4956	43.1439	49.6056	72.9348	41.4422	0.486404	0.158069	3.07716	0.00208982	0.0156289
COQ2	578.532	565.376	579.845	649.972	718.794	707.841	633.393	0.249466	0.0810879	3.07649	0.00209453	0.0156554
SYNE1	244.102	211.356	206.869	287.001	292.77	291.739	255.639	0.340056	0.110544	3.0762	0.00209657	0.0156619
SLC26A2	938.77	883.466	841.743	730.633	747.974	767.685	818.379	-0.230924	0.0750767	-3.07585	0.00209906	0.0156718
CBLN2	25.8081	31.7033	20.3812	10.317	4.86329	11.2207	17.3823	-0.444928	0.144684	-3.07518	0.00210376	0.0156982
CENPBD1P1	820.483	878.182	808.114	715.626	689.615	706.906	769.821	-0.231944	0.0754318	-3.07488	0.00210584	0.0157038
VPS45	965.653	1013.45	1022.12	1206.15	1181.78	1111.79	1083.49	0.210518	0.0684667	3.07474	0.00210685	0.0157038
GABARAPL1	849.517	843.309	1128.1	1279.31	1064.09	1167.89	1055.37	0.285337	0.0928313	3.07372	0.00211406	0.0157488
AMN1	183.883	156.403	179.355	130.37	115.746	118.753	147.418	-0.399645	0.130088	-3.07212	0.00212543	0.0158247
TFAP2C	209.691	237.775	210.945	156.631	161.461	164.571	190.179	-0.369284	0.120229	-3.07152	0.00212971	0.0158478
SPAG4	90.3284	86.6558	76.4295	145.376	132.281	109.402	106.746	0.437621	0.142502	3.07098	0.00213355	0.0158676
RMDN3	1169.97	1094.82	1041.48	1219.28	1321.84	1321.24	1194.77	0.213144	0.0694213	3.0703	0.00213842	0.015895
KIF2A	2101.21	2122.01	2263.33	2326.02	2644.66	2459.21	2319.41	0.187925	0.0612302	3.06915	0.00214668	0.0159476
REPS1	1031.25	1074.74	1011.93	851.623	868.584	935.061	962.198	-0.219049	0.0713812	-3.06872	0.00214981	0.0159526
CFAP97	2871.15	2904.03	2774.9	2454.51	2595.05	2562.07	2693.62	-0.162843	0.0530671	-3.06863	0.00215042	0.0159526
ARMCX1	537.669	525.219	584.94	454.887	438.669	450.699	498.68	-0.26929	0.0877578	-3.06856	0.00215091	0.0159526
ATXN7L3	1204.38	1235.37	1131.16	1374.04	1388.96	1358.64	1282.09	0.198099	0.064571	3.06792	0.00215555	0.0159782
CPSF6	3061.49	3016.04	2806.49	2567.06	2652.44	2661.18	2794.12	-0.167416	0.0545959	-3.06646	0.0021661	0.0160475
ELOVL1	3210.96	3170.33	3080.62	2570.81	2894.63	2872.51	2966.64	-0.17621	0.0574875	-3.06519	0.00217532	0.0160992
CABLES2	423.683	462.869	515.644	603.077	540.798	594.699	523.462	0.281028	0.0916872	3.06507	0.0021762	0.0160992
MAFA	118.287	112.018	123.306	79.7225	74.8947	77.6101	97.6398	-0.43565	0.142149	-3.06474	0.00217858	0.0160992
FAM76B	631.223	611.874	566.597	709.999	742.138	719.062	663.482	0.245016	0.0799479	3.0647	0.00217892	0.0160992
CASC10	45.1642	38.044	36.6862	72.2192	71.9767	66.3893	55.0799	0.47669	0.155543	3.06467	0.00217907	0.0160992
QSER1	1885.07	1944.47	1738.52	1628.21	1589.32	1640.1	1737.61	-0.18884	0.0616221	-3.06448	0.00218051	0.016101
CBX4	709.723	759.823	783.657	918.215	873.447	876.152	820.17	0.228936	0.0747247	3.06372	0.00218601	0.0161327
ABRACL	551.648	526.275	483.034	433.315	370.583	443.219	468.012	-0.290544	0.0948427	-3.06343	0.00218816	0.0161398
RNASEH1	1429.12	1339.99	1257.52	1086.1	1135.09	1215.58	1243.9	-0.21615	0.0705666	-3.06306	0.00219085	0.0161507
C11orf91	25.8081	24.3059	17.324	4.68956	5.83595	10.2857	14.7082	-0.428766	0.140014	-3.0623	0.00219644	0.0161831
SAP18	2952.88	2827.94	2954.25	2453.58	2630.07	2663.99	2747.12	-0.167763	0.0547928	-3.06177	0.00220036	0.0162031
MYBL2	12586.8	13118.8	12744.4	13551.9	14156.1	14731	13481.5	0.139385	0.045531	3.06131	0.00220369	0.0162187
NUMBL	1229.11	1292.44	1253.44	1114.24	1034.91	1107.11	1171.88	-0.203229	0.0663915	-3.06106	0.00220552	0.0162233
RPL35A	23187.5	21827.7	21308.5	20363	20136.9	19722.3	21091	-0.136376	0.0445738	-3.05955	0.00221672	0.0162895
ODC1	15776.3	15452.2	12326.5	9490.72	11598	11281.5	12654.2	-0.358012	0.117016	-3.05952	0.00221694	0.0162895
IDUA	229.047	268.422	249.67	338.586	307.36	324.466	286.258	0.32738	0.107021	3.05904	0.00222046	0.0163064
LRRC75A-AS1	17810.8	16139.1	16162.3	15085.4	15090.8	15025.5	15885.6	-0.145309	0.0475075	-3.05865	0.00222338	0.016319
A1BG	523.689	468.153	495.263	434.253	337.512	403.011	443.647	-0.302121	0.0987964	-3.05802	0.00222808	0.0163445
TBX2	546.271	602.363	537.045	455.825	451.313	469.401	510.37	-0.26761	0.0875181	-3.05777	0.00222991	0.016349
DDX12P	2123.79	2133.63	2145.12	2492.97	2390.79	2332.98	2269.88	0.167337	0.054772	3.05515	0.00224944	0.0164832
NIP7	3761.53	3789.61	3090.81	2640.22	3207.83	3110.95	3266.82	-0.232873	0.0762433	-3.05433	0.0022556	0.0165167
TRPC6	29.0341	33.8169	16.305	54.3989	48.6329	56.1037	39.7152	0.482562	0.157999	3.05422	0.00225646	0.0165167
RUNDC1	846.291	794.697	738.818	672.482	663.353	654.543	728.364	-0.240261	0.0787111	-3.05244	0.00226988	0.0166003
TOR2A	334.43	332.885	328.137	384.544	416.298	457.245	375.59	0.301028	0.0986209	3.05238	0.00227036	0.0166003
CIRBP	4825.04	4699.49	4863.97	5625.59	5285.42	5131.62	5071.86	0.152937	0.0501174	3.05157	0.00227648	0.016636
MAP1A	407.553	421.654	590.036	395.799	330.704	342.232	414.663	-0.347228	0.113796	-3.05132	0.00227836	0.0166407
CDC23	1920.55	1968.78	1978	2262.24	2192.37	2164.67	2081.1	0.168427	0.0552436	3.04879	0.00229761	0.0167719
TIAM2	45.1642	52.8389	57.0674	87.2257	72.9493	100.052	69.2162	0.466188	0.152917	3.04864	0.00229882	0.0167719
TAF10	1181.8	1110.67	1167.84	979.179	977.521	1022.02	1073.17	-0.205773	0.0675292	-3.04717	0.00231008	0.0168404
ADAMTS7	368.841	398.405	466.729	623.711	474.657	495.582	471.321	0.321688	0.105572	3.04709	0.00231072	0.0168404
UBALD2	1482.89	1577.77	1960.67	1510.04	1301.42	1322.18	1525.83	-0.258937	0.0849879	-3.04675	0.00231332	0.0168502
CLU	137.643	126.813	164.069	194.148	216.903	189.817	171.565	0.387306	0.127168	3.04564	0.00232189	0.0169035
RHBDF2	661.333	722.836	703.151	544.926	591.376	597.504	636.854	-0.248691	0.0817088	-3.04362	0.00233749	0.0170079
RPL28	23943.5	25505.3	26547.5	23325.9	22429.5	22981.9	24122.3	-0.141647	0.0465639	-3.04199	0.00235017	0.0170909
GTPBP2	2050.67	2066	2189.96	2550.18	2274.07	2369.44	2250.05	0.182708	0.0600802	3.04108	0.00235733	0.0171337
NDUFV2	1578.6	1539.73	1539.8	1387.17	1333.51	1358.64	1456.24	-0.183984	0.0605045	-3.04084	0.00235921	0.0171381
CEP41	796.825	848.593	818.305	688.427	709.068	685.4	757.77	-0.227916	0.0749822	-3.0396	0.00236892	0.0171983
RPS7	16270.9	15392	14660.2	13814.5	14014.1	14054.9	14701.1	-0.142051	0.0467357	-3.03946	0.00237006	0.0171983
IZUMO4	37.6368	45.4415	40.7624	79.7225	77.8126	59.8439	56.8699	0.472821	0.155715	3.03644	0.00239386	0.0173616
ZNF738	722.627	661.543	838.686	962.297	881.228	859.321	820.95	0.259258	0.0853935	3.03604	0.00239711	0.0173758
TIGD5	729.079	898.261	875.372	1001.69	986.275	1007.06	916.29	0.241149	0.0794466	3.03536	0.00240245	0.0174051
APOBEC3C	308.622	296.955	384.186	279.498	223.711	239.376	288.724	-0.349545	0.115164	-3.0352	0.00240377	0.0174053
VKORC1	2701.25	2788.84	2918.59	2608.33	2308.12	2473.24	2633.06	-0.179577	0.0591703	-3.03491	0.00240605	0.0174124
SMURF1	1228.04	1199.44	1262.62	1450.01	1359.78	1435.32	1322.53	0.193576	0.0637953	3.03433	0.00241072	0.0174369
BCAT1	943.071	910.943	893.716	724.067	777.154	820.984	844.989	-0.227965	0.07521	-3.03104	0.0024371	0.0176182
ADH5	2688.34	2694.78	2712.74	2432.94	2429.7	2381.6	2556.68	-0.156026	0.05149	-3.03022	0.00244378	0.0176569
PAQR4	682.839	809.492	874.353	1030.76	942.506	905.139	874.182	0.259367	0.0856048	3.02982	0.002447	0.0176682
SMYD4	762.414	801.038	926.325	1006.38	996.974	967.788	910.153	0.237572	0.0784146	3.02969	0.00244807	0.0176682
PFKL	5685.31	6223.37	6260.08	5645.29	5145.36	5379.41	5723.14	-0.163131	0.0538468	-3.02954	0.00244928	0.0176682
ERLIN2	3280.85	3247.48	3278.32	3712.25	3570.63	3608.4	3449.65	0.14769	0.0487573	3.02907	0.00245304	0.0176858
FDFT1	1620.53	1566.14	1687.56	1451.89	1414.24	1397.92	1523.05	-0.185547	0.0612707	-3.02831	0.00245922	0.0177209
KCTD2	972.105	944.759	1053.71	1140.5	1185.67	1138.9	1072.61	0.210413	0.0695	3.02753	0.00246563	0.0177575
GGPS1	695.743	718.609	742.895	842.244	852.048	849.971	783.585	0.223943	0.0739843	3.0269	0.00247077	0.0177794
GNPTAB	1389.34	1354.79	1350.25	1193.96	1181.78	1195.01	1277.52	-0.189255	0.0625258	-3.02683	0.0024713	0.0177794
COX10	805.428	720.723	722.513	572.126	645.845	645.192	685.304	-0.251011	0.0829405	-3.0264	0.00247486	0.0177954
PLOD1	3834.65	4116.15	3983.51	4627.65	4293.31	4414.42	4211.62	0.155797	0.0514994	3.02523	0.00248447	0.017855
PSKH1	333.355	373.043	383.167	483.962	426.997	454.44	409.16	0.291561	0.0963963	3.02461	0.00248956	0.0178785
SAP25	54.8422	52.8389	69.2961	115.363	78.7853	97.2464	78.062	0.458916	0.151733	3.02451	0.0024904	0.0178785
SGIP1	58.0682	71.8609	67.258	37.5164	38.9063	34.5973	51.3679	-0.472998	0.156408	-3.02414	0.00249343	0.0178907
ZNF280B	205.389	218.753	202.793	262.615	295.688	267.427	242.111	0.338617	0.111987	3.02371	0.00249697	0.0179063
TALDO1	3862.61	3680.76	3657.41	3254.55	3351.78	3433.54	3540.11	-0.15358	0.0507946	-3.02355	0.00249828	0.0179063
CDK2AP1	3491.62	3437.7	3469.9	3135.44	3092.08	3142.74	3294.91	-0.146645	0.048543	-3.02094	0.00251994	0.0180519
NUBP1	611.867	698.53	633.855	810.355	740.193	779.841	712.44	0.243267	0.0805632	3.01958	0.00253122	0.0181231
VPS26A	3436.78	3389.09	3248.76	2975.05	3097.92	2939.83	3181.24	-0.156226	0.0517477	-3.01899	0.00253618	0.0181489
PMVK	762.414	735.517	718.437	880.699	861.775	864.932	803.962	0.221306	0.0733099	3.01877	0.00253805	0.0181527
PDP1	887.153	877.126	953.84	753.143	784.935	771.425	837.937	-0.221868	0.0736216	-3.01363	0.00258146	0.0184466
RAB11FIP5	1112.97	1067.35	1056.77	887.264	875.392	993.035	998.796	-0.21894	0.0726514	-3.01358	0.00258189	0.0184466
G2E3	2298	2217.12	2295.94	2449.82	2684.54	2555.52	2416.82	0.169228	0.0561684	3.01287	0.00258794	0.01848
EIF3F	4069.08	4074.94	3960.07	3451.51	3685.4	3719.67	3826.78	-0.152762	0.050713	-3.01228	0.00259292	0.0185057
NFATC4	1042	1121.24	1319.68	1044.83	905.545	934.126	1061.24	-0.251714	0.08361	-3.01057	0.00260758	0.0185977
ZNF75A	576.381	584.398	577.807	691.241	690.587	691.01	635.237	0.236866	0.0786811	3.01045	0.00260858	0.0185977
PTN	52.6915	34.8737	47.8958	92.8532	82.6759	61.714	62.1174	0.469064	0.155872	3.00929	0.00261858	0.0186591
DBH-AS1	25.8081	35.9304	37.7052	71.2813	62.2501	51.4284	47.4006	0.474411	0.157688	3.00854	0.00262502	0.0186951
MTDH	3563.67	3414.45	3012.34	2600.83	3061.93	2929.55	3097.13	-0.206619	0.0686985	-3.00762	0.00263303	0.0187422
EXT2	3591.63	3317.23	3379.2	3010.7	3012.32	3156.77	3244.64	-0.159524	0.0531112	-3.00359	0.00266812	0.0189769
NSMF	2884.06	3000.19	2747.39	2386.05	2521.13	2686.43	2704.21	-0.177984	0.0592591	-3.00349	0.00266903	0.0189769
CCDC85C	3163.64	3462	3128.51	2716.19	2969.52	2920.2	3060.01	-0.174395	0.0580669	-3.00335	0.00267023	0.0189769
STK39	1237.71	1248.05	1141.35	1309.32	1442.45	1462.44	1306.89	0.205908	0.068567	3.00302	0.00267316	0.0189876
USP32P2	631.223	658.373	598.188	868.506	711.986	719.997	698.045	0.261964	0.0872449	3.00263	0.00267656	0.0190018
TIGD7	483.902	450.187	465.71	358.282	391.981	381.505	421.928	-0.277743	0.0925131	-3.0022	0.00268039	0.0190189
UBA7	53.7669	61.2931	67.258	120.991	90.4572	85.0906	79.8094	0.45318	0.15097	3.00178	0.00268403	0.0190347
RAB30-AS1	209.691	169.084	220.117	151.004	135.199	143.064	171.36	-0.382372	0.127412	-3.00108	0.00269028	0.0190689
GEMIN2	717.25	607.647	648.122	796.287	796.607	768.62	722.422	0.241454	0.0804913	2.99975	0.002702	0.0191419
BNC1	1208.68	1197.33	968.107	831.927	954.177	991.165	1025.23	-0.257882	0.0860095	-2.9983	0.00271491	0.0192232
PRR5	551.648	602.363	507.492	380.792	462.013	480.621	497.488	-0.29295	0.0977375	-2.99731	0.00272374	0.0192756
REST	1408.69	1417.14	1386.94	1540.05	1746.89	1569.03	1511.46	0.195648	0.0652812	2.997	0.0027265	0.019285
ID1	2389.4	2313.29	2753.5	3083.85	2672.86	2911.78	2687.45	0.206366	0.0688861	2.99575	0.00273768	0.0193538
MED20	1060.28	1114.9	1100.58	967.924	930.834	923.84	1016.39	-0.204344	0.068231	-2.99488	0.00274549	0.0193989
LPCAT1	2254.98	2437.99	2336.7	1986.5	2080.52	2142.22	2206.49	-0.172906	0.0577571	-2.99367	0.00275648	0.0194663
UQCC1	866.722	773.561	838.686	982.931	992.111	938.801	898.802	0.219777	0.0734552	2.99199	0.00277164	0.019563
ANKRD13A	3692.71	3760.02	3217.17	2756.52	3261.32	3165.18	3308.82	-0.205652	0.0688035	-2.98897	0.00279918	0.0197471
IL13RA2	15.0547	12.6813	14.2668	4.68956	2.91797	0	8.2684	-0.350619	0.117322	-2.98852	0.00280329	NA
IDS	953.824	1014.51	930.402	869.444	812.169	778.906	893.209	-0.222392	0.0744214	-2.98828	0.00280554	0.0197816
CAP1	9910.31	9626.19	8938.17	7824.06	8760.73	8719.44	8963.15	-0.164907	0.0552012	-2.98737	0.00281386	0.0198298
CCDC102A	176.355	164.857	151.84	216.657	204.258	251.531	194.25	0.366075	0.122554	2.98706	0.00281672	0.0198395
FAHD2A	1014.04	1033.53	1003.77	830.989	933.752	836.88	942.161	-0.217402	0.0727925	-2.9866	0.00282094	0.0198589
TEX2	2075.4	2011.05	1777.24	1533.48	1759.54	1732.67	1814.9	-0.210634	0.0705566	-2.98532	0.00283279	0.0199319
PARP14	588.21	593.909	716.399	808.479	782.017	720.932	701.658	0.259746	0.0870205	2.98488	0.00283686	0.0199501
REV3L	427.984	477.664	461.634	519.603	586.513	568.517	506.986	0.26651	0.0893405	2.98308	0.00285363	0.0200569
NAE1	4373.4	4102.41	4005.92	3716	3790.45	3688.82	3946.17	-0.15261	0.0511611	-2.98293	0.00285504	0.0200569
ARSB	450.566	457.585	425.967	504.596	579.704	550.751	494.862	0.267497	0.0897318	2.98107	0.00287245	0.0201687
UQCRH	7234.87	6736.96	6661.59	6042.96	6269.75	6298.57	6540.79	-0.14512	0.048691	-2.98043	0.0028784	0.020196
HIST1H2BD	81.7257	79.2583	94.7726	151.004	118.664	116.883	107.051	0.425238	0.142686	2.98024	0.00288021	0.020196
CHD5	362.389	360.361	400.491	489.59	442.559	461.92	419.552	0.280698	0.0941886	2.98017	0.00288085	0.020196
TIMMDC1	1724.84	1736.29	1698.77	1444.38	1546.53	1544.72	1615.92	-0.179078	0.0601268	-2.97835	0.00289809	0.0203063
NCOA1	374.217	392.065	389.281	486.776	453.259	482.492	429.682	0.272285	0.0914553	2.97724	0.00290854	0.0203689
PDE4B	137.643	159.573	184.45	253.236	200.368	215.064	191.722	0.377269	0.126731	2.97693	0.00291151	0.0203698
TMEM106C	2468.97	2524.64	2498.73	2893.46	2834.33	2676.14	2649.38	0.160612	0.0539526	2.97691	0.0029117	0.0203698
ATE1	592.511	584.398	555.388	683.737	692.532	689.14	632.951	0.236757	0.0795365	2.97672	0.00291355	0.0203721
SPTAN1	3108.8	3132.29	3419.96	3740.39	3554.09	3559.78	3419.22	0.162675	0.0546535	2.97649	0.00291572	0.0203762
ZNF264	424.758	395.235	407.624	331.083	336.54	316.051	368.548	-0.286586	0.0962882	-2.97633	0.00291716	0.0203762
FBLN7	30.1095	29.5898	47.8958	64.7159	65.1681	65.4543	50.4889	0.468034	0.157301	2.97541	0.002926	0.0204273
B4GALT5	3305.59	3250.65	3086.73	2814.67	2948.13	2862.22	3044.66	-0.156304	0.0525378	-2.97508	0.00292915	0.0204312
TEX19	13.9794	7.39745	31.5909	46.8956	45.7149	35.5323	30.1851	0.453327	0.152377	2.97503	0.0029296	0.0204312
ATP11B	1833.45	1792.3	1816.98	1618.83	1641.85	1540.05	1707.24	-0.174686	0.0587603	-2.97286	0.00295042	0.0205657
SH3BP1	353.786	379.383	425.967	314.2	264.563	323.531	343.572	-0.314802	0.105944	-2.97139	0.00296459	0.0206472
MTOR	2004.43	1883.18	1967.8	2154.38	2243.92	2202.07	2075.96	0.167083	0.0562319	2.97133	0.00296518	0.0206472
PCF11	1386.11	1399.17	1301.34	1587.88	1533.88	1545.66	1459.01	0.184293	0.0620454	2.97029	0.00297522	0.0207063
SPSB3	841.989	840.138	840.724	1057.96	920.134	987.425	914.729	0.219903	0.0740495	2.96967	0.00298116	0.020737
LIMCH1	1685.05	1739.46	1818	2052.15	1990.06	1912.2	1866.15	0.176719	0.0595143	2.96935	0.00298429	0.020748
TAPBPL	36.5615	39.1008	36.6862	61.9021	63.2228	71.9997	51.5788	0.463969	0.156284	2.96877	0.00298998	0.0207768
ATP6V0A2	869.948	830.627	793.848	954.794	980.439	979.944	901.6	0.212928	0.0717293	2.96849	0.00299263	0.0207845
SAP30	693.593	623.499	768.371	853.499	829.677	819.114	764.625	0.243381	0.0820026	2.96797	0.00299771	0.020809
CALM3	13199.8	13732.8	14500.2	15696.9	14998.4	15037.7	14527.6	0.139206	0.0469125	2.96735	0.00300381	0.0208406
UBE3B	697.894	684.792	705.189	838.493	818.978	800.412	757.626	0.221375	0.0746136	2.96696	0.00300764	0.0208564
JKAMP	1905.5	1807.09	1760.94	1619.77	1625.31	1573.71	1715.39	-0.17686	0.0596327	-2.96583	0.00301867	0.0209133
RBPJ	3341.07	3379.58	2679.11	2391.67	2853.78	2681.76	2887.83	-0.229915	0.0775222	-2.9658	0.00301896	0.0209133
NAGPA	422.608	415.314	417.815	501.783	496.056	535.79	464.894	0.263613	0.0889334	2.96416	0.00303511	0.0210144
FBXW8	366.69	371.986	359.728	426.75	443.532	494.647	410.556	0.282041	0.0951918	2.96288	0.00304779	0.0210913
MARCKSL1	5382.06	5209.92	5551.84	4982.18	4763.11	4852.97	5123.68	-0.141797	0.0478712	-2.96206	0.00305592	0.0211367
SLFN5	141.945	168.028	183.431	129.432	115.746	95.3762	138.993	-0.403631	0.136275	-2.96188	0.00305763	0.0211376
NUP160	2787.27	2749.74	2792.22	3006.01	3211.72	3076.35	2937.22	0.15364	0.0518789	2.96151	0.00306139	0.0211527
MEAF6	1628.06	1645.4	1633.55	1469.71	1388.96	1458.7	1537.4	-0.17764	0.0600388	-2.95875	0.0030889	0.0213309
DDX23	4518.57	4526.18	4575.58	4988.75	4896.36	5121.33	4771.13	0.136787	0.0462336	2.9586	0.00309035	0.0213309
EIF4G3	2257.13	2205.5	2426.38	2538.93	2658.27	2573.29	2443.25	0.167664	0.0567008	2.95699	0.00310657	0.0214319
TPP1	1331.27	1432.99	1430.76	1646.03	1539.72	1612.98	1498.96	0.185914	0.062889	2.95623	0.00311425	0.0214738
ATP5J	2718.45	2455.95	2576.18	2264.12	2336.32	2275.94	2437.83	-0.166936	0.0564838	-2.95546	0.003122	0.0215162
NUF2	1345.25	1312.52	1430.76	1590.7	1540.69	1541.92	1460.3	0.184796	0.0625605	2.95387	0.00313813	0.0216162
NAGA	854.893	843.309	864.163	790.659	663.353	696.621	785.5	-0.235249	0.0796596	-2.95318	0.00314517	0.0216537
FBXO3	689.291	653.089	652.198	550.554	572.896	546.076	610.684	-0.238596	0.0808021	-2.95284	0.00314861	0.0216662
NUP35	1285.03	1130.75	1048.61	923.843	1017.4	979.009	1064.11	-0.230179	0.07797	-2.95214	0.00315575	0.0217001
RCN1	5443.36	5318.76	5160.52	5550.56	6213.34	6016.18	5617.12	0.154684	0.0523989	2.95205	0.00315676	0.0217001
ZNF92	300.019	259.967	264.956	369.537	356.965	327.271	313.119	0.309152	0.104763	2.95097	0.00316778	0.0217647
WDR35	1422.67	1346.34	1109.76	1049.52	1105.91	1098.7	1188.82	-0.23554	0.0798699	-2.94905	0.00318752	0.0218891
GIGYF1	2899.11	3137.57	2770.82	3329.58	3285.64	3293.29	3119.34	0.164595	0.0558193	2.94871	0.00319107	0.021897
CALD1	7958.57	7504.18	5691.45	8571.57	11684.5	11212.3	8770.44	0.415828	0.141025	2.94862	0.00319192	0.021897
AP5B1	1421.6	1472.09	1456.24	1621.65	1601.97	1735.47	1551.5	0.181668	0.0616247	2.94797	0.00319863	0.0219319
GNB1	9101.66	9104.14	9024.79	8035.09	8398.9	8449.21	8685.63	-0.127576	0.04329	-2.94702	0.00320854	0.0219886
ATP2B4	258.081	267.365	286.356	230.726	200.368	182.337	237.539	-0.340293	0.115562	-2.94469	0.00323283	0.0221437
TAOK2	1814.09	1892.69	1875.07	2131.87	2021.18	2144.1	1979.83	0.16813	0.0571025	2.94436	0.00323626	0.0221559
WWP2	1250.62	1247	1322.74	1379.67	1484.28	1533.5	1369.63	0.193546	0.0657673	2.94289	0.00325163	0.0222389
CD177	10.7534	16.9084	10.1906	26.2615	30.1524	36.4674	21.789	0.445157	0.151266	2.94289	0.00325169	0.0222389
RPLP2	19301.2	18727.2	18440.9	16980.9	17204.4	17633.4	18048	-0.121804	0.0413931	-2.94262	0.00325451	0.0222469
ACTG1	112757	113784	96567.1	110942	128521	131822	115732	0.191613	0.0651219	2.94238	0.00325703	0.0222528
SIRPB1	66.6709	59.1796	67.258	41.2681	39.879	27.1168	50.2287	-0.462096	0.15711	-2.94123	0.00326913	0.0223241
MAST4	63.4449	91.9397	80.5057	48.7714	43.7696	47.6881	62.6866	-0.454189	0.154431	-2.94104	0.00327116	0.0223266
TGFBR1	795.75	759.823	782.638	901.333	919.162	908.879	844.597	0.210976	0.0718003	2.93837	0.00329944	0.0225054
NAA50	12029.8	11788.4	10671.6	9632.35	10664.2	10437.2	10870.6	-0.161144	0.0548445	-2.93819	0.00330135	0.0225054
MXRA7	2309.82	2162.17	2325.49	1979.93	2014.37	2041.24	2138.84	-0.165913	0.0564698	-2.93809	0.00330238	0.0225054
TBC1D9	197.862	192.334	237.441	271.056	274.29	280.518	242.25	0.334444	0.113859	2.93734	0.00331036	0.0225484
ITGAE	693.593	691.133	655.256	576.815	541.77	589.088	624.609	-0.237928	0.0810306	-2.93628	0.00332178	0.0226054
VASP	3223.86	3297.15	2906.36	2467.64	2839.19	2880.92	2935.85	-0.193998	0.0660701	-2.93625	0.0033221	0.0226054
PHLDA2	625.846	580.171	594.112	426.75	491.192	544.206	543.713	-0.271509	0.0925246	-2.93445	0.00334137	0.0227192
HNRNPR	7472.52	7108.95	7062.08	7792.17	8030.26	7938.67	7567.44	0.131927	0.0449605	2.93429	0.00334312	0.0227192
PTPRJ	2254.98	2483.43	2552.74	2133.75	2221.55	2051.52	2283	-0.179587	0.0612045	-2.93422	0.0033439	0.0227192
FBXO10	323.677	358.248	370.938	445.508	443.532	419.842	393.624	0.281243	0.0958672	2.93367	0.00334977	0.0227438
TACC1	4611.05	4393.03	4187.32	4604.21	5283.48	5018.47	4682.92	0.17019	0.0580148	2.93357	0.0033509	0.0227438
DAAM2	29.0341	28.533	42.8005	70.3433	55.4415	57.9738	47.3544	0.462167	0.157696	2.93075	0.00338145	0.0229396
RIPK2	705.421	729.177	640.989	563.685	580.677	589.088	634.839	-0.240611	0.082129	-2.92967	0.00339326	0.0230081
RANBP3	2524.89	2613.41	2552.74	2833.43	2886.85	2838.85	2708.36	0.150068	0.0512621	2.92747	0.00341735	0.0231597
RIOK1	2060.35	2076.57	1805.77	1556.93	1815.95	1737.34	1842.15	-0.20623	0.0704531	-2.9272	0.00342027	0.0231678
TJP1	1260.3	1232.2	1292.17	1405.93	1491.08	1427.84	1351.59	0.184276	0.0629975	2.92514	0.00344307	0.0233105
ZHX1	3396.99	3383.8	3060.24	3590.32	3822.55	3646.74	3483.44	0.163114	0.0558053	2.92291	0.00346777	0.0234659
MAP4K3	675.312	714.382	729.647	845.996	859.83	793.867	769.839	0.222934	0.0763003	2.9218	0.00348013	0.0235378
ACAP2	1642.04	1696.13	1686.54	1475.33	1457.04	1505.45	1577.09	-0.172689	0.0591082	-2.92157	0.00348276	0.0235436
PMPCB	1863.56	1827.17	1846.54	2078.41	2062.03	2072.1	1958.3	0.160843	0.0550683	2.92079	0.00349149	0.0235908
SNHG4	287.115	314.92	252.727	192.272	211.067	241.246	249.891	-0.340418	0.1166	-2.91953	0.00350556	0.023674
HTRA1	168.828	133.154	129.421	216.657	184.805	196.363	171.538	0.374069	0.128186	2.91817	0.00352098	0.0237661
RPL11	23172.4	22093	22183.9	20466.2	21052.2	20442.3	21568.3	-0.120324	0.0412662	-2.9158	0.00354782	0.0239353
PCDHB3	415.08	445.96	473.863	386.419	342.376	344.102	401.3	-0.282407	0.0968667	-2.91542	0.00355209	0.0239521
RPL32	22990.7	21835.1	20638	19452.3	19855.8	20097.3	20811.5	-0.136903	0.0469699	-2.91469	0.00356043	0.0239963
MOB3A	932.318	1014.51	1070.01	906.022	832.595	825.659	930.186	-0.220465	0.0756497	-2.91429	0.00356494	0.0240147
SYT11	274.211	331.828	269.032	238.229	225.657	201.038	256.666	-0.334276	0.114734	-2.9135	0.00357401	0.0240637
[truncated: 24,365 more rows]
