# Supplementary material for: Elevated histone demethylase KDM5C increases recurrent miscarriage risk by preventing trophoblast proliferation and invasion
Source: Cell Death Discov. 2022 Dec 22;8:495. doi: 10.1038/s41420-022-01284-y (PMC9780362; doi:10.1038/s41420-022-01284-y)
Supplement: Supplementary file 6 — Supplementary Table 4 [file 41420_2022_1284_MOESM6_ESM.xls]

## Sheet: Sequences of PCR primers
Supplementary Table 4: Sequences of PCR primers used in the study.
Gene	species	Test	Forward	Reverse
SETD1A	Human	RT-qPCR	5’-CAGTGGCGGAACTACAAGCTC-3’	5’-CATAGCGGTACACCTTCTGAGA-3’
SETD1B	Human	RT-qPCR	5’-AGGGGCATCATAAACTGTACCG-3’	5’-GGGGATCTTCGACAATTTCCAC-3’
SETD3	Human	RT-qPCR	5’-GAGTGGGAAGAGTATGTGCAGA-3’	5’-TCAAAACCCTCGACAGAAGCC-3’
G9A	Human	RT-qPCR	5’-TCCAATGACACATCTTCGCTG-3’	5’-CTGATGCGGTCAATCTTGGG-3’
JMJD8	Human	RT-qPCR	5’-CAGGTTGCTGGCTTCGTTTG-3’	5’-CCCACTCGGTGAAGTTGTTGT-3’
KDM4A	Human	RT-qPCR	5’-ATCCCAGTGCTAGGATAATGACC-3’	5’-ACTCTTTTGGAGGAACAACCTTG-3’
KDM5A	Human	RT-qPCR	5’-AGCCGAGTTGGGAGGAGTT-3’	5’-TGGACTCTTGGAGTGAAACGA-3’
KDM5C	Human	RT-qPCR	5’-GGGTCCGACGATTTCCTACC-3’	5’-ATGCCCGATTTCTCTGCGATG-3’
KDM7A	Human	RT-qPCR	5’-GTATCACTGTCCCAACTGTGC-3’	5’-TTCTGTGTAGTCATGTCTGTGC-3’
PHF8	Human	RT-qPCR	5’-GTGCCGGTGTATTGCCTCT-3’	5’-CAACACAACTGCCATGAAACC-3’
CHD1	Human	RT-qPCR	5’-AAACAGTAGTGGAGAATCAAGCC-3’	5’-AGAACTCGAACCAGATCCAGAG-3’
TAF3	Human	RT-qPCR	5’-GACGCCATCAACACCGAGTT-3’	5’-CTTTGTCGTTGGTTAGCTGGT-3’
CBX7	Human	RT-qPCR	5’-GCGTGCGGAAGGGTAAAGT-3’	5’-GCTTGGGTTTCGGACCTCTC-3’
ING4	Human	RT-qPCR	5’-TGCAAGGAATTTGGTGACGAC-3’	5’-GCCGCCGAATGTGTTTGTC-3’
RAGE	Human	RT-qPCR	5’-GTGTCCTTCCCAACGGCTC-3’	5’-ATTGCCTGGCACCGGAAAA-3’
TGFβ2	Human	RT-qPCR	5’-CAGCACACTCGATATGGACCA-3’	5’-CCTCGGGCTCAGGATAGTCT-3’
ANXA3	Human	RT-qPCR	5’-TTAGCCCATCAGTGGATGCTG-3’	5’-CTGTGCATTTGACCTCTCAGT-3’
BMP5	Human	RT-qPCR	5’-GCTGCTGGGTTCTAGTGGG-3’	5’-TTCGTGGTTCCGTAGTCTTCTA-3’
IL6R	Human	RT-qPCR	5’-CCCCTCAGCAATGTTGTTTGT-3’	5’-CTCCGGGACTGCTAACTGG-3’
STOX1	Human	RT-qPCR	5’-TTGGGTGAAGTTCTTTGCTGT-3’	5’-TTTCATCAAACGCTCCAAAAGTG-3’
TNC	Human	RT-qPCR	5’-TCCCAGTGTTCGGTGGATCT-3’	5’-TTGATGCGATGTGTGAAGACA-3’
C16orf45	Human	RT-qPCR	5’-TGGCGGAGACAACCATGATG-3’	5’-GGGATGGCGACCAAGTTCTG-3’
CDKN1A	Human	RT-qPCR	5’-TGTCCGTCAGAACCCATGC-3’	5’-AAAGTCGAAGTTCCATCGCTC-3’
WT1	Human	RT-qPCR	5’-CACAGCACAGGGTACGAGAG-3’	5’-CAAGAGTCGGGGCTACTCCA-3’
XDH	Human	RT-qPCR	5’-CCAAATTGCTGCATGAACCAG-3’	5’-TGCTTCCGAGGAGTGTCTTTC-3’
GAPDH	Human	RT-qPCR	5’-GGAGCGAGATCCCTCCAAAAT-3’	5’-GGCTGTTGTCATACTTCTCATGG-3’
TGFβ2	Human	ChIP-qPCR	5’-GGGAGTCATCCAGGAACAAA-3’	5’-GTAGGCACTTGCCACCCTAA-3’
RAGE	Human	ChIP-qPCR	5’-AGGGTCCTGGCTCTGTCTG-3’	5’-CCCTGTGACAAGACGACTGA-3’
STOX1	Human	ChIP-qPCR	5’-CCTCGTGGTTGCTAACTTGG-3’	5’-AGAACCTGACTGCGTCCATC-3’
IL6R	Human	ChIP-qPCR	5’-TTTCTGTGGCTGCCTTGAG-3’	5’-GTACACAGACCGCAGGGTTC-3’
ARNT	Human	ChIP-qPCR	5’-GGAAGCAACGCCTCAACTAA-3’	5’-GCCGAAAACTGTAGGCAGAG-3’
ATXN1	Human	ChIP-qPCR	5’-GAGCCCTACCCTTGTTGGAT-3’	5’-TGGAGACCCAAATTCTCTGC-3’
TNFSF9	Human	ChIP-qPCR	5’-CCTCCTTTTGTAGCCAAGCA-3’	5’-GAAGCGTCAGAGGCGTATTC-3’
CCZ1B	Human	ChIP-qPCR	5’-GTCCGACACTCAAGCAATCC-3’	5’-ACCATTTGAGGCCAGGAGTT-3’
